# Supplementary material for: Properties of rabies virus phosphoprotein and nucleoprotein biocondensates formed in vitro and in cellulo
Source: PLoS Pathog. 2022 Dec 8;18(12):e1011022. doi: 10.1371/journal.ppat.1011022 (PMC9767369; doi:10.1371/journal.ppat.1011022)
Supplement: S1 Data — (XLSX) [file ppat.1011022.s006.xlsx]

## Sheet: Fig 1C P-mC+N
	Data used for the graph in Figure 1C showing FRAP results of P-mC in the inclusions it forms with N. Fluorescence values (FRAP data) are normalized to 1. Photobleaching was performed at t=0.
	Exp. 1		Exp. 2		Exp. 3		Exp. 4		Exp. 5			Data used for figure panel
	Time (s)	FRAP data	Time (s)	FRAP data	Time (s)	FRAP data	Time (s)	FRAP data	Time (s)	FRAP data		Mean time	Mean FRAP	SD FRAP
	-3.88	1.09	-3.55	0.99	-3.76	1.05	-3.91	1	-3.98	1		-3.816	1.026	0.0427785
	-2.95	1.06	-2.99	1.03	-2.71	0.98	-2.51	0.96	-2.98	1		-2.828	1.006	0.0397492
	-1.58	0.98	-2	0.97	-1.7	0.97	-1.87	1.02	-1.88	1		-1.806	0.988	0.0216795
	-0.59	0.87	-0.55	1.01	-0.68	1.01	-0.8	1.01	-0.82	1		-0.688	0.98	0.0616441
	0	0.05	0	0.09	0	0.03	0	0.08	0	0.01		0	0.052	0.0334664
	1.09	0.14	1.12	0.2	1.27	0.08	0.86	0.13	1.05	0.04		1.078	0.118	0.0609918
	2.1	0.22	2.15	0.28	2.32	0.11	1.92	0.19	1.95	0.07		2.088	0.174	0.0844393
	3.1	0.3	3.11	0.32	3.08	0.13	2.9	0.22	2.95	0.09		3.028	0.212	0.101341
	4.42	0.36	4.11	0.35	4.15	0.16	4	0.25	4.04	0.11		4.144	0.246	0.11149
	5.18	0.36	5.17	0.39	5.11	0.18	4.96	0.29	5.05	0.13		5.094	0.27	0.112472
	6.43	0.32	6.19	0.4	6.12	0.2	5.97	0.3	6.01	0.15		6.144	0.274	0.0993982
	7.42	0.32	7.17	0.43	7.45	0.21	6.99	0.32	6.99	0.16		7.204	0.288	0.105688
	8.23	0.32	8.49	0.43	8.13	0.2	8.07	0.38	8.1	0.18		8.204	0.302	0.109636
	9.43	0.37	9.48	0.42	9.17	0.21	9	0.39	9.56	0.21		9.328	0.32	0.10198
	10.31	0.32	10.18	0.44	10.18	0.24	10.51	0.43	10.09	0.21		10.254	0.328	0.105688
	11.29	0.31	11.53	0.45	11.18	0.21	11.22	0.45	11.22	0.23		11.288	0.33	0.115758
	12.43	0.4	12.23	0.46	12.21	0.21	12.08	0.47	12.56	0.25		12.302	0.358	0.120706
	13.43	0.52	13.29	0.48	13.46	0.25	13.51	0.48	13.22	0.26		13.382	0.398	0.131605
	14.35	0.48	14.48	0.49	14.23	0.25	14.1	0.48	14.31	0.27		14.294	0.394	0.122597
	15.33	0.48	15.29	0.48	15.22	0.25	15.56	0.51	15.29	0.28		15.338	0.4	0.124298
	16.44	0.54	16.32	0.48	16.47	0.26	16.11	0.53	16.28	0.29		16.324	0.42	0.134722
	17.54	0.54	17.27	0.48	17.28	0.29	17.13	0.52	17.51	0.3		17.346	0.426	0.121573
	18.65	0.53	18.28	0.49	18.28	0.31	18.14	0.54	18.52	0.3		18.374	0.434	0.11929
	19.37	0.54	19.3	0.53	19.3	0.3	19.48	0.56	19.33	0.31		19.356	0.448	0.131034
	20.46	0.45	20.5	0.53	20.98	0.36	20.15	0.58	20.52	0.32		20.522	0.448	0.109864
	21.45	0.53	21.33	0.54	21.49	0.38	21.53	0.62	21.4	0.32		21.44	0.478	0.123774
	22.7	0.57	22.45	0.55	22.53	0.38	22.2	0.62	22.39	0.33		22.454	0.49	0.127083
	23.42	0.57	23.5	0.55	23.52	0.39	23.21	0.62	23.68	0.33		23.466	0.492	0.12498
	24.53	0.48	24.38	0.55	24.61	0.42	24.53	0.66	24.39	0.34		24.488	0.49	0.122474
	25.49	0.5	25.38	0.54	25.63	0.45	25.24	0.66	25.52	0.35		25.452	0.5	0.114237
	26.57	0.53	26.4	0.53	26.58	0.45	26.25	0.67	26.43	0.35		26.446	0.506	0.117813
	27.56	0.54	27.45	0.54	27.98	0.42	27.84	0.68	27.52	0.37		27.67	0.51	0.12083
	28.49	0.57	28.46	0.53	28.65	0.43	28.37	0.66	28.51	0.38		28.496	0.514	0.11149
	29.53	0.5	29.47	0.52	29.63	0.43	29.4	0.64	29.49	0.37		29.504	0.492	0.101833
	30.63	0.57	30.46	0.54	30.7	0.41	30.5	0.65	30.47	0.37		30.552	0.508	0.115845
	31.91	0.56	31.49	0.55	31.71	0.42	31.53	0.65	31.45	0.39		31.618	0.514	0.107378
	32.58	0.51	32.5	0.54	32.69	0.43	32.49	0.64	32.57	0.4		32.566	0.504	0.0950263
	33.57	0.49	33.52	0.56	33.67	0.41	33.55	0.66	33.61	0.4		33.584	0.504	0.108766
	34.92	0.55	34.95	0.58	34.76	0.42	35.01	0.62	34.51	0.4		34.83	0.514	0.098387
	35.64	0.55	35.54	0.57	35.75	0.37	35.52	0.66	35.6	0.4		35.61	0.51	0.121861
	36.63	0.48	36.62	0.56	36.94	0.45	36.54	0.65	36.69	0.42		36.684	0.512	0.0931128
	37.73	0.45	37.98	0.57	38.46	0.46	37.55	0.62	38.05	0.44		37.954	0.508	0.0816701
	38.7	0.5	38.61	0.57	38.98	0.45	38.61	0.65	38.58	0.43		38.696	0.52	0.0905539
	39.68	0.47	39.62	0.56	40.04	0.48	39.59	0.63	39.64	0.44		39.714	0.516	0.0776531
	40.66	0.34	40.97	0.57	41.45	0.5	40.6	0.63	40.62	0.45		40.86	0.498	0.111669
	41.75	0.44	41.96	0.54	42.17	0.44	41.72	0.64	41.71	0.45		41.862	0.502	0.0878635
	42.74	0.5	42.66	0.56	43.13	0.39	42.65	0.62	42.63	0.45		42.762	0.504	0.0901665
	43.94	0.49	43.64	0.58	44.13	0.36	43.68	0.68	43.68	0.46		43.814	0.514	0.121573
	44.82	0.48	44.98	0.59	45.14	0.4	44.72	0.66	45.05	0.47		44.942	0.52	0.103682
	45.93	0.53	45.98	0.6	46.13	0.42	46.02	0.63	45.68	0.47		45.948	0.53	0.0874643
	46.78	0.54	46.69	0.6	47.46	0.47	46.96	0.66	46.74	0.47		46.926	0.548	0.0828855
	47.87	0.53	47.76	0.6	48.16	0.49	47.78	0.65	47.72	0.48		47.858	0.55	0.0731437
	48.88	0.54	48.77	0.61	49.18	0.47	49.48	0.65	48.71	0.49		49.004	0.552	0.0769415
	49.97	0.55	49.73	0.62	50.16	0.38	49.98	0.67	50.06	0.5		49.98	0.544	0.112383
	50.93	0.55	50.73	0.61	51.26	0.36	50.99	0.68	50.76	0.49		50.934	0.538	0.121943
	52.03	0.56	51.81	0.61	52.24	0.33	52.18	0.67	51.76	0.5		52.004	0.534	0.130115
	53.39	0.52	52.81	0.6	53.47	0.29	53.15	0.7	52.88	0.48		53.14	0.518	0.152709
	54.44	0.55	53.79	0.61	54.27	0.18	54.12	0.69	53.84	0.48		54.092	0.502	0.195883
	55.08	0.57	54.98	0.63	55.29	0.15	55.12	0.68	55.06	0.48		55.106	0.502	0.210404
	56.11	0.53	55.87	0.61	56.28	0.2	56.11	0.7	55.8	0.49		56.034	0.506	0.189024
	57.4	0.57	57.2	0.64	57.47	0.4	57.17	0.7	56.89	0.49		57.226	0.56	0.118954
	58.03	0.58	57.96	0.63	58.33	0.41	58.12	0.69	57.88	0.49		58.064	0.56	0.111355
	59.11	0.59	58.91	0.63	59.34	0.39	59.14	0.7	59.02	0.5		59.104	0.562	0.120291
	60.1	0.58	59.91	0.62	60.49	0.48	60.23	0.72	60.07	0.51		60.16	0.582	0.0949737
	61.09	0.58	60.89	0.62	61.43	0.55	61.16	0.73	60.94	0.51		61.102	0.598	0.0840833
	62.18	0.58	61.95	0.62	62.46	0.48	62.49	0.71	61.92	0.51		62.2	0.58	0.0913783
	63.16	0.54	62.96	0.62	63.38	0.49	63.19	0.72	63.04	0.5		63.146	0.574	0.0963328
	64.26	0.53	63.93	0.6	64.36	0.5	64.21	0.72	63.91	0.52		64.134	0.574	0.0898888
	65.41	0.59	64.93	0.61	65.42	0.49	65.21	0.71	64.97	0.53		65.188	0.586	0.0841427
	66.22	0.56	66.01	0.62	66.44	0.49	66.25	0.73	65.96	0.54		66.176	0.588	0.0920326
	67.21	0.6	67	0.61	67.42	0.47	67.48	0.72	66.94	0.52		67.21	0.584	0.095551
	68.42	0.6	67.98	0.61	68.4	0.5	68.24	0.69	68.54	0.54		68.316	0.588	0.0725948
	69.28	0.59	69.14	0.63	69.95	0.52	69.25	0.69	69.44	0.53		69.412	0.592	0.070852
	70.26	0.56	70.06	0.6	70.48	0.53	70.32	0.71	70.05	0.54		70.234	0.588	0.0732803
	71.24	0.57	71.14	0.63	71.46	0.55	71.51	0.74	71.13	0.54		71.296	0.606	0.0826438
	72.47	0.59	72.03	0.6	72.53	0.56	72.3	0.74	72.19	0.56		72.304	0.61	0.0748331
	73.42	0.55	73.14	0.6	73.54	0.57	73.5	0.74	73.16	0.56		73.352	0.604	0.0782943
	74.58	0.56	74.48	0.62	74.53	0.51	74.43	0.74	74.18	0.56		74.44	0.598	0.0884308
	75.29	0.58	75.09	0.63	75.56	0.48	75.34	0.77	75.55	0.56		75.366	0.604	0.107378
	76.37	0.6	76.15	0.63	76.58	0.48	76.37	0.72	76.27	0.57		76.348	0.6	0.0874643
	77.36	0.58	77.16	0.64	77.55	0.49	77.51	0.74	77.31	0.57		77.378	0.604	0.0928978
	78.34	0.59	78.15	0.64	79	0.52	78.52	0.72	78.3	0.57		78.462	0.608	0.0759605
	79.79	0.55	79.48	0.63	79.62	0.49	79.44	0.74	79.29	0.57		79.524	0.596	0.0947629
	80.47	0.55	80.2	0.64	80.63	0.54	80.43	0.74	80.38	0.58		80.422	0.61	0.0824621
	81.94	0.49	81.2	0.65	81.61	0.6	81.54	0.75	81.36	0.58		81.53	0.614	0.095551
	82.49	0.52	82.18	0.62	82.97	0.62	82.51	0.74	82.33	0.6		82.496	0.62	0.0787401
	83.51	0.57	83.25	0.64	83.97	0.61	83.5	0.76	84.06	0.59		83.658	0.634	0.0750333
	84.56	0.58	84.26	0.6	84.67	0.58	84.96	0.8	84.77	0.61		84.644	0.634	0.0937017
	85.65	0.57	85.5	0.64	85.66	0.55	86.02	0.81	85.72	0.6		85.71	0.634	0.104067
	86.95	0.58	86.22	0.64	86.72	0.45	86.56	0.81	86.71	0.61		86.632	0.618	0.129499
	87.9	0.58	87.3	0.66	87.68	0.5	87.54	0.8	87.7	0.6		87.624	0.628	0.111893
	88.6	0.57	88.31	0.66	88.71	0.54	88.62	0.81	88.78	0.59		88.604	0.634	0.107842
	89.7	0.54	89.49	0.65	89.78	0.56	89.78	0.84	89.72	0.58		89.694	0.634	0.122393
	90.67	0.59	90.5	0.64	90.78	0.57	90.84	0.83	90.76	0.59		90.71	0.644	0.107145
	91.66	0.56	91.36	0.64	91.78	0.59	91.99	0.84	91.82	0.59		91.722	0.644	0.11327
	92.91	0.52	92.45	0.65	92.75	0.62	92.66	0.84	93.03	0.6		92.76	0.646	0.118659
	93.91	0.6	93.45	0.66	93.82	0.63	93.99	0.86	94.06	0.62		93.846	0.674	0.106207
	94.91	0.58	94.45	0.64	94.83	0.64	94.63	0.85	94.79	0.62		94.722	0.666	0.105736
	95.79	0.57	95.39	0.63	95.99	0.64	95.72	0.84	96.23	0.63		95.824	0.662	0.103296
	96.8	0.55	96.5	0.6	96.81	0.65	96.7	0.83	96.86	0.63		96.734	0.652	0.106395
	97.92	0.58	97.44	0.62	97.88	0.65	97.99	0.85	97.84	0.64		97.814	0.668	0.105214
	98.91	0.56	98.48	0.64	98.87	0.63	99	0.85	98.83	0.63		98.818	0.662	0.109864
	99.92	0.58	99.52	0.65	99.88	0.62	99.69	0.86	99.92	0.64		99.786	0.67	0.109545
	101.12	0.54	100.47	0.65	100.91	0.56	100.74	0.87	100.9	0.65		100.828	0.654	0.130882
	102.48	0.51	101.5	0.65	101.89	0.43	101.72	0.85	102.04	0.66		101.926	0.62	0.160935
	103.43	0.42	102.52	0.63	102.91	0.5	103	0.87	103.03	0.66		102.978	0.616	0.172134
	104.11	0.45	103.53	0.62	103.99	0.55	104.5	0.87	103.97	0.65		104.02	0.628	0.155628
	105.01	0.46	104.54	0.6	104.92	0.58	105.05	0.89	104.94	0.64		104.892	0.634	0.158051
	106.01	0.49	105.51	0.6	106	0.51	106.02	0.89	106.03	0.61		105.914	0.62	0.16
	107.07	0.51	106.53	0.64	106.95	0.56	107.51	0.88	107.05	0.59		107.022	0.636	0.144326
	108.42	0.5	107.52	0.64	108.04	0.49	108.06	0.89	108.08	0.57		108.024	0.618	0.163615
	109.15	0.5	108.6	0.63	109.05	0.6	109.1	0.9	108.98	0.55		108.976	0.636	0.15566
	110.44	0.49	109.56	0.65	110.12	0.66	110.12	0.9	110.09	0.55		110.066	0.65	0.156684
	111.43	0.54	110.98	0.61	111.01	0.68	111.51	0.9	111.08	0.55		111.202	0.656	0.147411
	112.08	0.56	111.64	0.61	112.04	0.68	112.14	0.93	112.04	0.56		111.988	0.668	0.154499
	113.18	0.58	112.66	0.59	113.05	0.66	113.16	0.91	113.06	0.57		113.022	0.662	0.143073
	114.16	0.58	114.09	0.63	114.06	0.67	114.17	0.91	114.11	0.59		114.118	0.676	0.135573
	115.14	0.55	114.65	0.63	115.11	0.69	115.16	0.89	115.11	0.59		115.034	0.67	0.133417
	116.44	0.46	115.7	0.6	116.12	0.71	116.2	0.89	116.09	0.6		116.11	0.652	0.159906
	117.17	0.44	116.99	0.61	117.14	0.7	117.52	0.87	117.14	0.64		117.192	0.652	0.155467
	118.44	0.42	117.68	0.61	118.19	0.71	118.21	0.87	118.57	0.65		118.218	0.652	0.163156
	119.3	0.36	118.74	0.63	119.24	0.71	119.25	0.82	119.57	0.64		119.22	0.632	0.169912
	120.45	0.38	119.75	0.63	120.25	0.72	120.25	0.75	120.15	0.65		120.17	0.626	0.146048
	121.26	0.42	120.73	0.62	121.23	0.69	121.48	0.81	121.22	0.65		121.184	0.638	0.141669
	122.23	0.37	121.78	0.61	122.23	0.71	122.26	0.78	122.2	0.66		122.14	0.626	0.156301

## Sheet: Fig 1C P+GFP-N
	Data used for the graph in Figure 1C showing FRAP results of GFP-N in the inclusions it forms with P. Fluorescence values (FRAP data) are normalized to 1. Photobleaching was performed at t=0.
	Exp. 1		Exp. 2		Exp. 3		Exp. 4		Exp. 5		Exp. 6		Exp. 7			Data used for figure panel
	Time (s)	FRAP data	Time (s)	FRAP data	Time (s)	FRAP data	Time (s)	FRAP data	Time (s)	FRAP data	Time (s)	FRAP data	Time (s)	FRAP data		Mean time	Mean FRAP	SD FRAP
	-5.55	1.01	-5.69	1.01	-5.72	1.4	-5.65	1.17	-5.84	0.96	-5.64	0.9	-5.6	1.03		-5.67	1.06857	0.167673
	-4.58	1.01	-4.69	0.96	-4.77	1.12	-4.63	1.07	-4.75	1.04	-4.66	0.87	-4.59	1.04		-4.66714	1.01571	0.0810056
	-3.57	1	-3.61	0.96	-3.77	0.93	-3.63	1.1	-3.74	1.02	-3.57	0.91	-3.58	1.01		-3.63857	0.99	0.0637704
	-2.53	1	-2.55	1.11	-2.7	0.87	-2.62	1.03	-2.68	0.98	-2.59	1.15	-2.51	0.95		-2.59714	1.01286	0.0949937
	-1.52	1	-1.54	0.98	-1.71	0.87	-1.55	0.75	-1.61	0.97	-1.6	1.24	-1.51	1.03		-1.57714	0.977143	0.150301
	-0.51	1	-0.55	0.97	-0.65	0.81	-0.57	0.89	-0.59	1	-0.51	1.26	-0.52	0.91		-0.557143	0.977143	0.142093
	0	0.07	0	0.04	0	0.05	0	0.04	0	0.07	0	0.04	0	0.04		0	0.05	0.0141421
	2.09	0.11	1.99	0.08	2.03	0.09	2.06	0.05	2.13	0.13	2.11	0.07	2.08	0.07		2.07	0.0857143	0.0269921
	4.11	0.12	4.18	0.09	3.96	0.11	4.05	0.06	4.2	0.14	4.19	0.05	4.15	0.07		4.12	0.0914286	0.0333809
	6.14	0.12	6.11	0.1	6.06	0.11	6.1	0.05	6.24	0.14	6.22	0.06	6.23	0.08		6.15714	0.0942857	0.0325869
	8.17	0.12	8.19	0.11	8.02	0.11	8.08	0.05	8.35	0.14	8.34	0.06	8.28	0.09		8.20429	0.0971429	0.0325137
	10.17	0.12	10.15	0.11	10	0.1	10.22	0.05	10.45	0.13	10.3	0.05	10.3	0.09		10.2271	0.0928571	0.031997
	12.22	0.13	12.14	0.11	12.07	0.11	12.22	0.05	12.5	0.13	12.37	0.07	12.44	0.09		12.28	0.0985714	0.0302372
	14.25	0.13	14.19	0.11	14.12	0.11	14.28	0.05	14.64	0.14	14.42	0.05	14.45	0.09		14.3357	0.0971429	0.0359232
	16.28	0.13	16.27	0.11	16.6	0.12	16.26	0.05	16.55	0.14	16.41	0.03	16.47	0.09		16.4057	0.0957143	0.0415761
	18.31	0.13	18.37	0.11	18.16	0.1	18.25	0.05	18.59	0.14	18.48	0.03	18.47	0.09		18.3757	0.0928571	0.0402965
	20.33	0.13	20.31	0.1	20.23	0.11	20.29	0.05	20.62	0.14	20.46	0.03	20.53	0.09		20.3957	0.0928571	0.0402965
	22.38	0.13	22.38	0.1	22.2	0.12	22.36	0.05	22.74	0.15	22.54	0.04	22.55	0.08		22.45	0.0957143	0.0411733
	24.46	0.13	24.36	0.1	24.19	0.13	24.47	0.05	24.73	0.15	24.5	0.04	24.57	0.08		24.4686	0.0971429	0.042314
	26.43	0.13	26.35	0.1	26.24	0.11	26.41	0.05	26.79	0.14	26.58	0.04	26.62	0.08		26.4886	0.0928571	0.0381725
	28.51	0.12	28.39	0.1	28.31	0.11	28.5	0.04	28.77	0.14	28.61	0.04	28.62	0.08		28.53	0.09	0.0387298
	30.61	0.13	30.47	0.1	30.42	0.11	30.45	0.05	30.85	0.14	30.61	0.04	30.67	0.08		30.5829	0.0928571	0.0381725
	32.55	0.12	32.59	0.1	32.36	0.11	32.46	0.05	32.81	0.14	32.66	0.03	32.65	0.08		32.5829	0.09	0.0391578
	34.62	0.12	34.53	0.1	34.44	0.1	34.48	0.04	34.89	0.15	34.65	0.03	34.74	0.08		34.6214	0.0885714	0.0425944
	36.59	0.13	36.57	0.11	36.39	0.09	36.56	0.05	36.93	0.15	36.73	0.03	36.69	0.09		36.6371	0.0928571	0.042314
	38.66	0.12	38.56	0.11	38.39	0.1	38.53	0.05	38.93	0.14	38.69	0.04	38.77	0.08		38.6471	0.0914286	0.0367099
	40.63	0.12	40.54	0.11	40.44	0.1	40.61	0.06	40.99	0.16	40.77	0.03	40.81	0.09		40.6843	0.0957143	0.041975
	42.72	0.12	42.61	0.1	42.51	0.1	42.67	0.06	42.97	0.16	42.81	0.03	42.81	0.08		42.7286	0.0928571	0.0419183
	44.68	0.12	44.66	0.1	44.62	0.11	44.65	0.07	45.05	0.15	44.81	0.03	44.87	0.08		44.7629	0.0942857	0.0386683
	46.77	0.12	46.65	0.09	46.55	0.11	46.64	0.08	47.01	0.15	46.87	0.02	46.85	0.08		46.7629	0.0928571	0.040708
	48.82	0.12	48.7	0.1	48.62	0.11	48.69	0.08	49.08	0.15	48.85	0.03	48.93	0.08		48.8129	0.0957143	0.0377964
	50.76	0.12	50.78	0.1	50.59	0.1	50.76	0.07	51.13	0.15	50.93	0.03	50.89	0.08		50.8343	0.0928571	0.0381725
	53.13	0.12	52.74	0.11	52.59	0.1	52.86	0.07	53.12	0.15	52.89	0.03	52.96	0.08		52.8986	0.0942857	0.0386683
	54.82	0.13	54.74	0.11	54.64	0.11	54.8	0.08	55.19	0.15	54.97	0.03	55	0.08		54.88	0.0985714	0.0393398
	56.9	0.12	56.79	0.11	56.71	0.12	56.87	0.07	57.16	0.14	57.01	0.03	57.01	0.08		56.9214	0.0957143	0.0377964
	58.87	0.12	58.77	0.11	58.81	0.12	58.84	0.08	59.24	0.14	59.01	0.04	59.06	0.09		58.9429	0.1	0.0331662
	60.94	0.12	60.96	0.12	60.75	0.11	60.83	0.08	61.2	0.15	61.06	0.03	61.04	0.09		60.9686	0.1	0.0382971
	63	0.12	62.9	0.11	62.82	0.11	62.88	0.08	63.29	0.13	63.05	0.04	63.12	0.09		63.0086	0.0971429	0.0303942
	64.98	0.12	64.98	0.11	64.78	0.11	64.95	0.07	65.32	0.13	65.12	0.03	65.08	0.09		65.03	0.0942857	0.0345722
	67.05	0.12	66.94	0.11	66.78	0.11	67.06	0.08	67.32	0.13	67.08	0.03	67.16	0.09		67.0557	0.0957143	0.0335942
	69.02	0.12	68.94	0.11	68.83	0.1	69	0.07	69.38	0.14	69.16	0.03	69.21	0.1		69.0771	0.0957143	0.0359894
	71.1	0.12	70.98	0.12	70.9	0.1	71.07	0.07	71.36	0.15	71.2	0.03	71.2	0.09		71.1157	0.0971429	0.039036
	73.07	0.12	73.05	0.11	73.01	0.1	73.03	0.07	73.44	0.15	73.2	0.03	73.26	0.08		73.1514	0.0942857	0.0386683
	75.14	0.12	75.16	0.07	74.94	0.09	75.03	0.07	75.41	0.14	75.26	0.03	75.24	0.09		75.1686	0.0871429	0.0359232
	77.22	0.12	77.1	0.06	77.04	0.09	77.08	0.08	77.48	0.13	77.26	0.03	77.32	0.09		77.2143	0.0857143	0.0340867
	79.17	0.13	79.17	0.05	78.99	0.09	79.15	0.07	79.52	0.13	79.32	0.04	79.28	0.09		79.2286	0.0857143	0.0355233
	81.25	0.12	81.13	0.05	81	0.09	81.25	0.07	81.55	0.12	81.3	0.04	81.35	0.09		81.2614	0.0828571	0.0314718
	83.22	0.12	83.13	0.05	83.03	0.09	83.19	0.06	83.58	0.12	83.35	0.04	83.41	0.1		83.2729	0.0828571	0.0330224
	85.29	0.12	85.17	0.05	85.08	0.09	85.27	0.05	85.56	0.15	85.4	0.04	85.42	0.1		85.3129	0.0857143	0.0411733
	87.26	0.12	87.25	0.05	87.1	0.09	87.23	0.06	87.64	0.13	87.4	0.03	87.47	0.11		87.3357	0.0842857	0.0382349
	89.34	0.12	89.36	0.05	89.14	0.09	89.22	0.06	89.6	0.14	89.46	0.04	89.43	0.11		89.3643	0.0871429	0.0381725
	91.4	0.12	91.3	0.05	91.22	0.08	91.27	0.06	91.68	0.14	91.43	0.03	91.52	0.11		91.4029	0.0842857	0.0403556
	93.37	0.12	93.36	0.05	93.51	0.08	93.34	0.07	93.72	0.13	93.52	0.04	93.48	0.12		93.4714	0.0871429	0.0363842
	95.45	0.12	95.33	0.05	95.18	0.08	95.45	0.07	95.71	0.13	95.48	0.05	95.55	0.12		95.45	0.0885714	0.034365
	97.42	0.12	97.33	0.05	97.21	0.08	97.41	0.07	97.77	0.14	97.55	0.04	97.59	0.13		97.4686	0.09	0.04
	99.48	0.12	99.37	0.05	99.3	0.09	99.47	0.08	99.75	0.13	99.6	0.05	99.6	0.13		99.51	0.0928571	0.034983
	101.46	0.12	101.45	0.05	101.4	0.09	101.44	0.09	101.83	0.13	101.59	0.06	101.58	0.14		101.536	0.0971429	0.0345033
	103.54	0.12	103.56	0.05	103.34	0.09	103.44	0.08	103.79	0.13	103.65	0.05	103.63	0.14		103.564	0.0942857	0.036904
	105.6	0.12	105.49	0.05	105.41	0.09	105.49	0.08	105.87	0.13	105.64	0.06	105.72	0.13		105.603	0.0942857	0.0330944
	107.57	0.12	107.57	0.04	107.38	0.09	107.55	0.08	107.91	0.14	107.71	0.07	107.68	0.12		107.624	0.0942857	0.0345722
	109.65	0.12	109.53	0.05	109.37	0.09	109.64	0.08	109.91	0.13	109.67	0.08	109.75	0.1		109.646	0.0928571	0.0269037
	111.61	0.12	111.53	0.05	111.42	0.09	111.58	0.08	111.97	0.13	111.75	0.05	111.79	0.1		111.664	0.0885714	0.0313202
	113.69	0.12	113.57	0.05	113.49	0.09	113.66	0.07	113.95	0.13	113.8	0.06	113.79	0.1		113.707	0.0885714	0.0302372
	115.79	0.12	115.65	0.05	115.59	0.09	115.62	0.08	116.03	0.12	115.79	0.08	115.85	0.09		115.76	0.09	0.0244949
	117.75	0.12	117.71	0.05	117.53	0.09	117.61	0.09	117.99	0.12	117.85	0.1	117.83	0.09		117.753	0.0942857	0.0237045
	119.77	0.12	119.69	0.05	119.61	0.08	119.67	0.09	120.06	0.14	119.81	0.06	119.83	0.08		119.777	0.0885714	0.0318479
	121.77	0.12	121.76	0.05	121.57	0.09	121.74	0.09	122.12	0.13	121.92	0.06	121.87	0.08		121.821	0.0885714	0.0291139

## Sheet: Fig 1C P+N-128GFP129
	Data used for the graph in Figure 1C showing FRAP results of N-128GFP129 in the inclusions it forms with P. Fluorescence values (FRAP data) are normalized to 1. Photobleaching was performed at t=0.
	Exp. 1		Exp. 2		Exp. 3		Exp. 4		Exp. 5		Exp. 6		Exp. 7			Data used for figure panel
	Time (s)	FRAP data	Time (s)	FRAP data	Time (s)	FRAP data	Time (s)	FRAP data	Time (s)	FRAP data	Time (s)	FRAP data	Time (s)	FRAP data		Mean time	Mean FRAP	SD FRAP
	-5.71	0.98	-5.85	1.03	-5.82	0.95	-5.89	0.93	-6.09	1.04	-5.79	1.02	-5.67	1.09		-5.83143	1.00571	0.0556349
	-4.67	0.98	-4.82	0.99	-4.77	0.94	-4.8	0.95	-5.04	1	-4.84	0.94	-4.61	1.03		-4.79286	0.975714	0.0340867
	-3.62	1.02	-3.79	1.01	-3.7	1	-3.77	0.94	-3.96	0.95	-3.71	0.96	-3.62	0.87		-3.73857	0.964286	0.0519157
	-2.53	0.99	-2.75	1.03	-2.65	1.07	-2.66	0.98	-2.95	1	-2.77	1.01	-2.54	0.86		-2.69286	0.991429	0.0651738
	-1.54	1.01	-1.76	1.02	-1.61	1.06	-1.62	1.1	-1.96	0.99	-1.63	0.94	-1.55	1.01		-1.66714	1.01857	0.0508031
	-0.56	1.02	-0.69	0.93	-0.53	1.07	-0.54	1.06	-0.99	0.97	-0.54	0.98	-0.57	0.87		-0.631429	0.985714	0.0713809
	0	0.05	0	0.06	0	0.06	0	0.03	0	0.16	0	0.06	0	0.04		0	0.0657143	0.0431498
	2.02	0.09	1.9	0.08	2.11	0.13	2.08	0.06	1.85	0.25	2.08	0.11	2.01	0.11		2.00714	0.118571	0.0622973
	4.02	0.1	4.02	0.09	4.15	0.16	4.16	0.06	3.93	0.28	4.01	0.13	4.37	0.16		4.09429	0.14	0.0718795
	6.08	0.1	5.99	0.09	6.26	0.17	6.22	0.05	6	0.3	6.04	0.14	6.2	0.17		6.11286	0.145714	0.0810056
	8.06	0.1	8.07	0.1	8.33	0.15	8.3	0.07	8.08	0.31	8.07	0.14	8.28	0.16		8.17	0.147143	0.0786796
	10.14	0.11	10.03	0.1	10.4	0.16	10.38	0.07	10.14	0.33	10.1	0.14	10.36	0.19		10.2214	0.157143	0.0859679
	12.11	0.11	12.1	0.1	12.48	0.14	12.45	0.06	12.16	0.34	12.12	0.14	12.43	0.21		12.2643	0.157143	0.0928645
	14.17	0.11	14.18	0.1	14.55	0.15	14.53	0.06	14.28	0.32	14.12	0.14	14.51	0.21		14.3343	0.155714	0.0861892
	16.22	0.11	16.14	0.1	16.63	0.15	16.63	0.07	16.27	0.33	16.17	0.14	16.53	0.2		16.37	0.157143	0.0867399
	18.22	0.11	18.22	0.11	18.65	0.18	18.65	0.06	18.35	0.34	18.21	0.14	18.66	0.21		18.4229	0.164286	0.0918073
	20.27	0.11	20.19	0.11	20.65	0.16	20.68	0.06	20.3	0.35	20.24	0.15	20.62	0.21		20.4214	0.164286	0.0944911
	22.26	0.11	22.41	0.11	22.68	0.16	22.73	0.07	22.4	0.37	22.27	0.14	22.7	0.22		22.4929	0.168571	0.10057
	24.34	0.11	24.23	0.12	24.7	0.16	24.79	0.07	24.44	0.35	24.3	0.15	24.73	0.22		24.5043	0.168571	0.0926334
	26.3	0.11	26.3	0.12	26.76	0.14	26.84	0.06	26.42	0.36	26.33	0.15	26.73	0.22		26.5257	0.165714	0.098295
	28.38	0.12	28.37	0.12	28.84	0.15	28.83	0.06	28.48	0.36	28.32	0.14	28.79	0.23		28.5729	0.168571	0.0983918
	30.41	0.12	30.34	0.11	30.8	0.14	30.89	0.06	30.48	0.37	30.38	0.14	30.78	0.23		30.5829	0.167143	0.10291
	32.41	0.11	32.41	0.11	32.88	0.12	32.87	0.05	32.48	0.38	32.42	0.15	32.86	0.23		32.6186	0.164286	0.109523
	34.47	0.11	34.38	0.1	34.94	0.12	34.95	0.06	34.73	0.38	34.44	0.15	34.81	0.23		34.6743	0.164286	0.108759
	36.45	0.11	36.46	0.1	36.92	0.13	36.91	0.06	36.58	0.38	36.46	0.15	36.89	0.23		36.6671	0.165714	0.108145
	38.53	0.12	38.42	0.1	38.9	0.12	39	0.07	38.62	0.37	38.49	0.15	38.94	0.22		38.7	0.164286	0.10212
	40.5	0.12	40.49	0.1	40.97	0.12	41.03	0.07	40.61	0.37	40.52	0.14	40.95	0.21		40.7243	0.161429	0.101559
	42.57	0.12	42.58	0.11	43.04	0.12	43.03	0.09	42.68	0.37	42.51	0.14	43.01	0.2		42.7743	0.164286	0.0971008
	44.61	0.12	44.54	0.11	45	0.11	45.09	0.1	44.66	0.39	44.56	0.15	44.97	0.22		44.7757	0.171429	0.10479
	46.61	0.12	46.61	0.1	47.1	0.1	47.07	0.1	46.74	0.41	46.6	0.15	47.05	0.22		46.8257	0.171429	0.113788
	48.67	0.11	48.58	0.1	49.13	0.09	49.15	0.1	48.7	0.41	48.63	0.16	49.07	0.23		48.8471	0.171429	0.116251
	50.65	0.11	50.65	0.1	51.13	0.09	51.11	0.11	50.77	0.39	50.66	0.16	51.08	0.22		50.8643	0.168571	0.107615
	52.73	0.11	52.74	0.1	53.12	0.09	53.19	0.13	52.81	0.37	52.69	0.16	53.12	0.23		52.9143	0.17	0.100167
	54.69	0.11	54.69	0.09	55.15	0.1	55.23	0.11	54.8	0.38	54.72	0.16	55.13	0.22		54.9157	0.167143	0.104198
	56.77	0.12	56.76	0.09	57.23	0.09	57.23	0.14	56.87	0.38	56.71	0.15	57.19	0.23		56.9657	0.171429	0.10351
	58.81	0.12	58.73	0.09	59.2	0.1	59.28	0.12	58.85	0.38	58.76	0.14	59.17	0.24		58.9714	0.17	0.10504
	60.8	0.12	60.8	0.09	61.27	0.1	61.26	0.12	60.93	0.4	60.8	0.14	61.24	0.24		61.0143	0.172857	0.111761
	62.86	0.11	62.77	0.09	63.33	0.1	63.35	0.13	62.89	0.38	62.82	0.15	63.21	0.24		63.0329	0.171429	0.10479
	64.85	0.11	64.84	0.08	65.31	0.11	65.31	0.16	64.96	0.38	64.85	0.15	65.28	0.23		65.0571	0.174286	0.102771
	66.92	0.11	66.81	0.08	67.29	0.11	67.38	0.14	67.01	0.36	66.88	0.14	67.33	0.23		67.0886	0.167143	0.0972478
	68.91	0.11	68.89	0.09	69.35	0.15	69.42	0.16	69.01	0.39	68.91	0.15	69.33	0.22		69.1171	0.181429	0.100735
	70.97	0.11	70.96	0.1	71.38	0.15	71.42	0.14	71.07	0.37	70.91	0.15	71.38	0.25		71.1557	0.181429	0.0963377
	73	0.1	72.93	0.09	73.39	0.16	73.48	0.15	73.05	0.38	72.95	0.15	73.36	0.24		73.1657	0.181429	0.100238
	75.09	0.1	75	0.09	75.46	0.12	75.47	0.14	75.13	0.4	74.99	0.13	75.45	0.24		75.2271	0.174286	0.111034
	77.06	0.1	76.97	0.09	77.52	0.1	77.54	0.15	77.09	0.38	77.02	0.13	77.4	0.25		77.2286	0.171429	0.106994
	79.04	0.1	79.05	0.09	79.51	0.11	79.5	0.15	79.17	0.36	79.05	0.14	79.49	0.24		79.2586	0.17	0.0976388
	81.12	0.1	81	0.09	81.5	0.11	81.59	0.15	81.21	0.37	81.08	0.14	81.52	0.22		81.2886	0.168571	0.0988987
	83.08	0.1	83.1	0.09	83.55	0.12	83.64	0.13	83.21	0.37	83.11	0.14	83.52	0.21		83.3157	0.165714	0.0981253
	85.16	0.1	85.17	0.09	85.62	0.11	85.63	0.09	85.28	0.38	85.1	0.14	85.58	0.2		85.3629	0.158571	0.105108
	87.12	0.1	87.14	0.09	87.67	0.1	87.67	0.08	87.24	0.39	87.15	0.13	87.56	0.2		87.3643	0.155714	0.110884
	89.2	0.1	89.19	0.09	89.66	0.09	89.66	0.09	89.33	0.39	89.19	0.13	89.64	0.24		89.41	0.161429	0.114372
	91.25	0.1	91.18	0.09	91.72	0.1	91.74	0.1	91.29	0.37	91.22	0.14	91.6	0.24		91.4286	0.162857	0.105311
	93.24	0.1	93.2	0.1	93.73	0.1	93.67	0.1	93.36	0.37	93.24	0.13	93.67	0.25		93.4443	0.164286	0.105965
	95.31	0.1	95.47	0.1	95.81	0.09	95.94	0.09	95.41	0.38	95.28	0.12	95.72	0.24		95.5629	0.16	0.110604
	97.28	0.1	97.28	0.1	97.77	0.08	97.82	0.09	97.42	0.37	97.33	0.12	97.71	0.22		97.5157	0.154286	0.106122
	99.35	0.1	99.35	0.1	99.86	0.09	99.82	0.09	99.48	0.39	99.3	0.14	99.77	0.21		99.5614	0.16	0.110151
	101.39	0.1	101.32	0.1	101.89	0.09	101.87	0.09	101.44	0.38	101.35	0.14	101.75	0.19		101.573	0.155714	0.105334
	103.39	0.1	103.39	0.1	103.89	0.09	103.85	0.09	103.52	0.37	103.38	0.14	103.83	0.19		103.607	0.154286	0.101793
	105.45	0.1	105.36	0.09	105.94	0.08	105.94	0.09	105.48	0.37	105.44	0.14	105.8	0.2		105.63	0.152857	0.104517
	107.44	0.1	107.44	0.09	107.93	0.1	107.89	0.09	107.56	0.36	107.44	0.13	107.87	0.2		107.653	0.152857	0.0992831
	109.51	0.1	109.4	0.08	110.01	0.1	109.9	0.08	109.6	0.37	109.48	0.13	109.91	0.21		109.687	0.152857	0.105785
	111.48	0.1	111.47	0.09	111.96	0.11	112.01	0.09	111.6	0.35	111.49	0.13	111.94	0.21		111.707	0.154286	0.0958918
	113.55	0.1	113.55	0.08	114.05	0.1	114.01	0.09	113.66	0.35	113.5	0.13	113.98	0.21		113.757	0.151429	0.0978823
	115.59	0.1	115.52	0.08	116.08	0.1	116.07	0.1	115.64	0.36	115.5	0.13	115.97	0.21		115.767	0.154286	0.100309
	117.59	0.09	117.59	0.08	118.11	0.09	118.05	0.11	117.72	0.36	117.53	0.14	118.03	0.2		117.803	0.152857	0.100285
	119.64	0.09	119.57	0.09	120.16	0.1	120.13	0.11	119.68	0.34	119.61	0.13	120.21	0.2		119.857	0.151429	0.0915475
	121.63	0.09	121.63	0.09	122.12	0.1	122.09	0.1	121.75	0.35	121.64	0.13	122.07	0.2		121.847	0.151429	0.0958173
