# Supplementary material for: Properties of rabies virus phosphoprotein and nucleoprotein biocondensates formed in vitro and in cellulo
Source: PLoS Pathog. 2022 Dec 8;18(12):e1011022. doi: 10.1371/journal.ppat.1011022 (PMC9767369; doi:10.1371/journal.ppat.1011022)
Supplement: S2 Data — (XLSX) [file ppat.1011022.s007.xlsx]

## Sheet: Fig 2D
	Data used for the graph in Figure 2D showing the effect of GFP-N and N-106GFP107 expression on RABV cell infection (which reveals that N-106GFP107 protein exerts a dominant-negative effect on infection). Percentages of infected, transfected, as well as both infected and transfected cells (for GFP-N and N-106GFP107 chimeras) were assessed from 3 independent experiments. The mean and standard devia…
	Experiment 1	Expressed protein	Number of cells	infected only	Transfected only	Transfected and infected	% of cells only infected	% of cells only transfected	% of cells infected and transfected
		GFP-N	353	34	24	10	9.63173	6.79887	2.83286
		N106GFP107	241	40	25	5	16.5975	10.3734	2.07469
	Experiment 2	Expressed protein	Number of cells	infected only	Transfected only	Transfected and infected	% of cells only infected	% of cells only transfected	% of cells infected and transfected
		GFP-N	407	63	34	16	15.4791	8.35381	3.9312
		N106GFP107	615	76	66	6	12.3577	10.7317	0.97561
	Experiment 3	Expressed protein	Number of cells	infected only	Transfected only	Transfected and infected	% of cells only infected	% of cells only transfected	% of cells infected and transfected
		GFP-N	795	171	76	26	21.5094	9.55975	3.27044
		N106GFP107	948	161	68	5	16.9831	7.173	0.527426
	Data used for figure panel		% of cells only infected		% of cells only transfected		% of cells infected and transfected
		Expressed protein	Mean	SD	Mean	SD	Mean	SD
		GFP-N	15.5401	5.93909	8.23747	1.38411	3.34484	0.552938
		N106GFP107	15.3128	2.56641	9.42605	1.95941	1.19257	0.796122

## Sheet: Fig 2E P-mC whole NB
	Data used for the graph in Figure 2E showing FRAP results for P-mC. The whole Negri body is photobleached. Fluorescence values (FRAP data) are normalized to 1. Photobleaching was performed at t=0.
	Exp. 1		Exp. 2		Exp. 3		Exp. 4		Exp. 5		Exp. 6		Exp. 7		Exp. 8			Data used for figure panel
	Time (s)	FRAP data	Time (s)	FRAP data	Time (s)	FRAP data	Time (s)	FRAP data	Time (s)	FRAP data	Time (s)	FRAP data	Time (s)	FRAP data	Time (s)	FRAP data		Mean time	Mean FRAP	SD FRAP
	-5.92	0.97	-5.95	1.01	-5.91	1.02	-5.94	1.02	-5.86	1.01	-5.94	1	-5.73	1	-5.77	1.07		-5.8775	1.0125	0.0281577
	-5.4	1	-5.44	1	-5.39	1.04	-5.43	1.01	-5.33	1	-5.47	0.99	-5.25	1	-5.27	0.99		-5.3725	1.00375	0.0159799
	-4.88	0.96	-4.88	0.99	-4.8	1.02	-4.92	1.01	-4.82	1	-4.94	1.01	-4.72	0.99	-4.76	0.98		-4.84	0.995	0.0192725
	-4.32	0.99	-4.32	1	-4.27	1.02	-4.42	1.03	-4.32	1	-4.42	1.01	-4.2	1	-4.26	0.98		-4.31625	1.00375	0.0159799
	-3.77	1	-3.77	1.01	-3.77	1	-3.72	0.99	-3.78	1	-3.85	1	-3.71	1.02	-3.71	0.99		-3.76	1.00125	0.00991031
	-3.22	1	-3.25	1	-3.25	0.99	-3.23	0.99	-3.26	1.01	-3.31	1	-3.17	1	-3.21	0.98		-3.2375	0.99625	0.00916125
	-2.67	0.98	-2.75	1	-2.75	0.97	-2.69	0.98	-2.71	1.01	-2.74	0.99	-2.66	1	-2.69	0.98		-2.7075	0.98875	0.013562
	-2.19	0.99	-2.24	1	-2.2	1	-2.18	0.97	-2.2	1.01	-2.15	0.99	-2.15	0.98	-2.18	0.97		-2.18625	0.98875	0.0145774
	-1.67	1.01	-1.69	1	-1.61	0.95	-1.67	0.97	-1.7	1	-1.65	1.01	-1.64	0.98	-1.67	0.97		-1.6625	0.98625	0.0219984
	-1.15	1.03	-1.12	1	-1.05	0.94	-1.14	0.97	-1.19	1	-1.14	1.01	-1.14	0.98	-1.11	0.97		-1.13	0.9875	0.0281577
	-0.61	1.05	-0.6	0.98	-0.55	0.97	-0.64	0.97	-0.64	0.99	-0.63	1	-0.58	0.99	-0.6	0.97		-0.60625	0.99	0.0267261
	0	0.09	0	0.19	0	0.06	0	0.01	0	0.06	0	0.06	0	0.02	0	0.06		0	0.06875	0.0551459
	0.49	0.13	0.51	0.3	0.53	0.07	0.5	0.02	0.59	0.07	0.61	0.07	0.54	0.04	0.52	0.06		0.53625	0.095	0.0886405
	1	0.16	1.05	0.38	1.02	0.08	1.02	0.03	1.12	0.07	1.11	0.08	1.04	0.05	1.11	0.07		1.05875	0.115	0.113515
	1.56	0.2	1.56	0.45	1.58	0.08	1.5	0.03	1.63	0.08	1.64	0.08	1.57	0.06	1.61	0.07		1.58125	0.13125	0.137989
	2.13	0.23	2.08	0.5	2.07	0.1	2.04	0.04	2.15	0.08	2.16	0.09	2.07	0.06	2.14	0.07		2.105	0.14625	0.154174
	2.66	0.25	2.58	0.54	2.58	0.11	2.54	0.04	2.64	0.09	2.77	0.09	2.61	0.07	2.64	0.08		2.6275	0.15875	0.166342
	3.22	0.28	3.12	0.58	3.15	0.12	3.06	0.05	3.17	0.1	3.28	0.1	3.12	0.08	3.15	0.08		3.15875	0.17375	0.178481
	3.73	0.29	3.67	0.61	3.71	0.13	3.56	0.05	3.68	0.1	3.79	0.1	3.62	0.09	3.65	0.09		3.67625	0.1825	0.187216
	4.31	0.31	4.21	0.64	4.2	0.13	4.26	0.06	4.2	0.11	4.3	0.11	4.14	0.09	4.15	0.09		4.22125	0.1925	0.196451
	4.85	0.33	4.72	0.65	4.72	0.14	4.76	0.06	4.78	0.11	4.8	0.12	4.65	0.1	4.73	0.1		4.75125	0.20125	0.198957
	5.4	0.35	5.22	0.67	5.22	0.15	5.3	0.07	5.29	0.11	5.32	0.12	5.17	0.1	5.25	0.1		5.27125	0.20875	0.205874
	5.92	0.37	5.74	0.7	5.77	0.16	5.84	0.07	5.96	0.12	5.87	0.12	5.67	0.11	5.75	0.11		5.815	0.22	0.214875
	6.49	0.38	6.28	0.71	6.34	0.17	6.45	0.07	6.47	0.13	6.37	0.13	6.24	0.12	6.26	0.11		6.3625	0.2275	0.216647
	7.04	0.4	6.83	0.72	6.88	0.17	7.01	0.08	6.98	0.13	6.88	0.13	6.76	0.12	6.74	0.11		6.89	0.2325	0.220891
	7.58	0.41	7.38	0.74	7.4	0.17	7.5	0.08	7.49	0.13	7.55	0.14	7.25	0.13	7.29	0.12		7.43	0.24	0.226148
	8.11	0.4	7.9	0.75	7.9	0.17	8	0.08	7.99	0.14	8.06	0.14	7.73	0.13	7.81	0.12		7.9375	0.24125	0.227624
	8.63	0.4	8.46	0.77	8.4	0.17	8.51	0.09	8.53	0.14	8.62	0.15	8.29	0.14	8.33	0.12		8.47125	0.2475	0.231748
	9.12	0.42	9.12	0.79	8.95	0.19	9.09	0.1	9	0.15	9.14	0.15	8.8	0.14	8.82	0.13		9.005	0.25875	0.23679
	9.65	0.44	9.64	0.8	9.48	0.2	9.6	0.1	9.56	0.15	9.85	0.16	9.25	0.15	9.36	0.13		9.54875	0.26625	0.240234
	10.16	0.45	10.16	0.81	9.99	0.2	10.13	0.1	10.06	0.15	10.36	0.16	9.81	0.15	9.85	0.14		10.065	0.27	0.243663
	10.67	0.47	10.65	0.83	10.52	0.21	10.64	0.1	10.57	0.16	10.88	0.17	10.34	0.16	10.41	0.15		10.585	0.28125	0.248908
	11.19	0.47	11.17	0.85	11.01	0.21	11.16	0.11	11.08	0.16	11.46	0.17	10.89	0.16	10.91	0.15		11.1087	0.285	0.254222
	11.7	0.47	11.67	0.86	11.5	0.21	11.65	0.11	11.75	0.17	11.98	0.18	11.41	0.16	11.44	0.15		11.6375	0.28875	0.256094
	12.22	0.47	12.2	0.86	12.11	0.21	12.19	0.11	12.45	0.17	12.49	0.18	12	0.17	11.97	0.16		12.2037	0.29125	0.254639
	12.73	0.5	12.72	0.87	12.62	0.21	12.66	0.11	12.95	0.17	13.01	0.18	12.54	0.17	12.53	0.16		12.72	0.29625	0.260984
	13.27	0.51	13.28	0.87	13.13	0.22	13.18	0.11	13.47	0.18	13.52	0.18	13.14	0.18	13.15	0.17		13.2675	0.3025	0.259546
	13.78	0.5	13.81	0.89	13.63	0.22	13.71	0.12	14	0.18	14.06	0.19	13.66	0.18	13.65	0.18		13.7875	0.3075	0.262338
	14.46	0.52	14.36	0.89	14.17	0.22	14.23	0.12	14.51	0.19	14.52	0.19	14.19	0.18	14.17	0.18		14.3262	0.31125	0.263842
	15.01	0.54	14.87	0.91	14.74	0.21	14.72	0.13	15.08	0.19	15.03	0.2	14.71	0.19	14.68	0.18		14.855	0.31875	0.270578
	15.56	0.54	15.39	0.91	15.24	0.22	15.25	0.13	15.65	0.2	15.67	0.2	15.25	0.19	15.19	0.18		15.4	0.32125	0.269361
	16.06	0.55	15.94	0.91	15.75	0.22	15.79	0.14	16.18	0.2	16.2	0.2	15.74	0.19	15.76	0.19		15.9275	0.325	0.268807
	16.57	0.56	16.44	0.91	16.23	0.23	16.3	0.14	16.68	0.2	16.76	0.21	16.33	0.2	16.25	0.19		16.445	0.33	0.268115
	17.08	0.55	16.98	0.92	16.79	0.24	16.8	0.14	17.19	0.21	17.21	0.21	16.79	0.2	16.76	0.2		16.95	0.33375	0.268112
	17.62	0.56	17.53	0.94	17.3	0.24	17.32	0.15	17.67	0.21	17.82	0.22	17.34	0.2	17.25	0.2		17.4813	0.34	0.273861
	18.14	0.57	18.04	0.94	17.79	0.25	17.86	0.14	18.24	0.21	18.29	0.22	17.92	0.21	17.77	0.2		18.0062	0.3425	0.274838
	18.64	0.55	18.54	0.94	18.34	0.25	18.38	0.15	18.8	0.22	18.95	0.22	18.48	0.21	18.32	0.2		18.5562	0.3425	0.270858
	19.26	0.57	19.06	0.94	18.82	0.25	18.89	0.15	19.29	0.22	19.48	0.22	18.98	0.21	18.86	0.21		19.08	0.34625	0.272393
	19.78	0.56	19.61	0.94	19.36	0.26	19.46	0.16	19.79	0.22	19.98	0.22	19.52	0.21	19.41	0.21		19.6137	0.3475	0.269749
	20.3	0.59	20.15	0.97	19.86	0.26	19.95	0.16	20.29	0.22	20.5	0.23	20.11	0.22	19.96	0.22		20.14	0.35875	0.280481
	20.82	0.58	20.67	0.95	20.41	0.26	20.46	0.15	20.87	0.23	21.01	0.23	20.66	0.22	20.5	0.23		20.675	0.35625	0.27276
	21.35	0.57	21.24	0.96	20.94	0.27	20.97	0.16	21.42	0.23	21.57	0.24	21.16	0.22	20.97	0.23		21.2025	0.36	0.272554
	21.86	0.57	21.8	0.95	21.49	0.26	21.5	0.16	21.93	0.23	22.11	0.24	21.7	0.22	21.56	0.23		21.7437	0.3575	0.269907
	22.37	0.6	22.34	0.95	21.99	0.26	22.03	0.17	22.43	0.23	22.6	0.24	22.28	0.23	22.07	0.25		22.2637	0.36625	0.270393
	22.88	0.59	22.85	0.96	22.51	0.27	22.55	0.17	23.04	0.24	23.18	0.24	22.79	0.23	22.57	0.26		22.7963	0.37	0.270449
	23.43	0.61	23.36	0.96	23.01	0.28	23.07	0.17	23.57	0.25	23.75	0.25	23.34	0.24	23.08	0.26		23.3263	0.3775	0.270225
	23.96	0.6	23.88	0.95	23.54	0.29	23.55	0.18	24.15	0.25	24.2	0.25	23.88	0.24	23.59	0.26		23.8437	0.3775	0.264346
	24.51	0.62	24.39	0.96	24.04	0.31	24.06	0.18	24.66	0.25	24.76	0.25	24.45	0.24	24.13	0.27		24.375	0.385	0.268381
	25.04	0.65	24.95	0.97	24.59	0.31	24.57	0.18	25.19	0.25	25.33	0.25	25.03	0.24	24.63	0.27		24.9163	0.39	0.275318
	25.6	0.66	25.5	0.99	25.11	0.3	25.07	0.18	25.7	0.26	25.93	0.26	25.59	0.24	25.15	0.27		25.4563	0.395	0.281729
	26.14	0.67	26	0.99	25.63	0.3	25.62	0.18	26.35	0.26	26.36	0.26	26.07	0.25	25.64	0.28		25.9763	0.39875	0.281701
	26.69	0.66	26.49	0.99	26.14	0.3	26.13	0.18	26.85	0.26	26.95	0.26	26.61	0.25	26.19	0.28		26.5062	0.3975	0.280344
	27.22	0.67	27	0.99	26.65	0.29	26.63	0.19	27.36	0.27	27.5	0.26	27.23	0.25	26.73	0.28		27.04	0.4	0.280459
	27.79	0.67	27.57	1	27.19	0.28	27.17	0.19	27.85	0.27	28.09	0.26	27.75	0.26	27.28	0.27		27.5862	0.4	0.283952
	28.3	0.68	28.12	0.97	27.73	0.28	27.67	0.19	28.38	0.27	28.61	0.27	28.25	0.25	27.8	0.28		28.1075	0.39875	0.275807
	28.81	0.69	28.88	0.97	28.25	0.28	28.18	0.2	28.85	0.28	29.12	0.28	28.8	0.26	28.35	0.29		28.655	0.40625	0.273493
	29.32	0.69	29.38	0.97	28.77	0.28	28.75	0.2	29.35	0.28	29.65	0.28	29.36	0.26	28.85	0.29		29.1787	0.40625	0.273493
	29.83	0.69	29.88	0.98	29.26	0.28	29.27	0.2	29.86	0.28	30.2	0.27	29.89	0.26	29.35	0.29		29.6925	0.40625	0.277125
	30.35	0.65	30.4	0.97	29.77	0.29	29.89	0.2	30.4	0.28	30.74	0.28	30.44	0.26	29.96	0.29		30.2438	0.4025	0.267248
	30.86	0.69	31.03	0.97	30.28	0.29	30.43	0.2	30.91	0.28	31.3	0.28	30.99	0.26	30.47	0.29		30.7838	0.4075	0.272855
	31.39	0.67	31.54	0.97	30.83	0.29	30.92	0.2	31.56	0.29	31.86	0.28	31.55	0.26	31	0.29		31.3312	0.40625	0.269334
	32	0.68	32.07	0.97	31.4	0.28	31.42	0.21	32.02	0.29	32.42	0.28	32.12	0.26	31.53	0.3		31.8725	0.40875	0.269732
	32.51	0.69	32.61	0.97	31.92	0.29	31.95	0.21	32.57	0.29	33.03	0.28	32.68	0.26	32.03	0.3		32.4125	0.41125	0.270525
	33.01	0.68	33.12	0.97	32.42	0.29	32.49	0.21	33.13	0.29	33.45	0.28	33.18	0.26	32.73	0.32		32.9413	0.4125	0.267995
	33.56	0.69	33.63	0.97	32.97	0.29	32.99	0.21	33.64	0.3	34.05	0.29	33.72	0.26	33.26	0.32		33.4775	0.41625	0.268112
	34.12	0.7	34.26	0.97	33.43	0.3	33.51	0.21	34.16	0.29	34.59	0.28	34.31	0.27	33.82	0.34		34.025	0.42	0.268541
	34.66	0.7	34.78	0.97	33.95	0.29	34.1	0.22	34.66	0.3	35.19	0.29	34.85	0.27	34.37	0.32		34.57	0.42	0.267689
	35.18	0.71	35.27	0.97	34.5	0.29	34.61	0.22	35.16	0.3	35.65	0.29	35.36	0.27	34.89	0.32		35.0775	0.42125	0.269202
	35.74	0.69	35.78	0.95	35	0.3	35.23	0.22	35.71	0.3	36.21	0.3	35.9	0.27	35.39	0.32		35.62	0.41875	0.258978
	36.3	0.7	36.32	0.96	35.55	0.3	35.74	0.22	36.23	0.31	36.75	0.29	36.46	0.27	35.89	0.32		36.155	0.42125	0.263463
	36.86	0.7	36.82	0.96	36.06	0.3	36.27	0.22	36.7	0.31	37.3	0.3	36.99	0.27	36.41	0.32		36.6763	0.4225	0.262774
	37.37	0.7	37.33	0.97	36.55	0.31	36.75	0.22	37.24	0.31	37.83	0.29	37.53	0.27	36.9	0.32		37.1875	0.42375	0.265757
	37.92	0.71	37.9	0.95	37.12	0.3	37.3	0.23	37.8	0.31	38.4	0.29	38.09	0.27	37.41	0.32		37.7425	0.4225	0.261028
	38.48	0.7	38.5	0.95	37.67	0.31	37.84	0.23	38.34	0.31	38.96	0.29	38.66	0.27	37.91	0.31		38.295	0.42125	0.259419
	39.03	0.7	39.02	0.95	38.22	0.31	38.35	0.23	38.85	0.32	39.56	0.3	39.22	0.28	38.45	0.31		38.8375	0.425	0.257294
	39.57	0.72	39.52	0.97	38.8	0.31	38.89	0.23	39.34	0.32	40.13	0.3	39.78	0.27	38.98	0.32		39.3762	0.43	0.266405
	40.09	0.69	40.04	0.98	39.39	0.31	39.41	0.23	39.84	0.32	40.57	0.3	40.27	0.27	39.48	0.33		39.8863	0.42875	0.264329
	40.62	0.7	40.56	0.99	39.9	0.33	40.04	0.23	40.36	0.32	41.14	0.3	40.81	0.27	40	0.33		40.4288	0.43375	0.267525
	41.13	0.7	41.11	0.99	40.42	0.35	40.58	0.24	40.86	0.32	41.69	0.31	41.41	0.27	40.49	0.33		40.9613	0.43875	0.264707
	41.65	0.7	41.68	0.98	40.94	0.36	41.06	0.24	41.41	0.33	42.28	0.31	41.95	0.28	41.03	0.33		41.5	0.44125	0.259749
	42.16	0.7	42.22	1	41.43	0.37	41.56	0.24	42.01	0.33	42.8	0.3	42.45	0.28	41.58	0.34		42.0262	0.445	0.265438
	42.68	0.71	42.75	0.98	41.94	0.37	42.22	0.25	42.52	0.33	43.31	0.31	43	0.28	42.12	0.35		42.5675	0.4475	0.258498
	43.27	0.69	43.25	0.98	42.43	0.36	42.76	0.25	43.02	0.33	43.84	0.31	43.56	0.28	42.7	0.35		43.1038	0.44375	0.256121
	43.85	0.71	43.77	1	42.94	0.36	43.35	0.25	43.59	0.34	44.39	0.31	44.09	0.28	43.22	0.36		43.65	0.45125	0.263733
	44.38	0.72	44.29	0.99	43.56	0.36	43.85	0.25	44.15	0.34	44.93	0.31	44.64	0.29	43.73	0.35		44.1913	0.45125	0.261831
	44.89	0.73	44.82	0.98	44.07	0.35	44.38	0.26	44.61	0.34	45.5	0.31	45.19	0.29	44.25	0.36		44.7137	0.4525	0.259326
	45.4	0.72	45.38	0.98	44.63	0.35	44.88	0.26	45.21	0.34	46.06	0.31	45.74	0.29	44.75	0.36		45.2563	0.45125	0.257817
	45.91	0.72	45.92	0.98	45.13	0.35	45.39	0.26	45.71	0.35	46.64	0.31	46.27	0.29	45.29	0.36		45.7825	0.4525	0.257224
	46.46	0.73	46.44	0.98	45.63	0.35	45.9	0.27	46.22	0.35	47.23	0.32	46.77	0.29	45.91	0.36		46.32	0.45625	0.256901
	47	0.74	47.08	0.96	46.18	0.36	46.41	0.26	46.72	0.35	47.65	0.32	47.33	0.29	46.41	0.36		46.8475	0.455	0.253208
	47.5	0.73	47.59	0.97	46.69	0.35	47	0.27	47.21	0.35	48.24	0.33	47.78	0.29	46.93	0.37		47.3675	0.4575	0.252742
	48.02	0.75	48.16	0.97	47.19	0.35	47.54	0.27	47.7	0.36	48.79	0.33	48.46	0.29	47.46	0.38		47.915	0.4625	0.254825
	48.52	0.77	48.67	0.97	47.76	0.35	48.03	0.27	48.28	0.36	49.38	0.33	48.9	0.29	47.93	0.39		48.4337	0.46625	0.257679
	49.03	0.75	49.18	0.96	48.26	0.36	48.54	0.27	48.8	0.36	49.89	0.33	49.51	0.29	48.44	0.4		48.9562	0.465	0.250542
	49.55	0.74	49.71	0.97	48.8	0.37	49.05	0.28	49.4	0.36	50.41	0.32	49.98	0.29	49.08	0.4		49.4975	0.46625	0.250938
	50.06	0.75	50.2	0.96	49.35	0.37	49.56	0.27	49.93	0.37	50.97	0.33	50.64	0.29	49.59	0.39		50.0375	0.46625	0.249796
	50.58	0.77	50.73	0.97	49.89	0.37	50.06	0.27	50.43	0.37	51.47	0.33	51.17	0.29	50.11	0.41		50.555	0.4725	0.255105
	51.09	0.75	51.24	0.96	50.4	0.38	50.59	0.28	51.02	0.37	52.01	0.33	51.67	0.29	50.62	0.41		51.08	0.47125	0.247354
	51.61	0.75	51.75	0.97	50.9	0.39	51.09	0.28	51.56	0.37	52.52	0.34	52.21	0.3	51.12	0.44		51.595	0.48	0.246924
	52.12	0.74	52.27	0.98	51.42	0.4	51.7	0.28	52.13	0.38	53.02	0.34	52.7	0.3	51.62	0.45		52.1225	0.48375	0.24692
	52.69	0.76	52.79	0.96	51.95	0.39	52.22	0.29	52.61	0.37	53.61	0.33	53.25	0.3	52.13	0.44		52.6562	0.48	0.245415
	53.24	0.76	53.35	0.96	52.45	0.39	52.72	0.29	53.17	0.38	54.14	0.34	53.81	0.3	52.65	0.44		53.1912	0.4825	0.243941
	53.79	0.75	53.9	0.96	52.97	0.39	53.23	0.29	53.67	0.38	54.68	0.34	54.28	0.3	53.14	0.43		53.7075	0.48	0.242605
	54.3	0.75	54.41	0.96	53.48	0.4	53.73	0.29	54.18	0.38	55.16	0.34	54.87	0.31	53.69	0.44		54.2275	0.48375	0.240769
	54.86	0.74	54.95	0.95	54	0.4	54.24	0.28	54.73	0.38	55.67	0.34	55.44	0.3	54.19	0.44		54.76	0.47875	0.238593
	55.42	0.75	55.54	0.95	54.51	0.42	54.77	0.29	55.22	0.38	56.21	0.34	55.97	0.31	54.69	0.42		55.2912	0.4825	0.237712
	55.96	0.77	56.08	0.95	55.03	0.43	55.26	0.29	55.71	0.39	56.76	0.34	56.49	0.31	55.22	0.42		55.8137	0.4875	0.240045
	56.48	0.77	56.62	0.95	55.58	0.43	55.76	0.29	56.25	0.39	57.27	0.34	57.05	0.31	55.71	0.44		56.34	0.49	0.239344
	57.04	0.77	57.17	0.96	56.12	0.42	56.26	0.3	56.76	0.39	57.79	0.34	57.54	0.31	56.21	0.45		56.8613	0.4925	0.241054
	57.61	0.76	57.71	0.96	56.64	0.42	56.77	0.3	57.27	0.39	58.3	0.34	58.04	0.31	56.73	0.44		57.3838	0.49	0.239702
	58.14	0.76	58.25	0.95	57.15	0.41	57.43	0.3	57.8	0.39	58.81	0.34	58.53	0.31	57.3	0.45		57.9263	0.48875	0.237092
	58.65	0.76	58.81	0.94	57.66	0.42	58	0.3	58.38	0.39	59.38	0.34	59.06	0.31	57.8	0.54		58.4675	0.5	0.233911
	59.22	0.76	59.32	0.95	58.2	0.42	58.48	0.3	58.87	0.39	59.89	0.34	59.63	0.31	58.31	0.52		58.99	0.49875	0.236247
	59.74	0.76	59.85	0.94	58.72	0.42	59	0.3	59.42	0.39	60.4	0.34	60.14	0.31	58.92	0.53		59.5237	0.49875	0.233693
	60.25	0.76	60.35	0.95	59.22	0.42	59.57	0.31	59.95	0.39	60.91	0.34	60.65	0.31	59.48	0.52		60.0475	0.5	0.235068
	60.76	0.76	60.88	0.96	59.75	0.42	60.06	0.31	60.51	0.4	61.42	0.34	61.2	0.32	60	0.53		60.5725	0.505	0.23616
	61.28	0.75	61.43	0.95	60.26	0.43	60.56	0.31	61.01	0.39	61.94	0.34	61.69	0.32	60.49	0.54		61.0825	0.50375	0.232252
	61.84	0.72	62.14	0.94	60.8	0.42	61.06	0.31	61.53	0.39	62.45	0.35	62.27	0.32	61	0.56		61.6362	0.50125	0.225226
	62.39	0.72	62.64	0.93	61.3	0.43	61.6	0.32	62.03	0.39	62.96	0.34	62.73	0.32	61.5	0.55		62.1437	0.5	0.221424
	62.92	0.76	63.19	0.92	61.8	0.43	62.09	0.32	62.54	0.4	63.47	0.34	63.27	0.32	62.01	0.53		62.6612	0.5025	0.223655
	63.43	0.77	63.71	0.93	62.3	0.42	62.61	0.32	63.04	0.4	63.99	0.35	63.77	0.32	62.55	0.52		63.175	0.50375	0.227341
	63.95	0.76	64.23	0.92	62.81	0.42	63.18	0.32	63.74	0.4	64.63	0.35	64.28	0.32	63.09	0.51		63.7388	0.5	0.222903

## Sheet: Fig 2E p-mC NB subvolume
	Data used for the graph in Figure 2E showing FRAP results for P-mC. A Negri body subvolume is photobleached. Fluorescence values (FRAP data) are normalized to 1. Photobleaching was performed at t=0.
	Exp. 1		Exp. 2		Exp. 3		Exp. 4		Exp. 5		Exp. 6		Exp. 7		Exp. 8			Data used for figure panel
	Time (s)	FRAP data	Time (s)	FRAP data	Time (s)	FRAP data	Time (s)	FRAP data	Time (s)	FRAP data	Time (s)	FRAP data	Time (s)	FRAP data	Time (s)	FRAP data		Mean time	Mean FRAP	SD FRAP
	-5.89	1	-5.81	0.99	-6	1.04	-5.9	1.01	-5.91	1	-5.84	0.95	-5.79	1	-5.83	1.01		-5.87125	1	0.0250713
	-5.39	1.01	-5.24	1.06	-5.48	1.05	-5.19	0.94	-5.41	1.01	-5.24	1.05	-5.28	1.01	-5.35	1		-5.3225	1.01625	0.0385218
	-4.83	1.02	-4.7	0.98	-4.98	1.03	-4.69	0.99	-4.9	1.01	-4.73	0.9	-4.73	1.01	-4.84	0.98		-4.8	0.99	0.040708
	-4.28	1.01	-4.19	0.93	-4.45	1.01	-4.2	1.01	-4.38	0.99	-4.12	1.09	-4.23	1	-4.33	0.99		-4.2725	1.00375	0.0437321
	-3.77	1	-3.68	1.01	-3.93	1	-3.66	1.03	-3.83	0.99	-3.61	0.91	-3.72	1.02	-3.82	0.98		-3.7525	0.9925	0.0369362
	-3.26	0.99	-3.18	1	-3.4	0.99	-3.17	1.06	-3.31	0.99	-3.08	0.92	-3.22	0.99	-3.32	0.99		-3.2425	0.99125	0.0375832
	-2.75	1	-2.68	1.09	-2.9	0.96	-2.64	1.03	-2.8	1	-2.56	1.04	-2.7	0.99	-2.76	0.99		-2.72375	1.0125	0.0399106
	-2.21	0.99	-2.18	1.03	-2.39	0.97	-2.08	0.99	-2.3	0.98	-2.04	0.99	-2.21	0.98	-2.25	0.99		-2.2075	0.99	0.0177281
	-1.65	0.99	-1.64	0.96	-1.85	0.97	-1.58	0.98	-1.76	1.01	-1.54	1.08	-1.62	0.98	-1.75	1		-1.67375	0.99625	0.0373927
	-1.14	0.99	-1.1	0.97	-1.3	0.99	-1.03	0.99	-1.21	1	-1.03	1.02	-1.09	0.99	-1.16	1.02		-1.1325	0.99625	0.0168502
	-0.57	0.99	-0.59	0.96	-0.65	0.99	-0.55	1.02	-0.66	1	-0.53	1.03	-0.56	1.02	-0.66	1.03		-0.59625	1.005	0.0244949
	0	0.15	0	0.05	0	0.1	0	0.12	0	0.22	0	0.17	0	0.07	0	0.09		0	0.12125	0.0561726
	0.53	0.19	0.63	0.08	0.53	0.11	0.52	0.14	0.52	0.24	0.54	0.19	0.58	0.08	0.51	0.11		0.545	0.1425	0.058493
	1.04	0.22	1.12	0.1	1.01	0.12	1	0.15	1.15	0.26	1.04	0.19	1.1	0.09	1.19	0.12		1.08125	0.15625	0.0611643
	1.71	0.25	1.64	0.11	1.52	0.14	1.53	0.15	1.67	0.27	1.6	0.18	1.61	0.1	1.72	0.14		1.625	0.1675	0.0622782
	2.28	0.28	2.13	0.13	2.02	0.15	2.04	0.16	2.18	0.27	2.15	0.21	2.11	0.11	2.22	0.15		2.14125	0.1825	0.0638637
	2.82	0.3	2.67	0.14	2.56	0.17	2.57	0.15	2.7	0.29	2.71	0.2	2.61	0.12	2.72	0.16		2.67	0.19125	0.0681254
	3.33	0.32	3.18	0.16	3.07	0.19	3.05	0.18	3.18	0.28	3.23	0.25	3.13	0.13	3.22	0.18		3.17375	0.21125	0.0651235
	3.89	0.34	4.31	0.22	3.58	0.2	3.57	0.18	3.7	0.3	3.76	0.23	3.63	0.14	3.72	0.2		3.77	0.22625	0.0647936
	4.5	0.36	4.9	0.21	4.11	0.21	4.09	0.19	4.19	0.31	4.27	0.24	4.17	0.15	4.26	0.21		4.31125	0.235	0.0680336
	5.03	0.38	5.46	0.21	4.62	0.22	4.61	0.2	4.77	0.32	4.77	0.25	4.68	0.15	4.79	0.22		4.84125	0.24375	0.0730826
	5.54	0.4	6.01	0.24	5.28	0.24	5.17	0.21	5.28	0.33	5.33	0.26	5.21	0.16	5.3	0.23		5.39	0.25875	0.0743424
	6.03	0.4	6.48	0.26	5.84	0.25	5.67	0.22	5.94	0.33	5.85	0.3	5.81	0.17	5.84	0.24		5.9325	0.27125	0.0710005
	6.55	0.42	6.99	0.26	6.34	0.26	6.22	0.26	6.45	0.34	6.34	0.28	6.36	0.17	6.36	0.25		6.45125	0.28	0.0730949
	7.06	0.44	7.53	0.27	6.87	0.27	6.72	0.27	6.98	0.34	6.93	0.3	6.85	0.18	6.89	0.26		6.97875	0.29125	0.0749166
	7.58	0.45	8.05	0.29	7.48	0.29	7.23	0.28	7.55	0.35	7.48	0.31	7.37	0.19	7.53	0.29		7.53375	0.30625	0.0732778
	8.09	0.46	8.54	0.31	8.01	0.3	7.81	0.3	8.07	0.36	8	0.3	7.85	0.2	8.06	0.29		8.05375	0.315	0.07329
	8.61	0.47	9.11	0.3	8.51	0.31	8.33	0.31	8.55	0.36	8.49	0.36	8.37	0.2	8.57	0.3		8.5675	0.32625	0.0763334
	9.12	0.48	9.61	0.34	9.02	0.32	8.84	0.34	9.06	0.38	9	0.32	8.87	0.22	9.07	0.31		9.07375	0.33875	0.0729848
	9.67	0.49	10.12	0.33	9.51	0.33	9.36	0.32	9.67	0.39	9.57	0.38	9.41	0.22	9.59	0.31		9.6125	0.34625	0.0776324
	10.25	0.5	10.62	0.37	10.04	0.33	9.87	0.31	10.17	0.4	10.11	0.36	9.94	0.23	10.15	0.32		10.1438	0.3525	0.0781482
	10.79	0.51	11.13	0.37	10.6	0.34	10.37	0.35	10.79	0.4	10.69	0.38	10.46	0.24	10.68	0.33		10.6888	0.365	0.0757816
	11.31	0.51	11.65	0.35	11.1	0.35	10.88	0.38	11.3	0.41	11.21	0.4	10.98	0.24	11.18	0.33		11.2013	0.37125	0.0769856
	11.84	0.52	12.15	0.35	11.59	0.35	11.41	0.36	11.81	0.41	11.72	0.43	11.49	0.25	11.69	0.34		11.7125	0.37625	0.07891
	12.35	0.53	13.01	0.38	12.1	0.37	12.01	0.38	12.32	0.43	12.2	0.39	12.02	0.25	12.21	0.35		12.2775	0.385	0.0781939
	13.02	0.53	13.52	0.38	12.6	0.37	12.52	0.38	12.84	0.42	12.73	0.39	12.55	0.26	12.73	0.35		12.8138	0.385	0.0750238
	13.54	0.53	14.02	0.37	13.11	0.37	13.04	0.42	13.33	0.42	13.28	0.38	13.03	0.26	13.24	0.36		13.3238	0.38875	0.0756755
	14.05	0.54	14.53	0.36	13.66	0.37	13.55	0.4	13.83	0.43	13.78	0.38	13.58	0.27	13.74	0.37		13.84	0.39	0.0759699
	14.57	0.54	15.07	0.38	14.15	0.38	14.09	0.42	14.4	0.43	14.32	0.41	14.11	0.27	14.23	0.37		14.3675	0.4	0.075214
	15.08	0.54	15.6	0.38	14.66	0.38	14.76	0.41	15.06	0.43	14.83	0.41	14.62	0.28	14.71	0.38		14.915	0.40125	0.0719995
	15.66	0.55	16.21	0.38	15.2	0.39	15.28	0.41	15.61	0.43	15.37	0.45	15.2	0.29	15.43	0.38		15.495	0.41	0.0738725
	16.19	0.55	16.68	0.41	15.73	0.41	15.8	0.42	16.12	0.44	15.87	0.47	15.71	0.29	15.94	0.39		16.005	0.4225	0.0734361
	16.69	0.55	17.22	0.45	16.22	0.42	16.36	0.43	16.64	0.44	16.45	0.46	16.31	0.31	16.46	0.4		16.5437	0.4325	0.0667083
	17.2	0.55	17.72	0.4	16.87	0.43	16.93	0.44	17.15	0.45	16.97	0.45	16.83	0.31	16.95	0.4		17.0775	0.42875	0.0670687
	17.72	0.56	18.36	0.42	17.45	0.44	17.47	0.44	17.66	0.45	17.47	0.46	17.36	0.32	17.46	0.39		17.6187	0.435	0.0676123
	18.23	0.56	18.88	0.46	17.92	0.43	17.97	0.44	18.16	0.46	17.99	0.52	17.89	0.32	17.95	0.41		18.1237	0.45	0.0719126
	18.75	0.57	19.38	0.45	18.46	0.44	18.48	0.44	18.66	0.47	18.51	0.5	18.56	0.33	18.46	0.41		18.6575	0.45125	0.0691659
	19.26	0.59	19.87	0.47	19.01	0.44	18.98	0.45	19.21	0.46	19.11	0.53	19.12	0.34	19.02	0.41		19.1975	0.46125	0.0749166
	19.78	0.59	20.4	0.43	19.51	0.46	19.54	0.43	19.72	0.45	19.65	0.53	19.72	0.35	19.52	0.42		19.73	0.4575	0.073046
	20.28	0.59	20.93	0.43	20.03	0.46	20.04	0.43	20.22	0.46	20.16	0.53	20.24	0.35	20.03	0.42		20.2413	0.45875	0.0729848
	20.79	0.61	21.43	0.48	20.64	0.47	20.54	0.45	20.72	0.47	20.76	0.46	20.88	0.35	20.55	0.44		20.7888	0.46625	0.071101
	21.3	0.6	21.98	0.47	21.19	0.47	21.07	0.43	21.28	0.47	21.28	0.62	21.41	0.35	21.05	0.44		21.32	0.48125	0.0888719
	21.83	0.61	22.49	0.48	21.69	0.47	21.6	0.43	21.81	0.49	21.99	0.47	21.91	0.36	21.56	0.44		21.86	0.46875	0.0703943
	22.45	0.62	23.04	0.46	22.2	0.48	22.1	0.45	22.31	0.49	22.49	0.59	22.41	0.36	22.06	0.46		22.3825	0.48875	0.082191
	23	0.62	23.54	0.48	22.72	0.5	22.6	0.47	22.83	0.5	23.16	0.56	22.91	0.37	22.59	0.46		22.9187	0.495	0.07329
	23.57	0.63	24.02	0.43	23.24	0.5	23.15	0.47	23.36	0.5	23.7	0.55	23.41	0.37	23.13	0.47		23.4475	0.49	0.0776439
	24.11	0.63	24.57	0.47	23.75	0.5	23.72	0.52	23.9	0.52	24.2	0.58	23.95	0.38	23.65	0.47		23.9812	0.50875	0.075297
	24.63	0.63	25.07	0.47	24.25	0.51	24.22	0.51	24.49	0.51	24.73	0.5	24.46	0.38	24.16	0.48		24.5012	0.49875	0.0685435
	25.19	0.65	25.63	0.49	24.81	0.51	24.79	0.49	25	0.5	25.24	0.58	24.97	0.39	24.65	0.48		25.035	0.51125	0.0762398
	25.7	0.64	26.14	0.49	25.34	0.51	25.33	0.48	25.5	0.5	25.75	0.62	25.47	0.4	25.2	0.48		25.5537	0.515	0.0785584
	26.2	0.65	26.67	0.49	25.85	0.51	25.85	0.47	25.99	0.5	26.28	0.62	25.99	0.39	25.75	0.5		26.0725	0.51625	0.0827971
	26.72	0.65	27.19	0.48	26.36	0.52	26.34	0.48	26.77	0.5	26.8	0.59	26.5	0.4	26.24	0.5		26.615	0.515	0.0755929
	27.23	0.64	27.68	0.48	26.87	0.52	26.84	0.49	27.27	0.5	27.32	0.59	27.01	0.4	26.74	0.5		27.12	0.515	0.0725062
	27.74	0.65	28.17	0.53	27.47	0.53	27.37	0.46	27.8	0.51	27.82	0.58	27.68	0.42	27.53	0.51		27.6975	0.52375	0.0700892
	28.26	0.65	28.72	0.52	27.98	0.54	27.93	0.46	28.31	0.52	28.32	0.62	28.2	0.42	28.04	0.5		28.22	0.52875	0.0762398
	28.78	0.66	29.22	0.48	28.5	0.54	28.43	0.47	28.8	0.52	28.91	0.53	28.71	0.42	28.55	0.51		28.7375	0.51625	0.0698851
	29.29	0.66	29.83	0.48	29.04	0.54	29.04	0.46	29.36	0.53	29.38	0.61	29.25	0.43	29.02	0.51		29.2763	0.5275	0.0766718
	29.79	0.66	30.36	0.51	29.55	0.54	29.56	0.5	29.86	0.53	29.89	0.58	29.75	0.42	29.57	0.5		29.7912	0.53	0.0694879
	30.33	0.66	30.85	0.51	30.05	0.54	30.02	0.49	30.36	0.52	30.44	0.68	30.25	0.43	30.07	0.51		30.2963	0.5425	0.0851469
	30.85	0.67	31.37	0.49	30.55	0.55	30.53	0.46	30.87	0.53	30.98	0.65	30.82	0.44	30.58	0.5		30.8187	0.53625	0.0841661
	31.37	0.66	31.87	0.48	31.05	0.55	31.09	0.5	31.44	0.52	31.52	0.77	31.33	0.44	31.13	0.52		31.35	0.555	0.107968
	31.88	0.67	32.38	0.52	31.64	0.55	31.56	0.54	31.98	0.52	32.01	0.78	31.83	0.44	31.63	0.53		31.8637	0.56875	0.106159
	32.41	0.67	32.88	0.5	32.11	0.54	32.13	0.57	32.49	0.53	32.54	0.69	32.34	0.45	32.19	0.52		32.3863	0.55875	0.0825379
	32.93	0.69	33.41	0.5	32.66	0.53	32.69	0.52	33	0.53	33.04	0.79	32.91	0.46	32.74	0.51		32.9225	0.56625	0.11275
	33.44	0.68	33.93	0.51	33.16	0.54	33.19	0.53	33.5	0.53	33.59	0.85	33.44	0.46	33.31	0.53		33.445	0.57875	0.126088
	33.95	0.68	34.43	0.51	33.67	0.56	33.71	0.53	34.11	0.53	34.12	0.81	33.94	0.46	33.8	0.52		33.9663	0.575	0.114018
	34.47	0.69	34.94	0.51	34.24	0.56	34.3	0.52	34.77	0.54	34.63	0.85	34.43	0.46	34.31	0.52		34.5113	0.58125	0.127328
	35.01	0.7	35.48	0.53	34.75	0.55	34.85	0.53	35.28	0.53	35.15	0.71	34.95	0.46	34.79	0.52		35.0325	0.56625	0.0895923
	35.6	0.7	35.99	0.54	35.26	0.54	35.36	0.56	35.79	0.53	35.66	0.63	35.45	0.46	35.32	0.53		35.5537	0.56125	0.0727888
	36.13	0.7	36.58	0.59	35.85	0.54	35.9	0.57	36.29	0.53	36.18	0.83	36	0.46	35.9	0.53		36.1037	0.59375	0.117466
	36.64	0.71	37.13	0.54	36.37	0.53	36.47	0.53	36.81	0.54	36.71	0.74	36.51	0.47	36.45	0.54		36.6363	0.575	0.0957676
	37.19	0.69	37.65	0.55	36.88	0.52	36.99	0.53	37.34	0.54	37.22	0.73	37.22	0.47	36.96	0.54		37.1812	0.57125	0.089672
	37.78	0.7	38.14	0.51	37.38	0.53	37.54	0.55	37.82	0.53	37.73	0.67	37.73	0.47	37.47	0.54		37.6988	0.5625	0.0797765
	38.37	0.71	38.64	0.6	37.9	0.54	38.11	0.54	38.32	0.52	38.25	0.66	38.26	0.48	37.97	0.54		38.2275	0.57375	0.0772635
	38.87	0.71	39.2	0.52	38.45	0.52	38.64	0.55	38.86	0.53	38.77	0.82	38.77	0.48	38.53	0.54		38.7613	0.58375	0.117466
	39.4	0.7	39.69	0.54	38.99	0.5	39.18	0.52	39.37	0.52	39.48	0.84	39.27	0.48	39.04	0.54		39.3025	0.58	0.124671
	39.92	0.71	40.19	0.55	39.51	0.52	39.68	0.53	39.88	0.53	40.02	1.05	39.85	0.49	39.55	0.54		39.825	0.615	0.187921
	40.43	0.72	40.71	0.51	40.21	0.51	40.23	0.54	40.42	0.54	40.54	0.81	40.37	0.48	40.05	0.54		40.37	0.58125	0.117769
	40.95	0.71	41.22	0.56	40.74	0.51	40.69	0.58	40.93	0.53	41.04	0.74	40.88	0.48	40.56	0.55		40.8762	0.5825	0.093465
	41.47	0.72	41.71	0.53	41.23	0.49	41.36	0.56	41.44	0.56	41.56	0.86	41.41	0.49	41.06	0.54		41.405	0.59375	0.129608
	42.02	0.72	42.26	0.55	41.72	0.47	41.81	0.56	41.95	0.56	42.07	0.75	41.91	0.49	41.58	0.54		41.915	0.58	0.101419
	42.54	0.72	42.76	0.53	42.27	0.47	42.41	0.56	42.47	0.56	42.57	0.82	42.41	0.5	42.08	0.54		42.4387	0.5875	0.119612
	43.05	0.72	43.43	0.59	42.78	0.47	42.88	0.56	42.98	0.58	43.09	0.85	42.93	0.5	42.59	0.54		42.9663	0.60125	0.125064
	43.55	0.73	43.94	0.59	43.28	0.45	43.55	0.58	43.48	0.58	43.58	1.02	43.44	0.49	43.15	0.54		43.4962	0.6225	0.180614
	44.07	0.73	44.62	0.6	43.91	0.49	44.08	0.6	44.02	0.58	44.1	0.92	43.95	0.49	43.65	0.55		44.05	0.62	0.143028
	44.58	0.71	45.12	0.58	44.39	0.5	44.57	0.58	44.55	0.57	44.6	1.1	44.48	0.5	44.18	0.55		44.5588	0.63625	0.19849
	45.08	0.73	45.65	0.62	44.89	0.5	45.1	0.54	45.09	0.57	45.13	1	45.02	0.49	44.69	0.55		45.0812	0.625	0.169621
	45.62	0.74	46.16	0.57	45.45	0.51	45.6	0.54	45.59	0.56	45.64	1.09	45.53	0.5	45.22	0.55		45.6013	0.6325	0.199267
	46.17	0.73	46.66	0.6	45.95	0.52	46.16	0.57	46.11	0.54	46.16	0.93	46.1	0.5	45.79	0.56		46.1375	0.61875	0.144166
	46.72	0.72	47.27	0.57	46.45	0.54	46.71	0.58	46.65	0.55	46.69	0.98	46.63	0.51	46.28	0.56		46.675	0.62625	0.156016
	47.26	0.72	47.78	0.58	47.01	0.56	47.18	0.55	47.16	0.55	47.2	0.96	47.11	0.52	46.79	0.56		47.1863	0.625	0.148324
	47.78	0.72	48.28	0.58	47.51	0.57	47.77	0.56	47.68	0.55	47.73	0.79	47.65	0.51	47.29	0.56		47.7112	0.605	0.0966585
	48.35	0.73	48.8	0.56	48.05	0.58	48.35	0.59	48.26	0.55	48.23	0.89	48.17	0.52	47.81	0.57		48.2525	0.62375	0.124434
	48.9	0.73	49.36	0.61	48.57	0.57	48.8	0.6	48.8	0.55	48.77	0.94	48.73	0.52	48.34	0.57		48.7837	0.63625	0.13773
	49.45	0.74	49.9	0.59	49.14	0.55	49.35	0.54	49.32	0.55	49.27	1.11	49.26	0.53	48.85	0.57		49.3175	0.6475	0.19862
	49.99	0.74	50.4	0.58	49.68	0.55	49.91	0.57	49.82	0.55	49.93	1.01	49.84	0.52	49.44	0.57		49.8762	0.63625	0.165092
	50.54	0.74	50.89	0.62	50.18	0.56	50.53	0.58	50.41	0.56	50.45	1.11	50.43	0.53	49.97	0.57		50.425	0.65875	0.193423
	51.06	0.72	51.43	0.61	50.79	0.55	50.95	0.58	50.91	0.54	50.96	1.07	50.96	0.53	50.55	0.58		50.9513	0.6475	0.18093
	51.57	0.75	51.96	0.6	51.32	0.54	51.54	0.6	51.71	0.56	51.48	1.29	51.46	0.54	51.02	0.57		51.5075	0.68125	0.255088
	52.07	0.75	52.47	0.59	51.88	0.52	52.12	0.56	52.19	0.57	51.98	1.08	51.98	0.53	51.53	0.58		52.0275	0.6475	0.188661
	52.58	0.75	52.96	0.59	52.38	0.48	52.68	0.63	52.7	0.56	52.49	1.16	52.48	0.53	52.03	0.58		52.5375	0.66	0.216992
	53.1	0.74	53.5	0.58	52.93	0.47	53.2	0.64	53.21	0.56	53	0.89	52.98	0.53	52.54	0.59		53.0575	0.625	0.133202
	53.61	0.75	54.05	0.64	53.43	0.45	53.71	0.59	53.71	0.57	53.52	1.1	53.53	0.53	53.05	0.59		53.5762	0.6525	0.200196
	54.13	0.74	54.55	0.62	54.11	0.43	54.24	0.62	54.21	0.59	54.02	0.91	54.19	0.53	53.59	0.6		54.13	0.63	0.143028
	54.64	0.75	55.05	0.62	54.61	0.41	54.79	0.63	54.73	0.58	54.54	0.9	54.73	0.53	54.15	0.61		54.655	0.62875	0.145743
	55.15	0.74	55.59	0.61	55.12	0.4	55.33	0.57	55.25	0.59	55.04	1.28	55.25	0.55	54.76	0.61		55.1863	0.66875	0.264004
	55.7	0.75	56.12	0.68	55.59	0.44	55.89	0.57	55.77	0.59	55.54	1.15	55.77	0.54	55.33	0.62		55.7137	0.6675	0.215655
	56.27	0.74	56.65	0.65	56.13	0.43	56.46	0.61	56.32	0.6	56.05	1.06	56.28	0.56	55.93	0.61		56.2613	0.6575	0.184372
	56.78	0.74	57.18	0.62	56.64	0.44	57.02	0.61	56.92	0.6	56.55	1.07	56.79	0.55	56.44	0.6		56.79	0.65375	0.18746
	57.31	0.75	57.77	0.65	57.15	0.47	57.63	0.6	57.5	0.59	57.08	1.44	57.28	0.55	56.98	0.61		57.3375	0.7075	0.306536
	57.83	0.75	58.27	0.6	57.7	0.46	58.05	0.63	58	0.6	57.6	1.04	57.8	0.55	57.52	0.62		57.8463	0.65625	0.174923
	58.5	0.75	58.76	0.59	58.21	0.44	58.64	0.57	58.5	0.61	58.09	1.13	58.3	0.56	58.08	0.62		58.385	0.65875	0.208562
	59.05	0.74	59.26	0.61	58.71	0.45	59.18	0.59	59.07	0.61	58.66	0.91	58.84	0.56	58.62	0.63		58.9238	0.6375	0.136146
	59.61	0.74	59.76	0.62	59.21	0.46	59.78	0.56	59.61	0.6	59.17	1.22	59.35	0.57	59.12	0.63		59.4513	0.675	0.233728
	60.11	0.73	60.36	0.61	59.74	0.42	60.3	0.6	60.13	0.59	59.69	0.88	59.94	0.56	59.62	0.64		59.9862	0.62875	0.133356
	60.68	0.72	60.87	0.6	60.29	0.42	60.81	0.63	60.69	0.59	60.21	1.02	60.43	0.55	60.15	0.63		60.5162	0.645	0.173781
	61.2	0.73	61.37	0.6	60.8	0.45	61.34	0.63	61.2	0.6	60.71	1.27	60.93	0.55	60.66	0.64		61.0263	0.68375	0.249911
	61.69	0.73	61.89	0.64	61.31	0.48	61.88	0.66	61.7	0.58	61.22	1.04	61.58	0.57	61.23	0.64		61.5625	0.6675	0.167567
	62.22	0.73	62.38	0.61	61.83	0.52	62.44	0.62	62.21	0.59	61.73	1.02	62.15	0.56	61.7	0.65		62.0825	0.6625	0.157276
	62.73	0.73	62.98	0.57	62.35	0.54	63	0.6	62.71	0.61	62.24	0.9	62.66	0.56	62.22	0.65		62.6112	0.645	0.119164
	63.31	0.74	63.48	0.6	62.93	0.54	63.56	0.64	63.28	0.6	62.75	1.05	63.17	0.55	62.76	0.66		63.155	0.6725	0.165335
	63.83	0.74	64	0.57	63.45	0.54	64.14	0.66	63.79	0.62	63.35	0.91	63.69	0.56	63.3	0.66		63.6938	0.6575	0.121273

## Sheet: Fig 2E GFP-N whole NB
	Data used for the graph in Figure 2E showing FRAP results for GFP-N. The whole Negri body is photobleached. Fluorescence values (FRAP data) are normalized to 1. Photobleaching was performed at t=0. Shaded data were not acquired.
	Exp. 1		Exp. 2		Exp. 3		Exp. 4		Exp. 5		Exp. 6		Exp. 7		Exp. 8		Exp. 9		Exp. 10		Exp. 11		Exp. 12			Data used for figure panel
	Time (s)	FRAP data	Time (s)	FRAP data	Time (s)	FRAP data	Time (s)	FRAP data	Time (s)	FRAP data	Time (s)	FRAP data	Time (s)	FRAP data	Time (s)	FRAP data	Time (s)	FRAP data	Time (s)	FRAP data	Time (s)	FRAP data	Time (s)	FRAP data		Mean time	Mean FRAP	SD FRAP
	-5.58	0.96			-5.73	1.04	-5.65	0.93	-5.67	0.98	-5.67	0.97	-5.58	1.02	-5.77	1.01	-5.71	1.02	-5.67	1.02	-5.64	0.95	-5.71	1.1		-5.67091	1	0.0481664
	-4.56	0.95			-4.71	1.03	-4.55	1.03	-4.58	1	-4.68	1	-4.55	0.99	-4.78	1	-4.76	1.02	-4.61	1.02	-4.55	0.98	-4.73	0.95		-4.64182	0.997273	0.0283164
	-3.55	0.97					-3.58	1.01	-3.6	0.98	-3.6	0.96	-3.53	0.98	-3.69	0.9	-3.69	1.03	-3.62	1	-3.57	0.97	-3.75	1.07		-3.618	0.987	0.0452278
	-2.54	1.02	-2.28	0.91	-2.3	1.05	-2.59	0.96	-2.62	1	-2.61	1	-2.53	1.01	-2.67	0.92	-2.71	0.99	-2.55	0.99	-2.57	1.31	-2.66	0.9		-2.5525	1.005	0.106643
	-1.52	0.97			-1.79	1.05	-1.5	0.93	-1.51	1.02	-1.63	0.95	-1.51	1.01	-1.59	1.06	-1.65	0.98	-1.56	0.98	-1.48	0.77	-1.68	0.77		-1.58364	0.953636	0.0989215
	-0.5	0.91	-0.53	0.94	-0.77	1.05	-0.51	0.96	-0.54	1	-0.52	0.97	-0.51	0.99	-0.62	1.1	-0.64	0.97	-0.54	0.98	-0.5	1.09	-0.7	0.78		-0.573333	0.978333	0.0847277
	0	0.06	0	0.04	0	0.07	0	0.03	0	0.19	0	0.04	0	0.06	0	0.07	0	0.09	0	0.13	0	0.27	0	0.01		0	0.0883333	0.0748129
	2.05	0.08	2.23	0.05	1.77	0.08	2.03	0.04	2.07	0.19	2.08	0.04	2.1	0.06	2.02	0.09	2.03	0.09	2.03	0.15	2.05	0.11	2.15	0.01		2.05083	0.0825	0.0499318
	4.07	0.09	4.04	0.05	3.8	0.09	4.08	0.04	4.13	0.2	4.11	0.05	4.12	0.07	4.01	0.09	4.13	0.1	4.03	0.15	4.07	0.12	4.01	0.01		4.05	0.0883333	0.0514929
	6.4	0.09	6.23	0.06	5.81	0.09	6.15	0.04	6.17	0.21	6.23	0.05	6.13	0.07	6.07	0.11	6.13	0.1	6.08	0.15	6.08	0.18	6.06	0.02		6.12833	0.0975	0.0573863
	8.21	0.09	8.68	0.06	7.86	0.1	8.21	0.05	8.23	0.21	8.2	0.06	8.19	0.07	8.09	0.11	8.18	0.1	8.12	0.16	8.12	0.17	8.09	0.02		8.18167	0.1	0.0554322
	10.26	0.09	10.3	0.06	9.89	0.1	10.18	0.05	10.36	0.2	10.27	0.06	10.2	0.07	10.12	0.11	10.18	0.1	10.14	0.15	10.16	0.19	10.24	0.02		10.1917	0.1	0.0554322
	12.29	0.09	12.44	0.06	11.91	0.1	12.26	0.05	12.34	0.21	12.24	0.06	12.21	0.07	12.15	0.11	12.24	0.1	12.17	0.14	12.22	0.17	12.19	0.02		12.2217	0.0983333	0.053739
	14.51	0.09	14.42	0.06	13.95	0.1	14.23	0.05	14.27	0.21	14.32	0.06	14.23	0.07	14.17	0.11	14.26	0.09	14.18	0.16	14.23	0.08	14.27	0.02		14.2533	0.0916667	0.0509605
	16.56	0.08	16.5	0.06	15.97	0.1	16.23	0.06	16.3	0.22	16.39	0.06	16.27	0.06	16.2	0.11	16.29	0.09	16.22	0.17	16.25	0.03	16.24	0.02		16.285	0.0883333	0.0571813
	18.37	0.1	18.46	0.06	18	0.09	18.27	0.07	18.67	0.22	18.36	0.06	18.3	0.07	18.22	0.11	18.32	0.09	18.22	0.17	18.29	0.02	18.31	0.02		18.3158	0.09	0.0573664
	20.39	0.09	20.69	0.06	20.04	0.1	20.34	0.07	20.36	0.2	20.43	0.06	20.33	0.07	20.24	0.11	20.33	0.09	20.28	0.17	20.29	0.05	20.28	0.02		20.3333	0.0908333	0.050535
	22.4	0.09	22.71	0.06	22.07	0.1	22.4	0.07	22.49	0.2	22.39	0.06	22.36	0.07	22.29	0.11	22.38	0.09	22.31	0.16	22.52	0.04	22.35	0.02		22.3892	0.0891667	0.0499924
	24.46	0.08	24.57	0.06	24.37	0.1	24.39	0.07	24.46	0.21	24.46	0.06	24.39	0.07	24.28	0.11	24.37	0.09	24.34	0.16	24.36	0.05	24.43	0.02		24.4067	0.09	0.0513455
	26.58	0.08	26.54	0.06	26.55	0.1	26.46	0.07	26.54	0.22	26.43	0.06	26.42	0.07	26.34	0.11	26.43	0.09	26.37	0.17	26.39	0.08	26.39	0.02		26.4533	0.0941667	0.0533357
	28.51	0.08	28.62	0.06	28.14	0.09	28.42	0.07	28.5	0.23	28.51	0.07	28.43	0.07	28.37	0.11	28.46	0.09	28.38	0.18	28.42	0.07	28.46	0.02		28.435	0.095	0.0566488
	30.54	0.08	30.71	0.06	30.17	0.11	30.41	0.08	30.58	0.23	30.58	0.06	30.48	0.07	30.4	0.11	30.49	0.09	30.44	0.19	30.44	0.11	30.43	0.02		30.4725	0.100833	0.0577547
	32.84	0.09	32.65	0.06	32.19	0.1	32.46	0.08	32.55	0.22	32.55	0.07	32.5	0.07	32.42	0.11	32.52	0.09	32.43	0.18	32.47	0.11	32.5	0.02		32.5067	0.1	0.0534279
	34.6	0.09	34.76	0.06	34.21	0.11	34.54	0.08	34.62	0.21	34.62	0.07	34.53	0.07	34.43	0.12	34.53	0.09	34.5	0.17	34.47	0.07	34.47	0.02		34.5233	0.0966667	0.0510496
	36.89	0.11	36.72	0.06	36.25	0.12	36.6	0.07	37.8	0.22	36.59	0.07	36.56	0.07	36.49	0.12	36.57	0.08	36.5	0.16	36.52	0.15	36.55	0.02		36.67	0.104167	0.0541812
	38.65	0.11	38.79	0.06	38.28	0.13	38.58	0.07	38.66	0.23	38.68	0.07	38.59	0.07	38.48	0.12	38.57	0.08	38.54	0.15	38.56	0.12	38.62	0.01		38.5833	0.101667	0.0555687
	40.67	0.1	40.76	0.05	40.31	0.13	40.65	0.07	40.73	0.23	40.63	0.07	40.61	0.07	40.54	0.12	40.63	0.07	40.56	0.15	40.58	0.08	40.59	0.02		40.605	0.0966667	0.0551582
	42.71	0.1	42.82	0.06	42.34	0.13	42.62	0.07	42.69	0.22	42.73	0.07	42.62	0.07	42.56	0.13	42.65	0.07	42.58	0.15	42.61	0.09	42.66	0.01		42.6325	0.0975	0.0539571
	44.73	0.09	44.88	0.06	44.36	0.13	44.62	0.08	44.74	0.22	44.77	0.07	44.66	0.07	44.59	0.12	44.68	0.08	44.62	0.15	44.64	0.15	44.63	0.02		44.66	0.103333	0.0533144
	46.91	0.11	47.19	0.06	46.39	0.13	46.66	0.07	46.73	0.22	46.74	0.07	46.7	0.07	46.62	0.12	46.71	0.08	46.64	0.15	46.67	0.13	46.71	0.02		46.7225	0.1025	0.0524188
	48.79	0.11	49.5	0.06	48.41	0.12	48.74	0.07	48.81	0.22	48.75	0.07	48.72	0.07	48.63	0.12	48.72	0.08	48.67	0.15	48.66	0.08	48.66	0.01		48.755	0.0966667	0.0529723
	50.81	0.13	50.89	0.06	50.45	0.13	50.81	0.08	50.89	0.22	50.78	0.07	50.75	0.07	50.68	0.12	50.77	0.08	50.7	0.14	50.71	0.06	50.75	0.01		50.7492	0.0975	0.0539571
	52.85	0.1	52.97	0.06	52.47	0.13	52.79	0.08	52.85	0.21	52.86	0.07	52.78	0.07	52.67	0.11	52.79	0.08	52.73	0.14	52.75	0.09	52.83	0.01		52.7783	0.0958333	0.0494439
	54.92	0.11	54.94	0.06	54.5	0.13	54.83	0.07	54.93	0.23	54.82	0.07	54.81	0.07	54.73	0.12	54.81	0.08	54.76	0.14	54.77	0.14	54.78	0.02		54.8	0.103333	0.0543278
	56.91	0.11	57.01	0.07	56.54	0.13	56.82	0.08	56.9	0.22	56.9	0.07	56.82	0.06	56.77	0.11	56.93	0.09	56.78	0.13	56.81	0.08	56.87	0.02		56.8383	0.0975	0.0495663
	58.95	0.11	59.08	0.07	58.59	0.13	58.83	0.09	58.97	0.22	58.97	0.07	58.87	0.06	58.78	0.11	58.88	0.1	58.82	0.13	58.84	0.15	58.83	0.02		58.8675	0.105	0.050901
	60.97	0.1					61.25	0.08	60.93	0.23	60.94	0.07	60.89	0.07	60.82	0.11	60.91	0.09	60.85	0.13	60.86	0.12	60.92	0.02		60.934	0.102	0.0547317
	63.01	0.11					62.93	0.07	63.01	0.23	63.01	0.08	62.92	0.06	62.83	0.11	62.92	0.09	62.87	0.13	62.86	0.16	62.84	0.02		62.92	0.106	0.0583476
	65.02	0.12	65.79	0.07	66.08	0.13	64.99	0.08	65.08	0.22	64.98	0.08	64.95	0.07	64.87	0.11	64.96	0.09	64.9	0.13	64.91	0.13	64.92	0.02		65.1208	0.104167	0.0490748
	67.39	0.13	67.81	0.07	68.05	0.13	66.97	0.09	67.05	0.2	67.05	0.07	66.98	0.07	66.87	0.1	66.96	0.09	66.92	0.13	66.95	0.12	66.97	0.03		67.1642	0.1025	0.0435107
	69.07	0.11	69.88	0.07	70.17	0.14	69.04	0.08	69.12	0.21	69.01	0.08	69	0.06	68.95	0.11	69.02	0.09	68.95	0.13	68.98	0.14	68.95	0.02		69.1783	0.103333	0.0486795
	71.1	0.1	72.58	0.08	72.09	0.15	71.01	0.08	71.09	0.2	71.09	0.07	71.01	0.06	70.98	0.11	71.05	0.09	70.97	0.13	71	0.14	71.05	0.03		71.2517	0.103333	0.0459908
	73.13	0.11	73.89	0.08	74.09	0.14	73.01	0.08	73.18	0.22	73.16	0.08	73.06	0.06	73.44	0.12	73.08	0.09	73.01	0.13	73.04	0.14	73.02	0.02		73.2592	0.105833	0.0503548
	75.16	0.1	75.9	0.08	76.23	0.15	75.05	0.09	75.13	0.22	75.14	0.08	75.11	0.06	75.02	0.12	75.11	0.09	75.04	0.14	75.07	0.12	75.1	0.02		75.255	0.105833	0.0503548
	77.38	0.1	77.94	0.08	78.18	0.15	77.13	0.09	77.23	0.22	77.21	0.08	77.14	0.07	77.02	0.12	77.12	0.08	77.07	0.14	77.05	0.09	77.06	0.02		77.2942	0.103333	0.0499697
	79.19	0.11			80.26	0.15	79.18	0.08	79.45	0.22	79.18	0.07	79.14	0.07	79.07	0.13	79.16	0.09	79.09	0.14	79.11	0.1	79.13	0.02		79.2691	0.107273	0.052553
	81.24	0.09			82.28	0.14	81.17	0.07	81.24	0.21	81.24	0.08	81.19	0.07	81.06	0.13	81.16	0.09	81.12	0.14	81.14	0.15	81.21	0.03		81.2773	0.109091	0.0500908
	83.27	0.1	83.05	0.08	84.27	0.15	83.24	0.08	83.35	0.2	83.22	0.07	83.21	0.07	83.13	0.12	83.22	0.09	83.15	0.14	83.17	0.1	83.18	0.02		83.2883	0.101667	0.0462863
	85.29	0.1	85.75	0.08	86.26	0.14	85.2	0.08	85.29	0.2	85.29	0.07	85.22	0.07	85.15	0.12	85.24	0.09	85.16	0.14	85.2	0.1	85.25	0.02		85.3583	0.100833	0.0454189
	87.32	0.1	87.75	0.09	88.34	0.14	87.21	0.08	87.36	0.2	87.36	0.07	87.27	0.07	87.18	0.12	87.27	0.09	87.2	0.14	87.25	0.09	87.22	0.02		87.3942	0.100833	0.0452183
	90.62	0.1	89.77	0.08	90.31	0.13	89.25	0.09	89.33	0.2	89.33	0.07	89.28	0.08	89.21	0.13	89.3	0.1	89.23	0.13	89.27	0.13	89.29	0.02		89.5158	0.105	0.0442102
	91.36	0.09	91.87	0.09	92.38	0.13	91.76	0.08	91.4	0.19	91.41	0.08	91.31	0.08	91.21	0.12	91.31	0.1	91.26	0.14	91.27	0.12	91.25	0.02		91.4825	0.103333	0.0416333
	93.39	0.09	94.22	0.09	94.69	0.14	93.38	0.08	93.48	0.21	93.37	0.08	93.34	0.07	93.26	0.11	93.35	0.1	93.29	0.13	93.3	0.13	93.33	0.01		93.5333	0.103333	0.048116
	95.48	0.09	95.95	0.09	96.43	0.14	95.77	0.08	95.45	0.2	95.45	0.08	95.36	0.07	95.26	0.12	95.35	0.1	95.32	0.13	95.34	0.13	95.41	0.02		95.5475	0.104167	0.0446111
	97.46	0.11	97.85	0.09	98.5	0.13	97.44	0.09	97.52	0.2	97.42	0.08	97.39	0.07	97.32	0.12	97.41	0.1	97.34	0.13	97.37	0.1	97.37	0.02		97.5325	0.103333	0.0427112
	99.49	0.11	99.92	0.09	100.46	0.13	99.4	0.1	99.48	0.21	99.49	0.08	99.41	0.07	99.34	0.11	99.44	0.1	99.36	0.13	99.4	0.12	99.44	0.02		99.5525	0.105833	0.0446111
	101.52	0.11	101.89	0.09			101.4	0.09	101.55	0.22	101.56	0.08	101.46	0.06	101.38	0.11	101.47	0.1	101.4	0.13	101.43	0.09	101.41	0.02		101.497	0.1	0.0491935
	103.57	0.11	103.97	0.09			103.45	0.09	103.61	0.21	103.53	0.07	103.48	0.06	103.41	0.12	103.49	0.1	103.45	0.13	103.46	0.1	103.49	0.02		103.537	0.1	0.0475395
	105.89	0.11	106.05	0.09	105.41	0.15	105.52	0.09	105.6	0.21	105.61	0.07	105.51	0.06	105.42	0.12	105.51	0.1	105.49	0.13	105.45	0.09	105.45	0.02		105.576	0.103333	0.0477367
	107.75	0.13	108	0.09	107.99	0.14	107.58	0.09	107.67	0.21	107.57	0.07	107.53	0.06	107.46	0.12	107.55	0.1	107.51	0.13	107.49	0.07	107.53	0.02		107.636	0.1025	0.0484534
	109.65	0.14	110.08	0.08	110.09	0.14	109.56	0.09	109.64	0.22	109.67	0.07	109.56	0.06	109.48	0.11	109.55	0.1	109.53	0.13	109.54	0.09	109.6	0.02		109.662	0.104167	0.0503548
	111.72	0.12	112.05	0.08	112.1	0.13	111.63	0.1	111.72	0.21	111.61	0.07	111.59	0.06	111.52	0.11	111.61	0.1	111.54	0.13	111.56	0.11	111.57	0.01		111.685	0.1025	0.0480766
	113.81	0.13	114.12	0.09	114.52	0.14	113.61	0.09	113.68	0.2	113.68	0.07	113.6	0.06	113.55	0.11	113.59	0.1	113.55	0.12	113.59	0.07	113.64	0.02		113.745	0.1	0.0457265
	115.76	0.14	116.09	0.08	116.19	0.15	115.6	0.09	115.75	0.21	115.75	0.08	115.65	0.06	115.57	0.11	115.66	0.09	115.54	0.12	115.62	0.04	115.61	0.02		115.732	0.0991667	0.0516031
	117.84	0.13	118.16	0.08	118.24	0.14	117.64	0.09	117.81	0.23	117.75	0.07	117.67	0.06	117.6	0.11	117.69	0.1	117.62	0.12	117.65	0.05	117.68	0.02		117.779	0.1	0.0537672
	119.8	0.13	120.24	0.09	120.27	0.14	119.73	0.09	119.8	0.22	119.75	0.05	119.7	0.06	119.62	0.12	119.72	0.1	119.65	0.13	119.65	0.07	119.64	0.01		119.798	0.100833	0.0535059
	121.89	0.13	122.2	0.08	122.54	0.14	121.79	0.09	121.86	0.23	121.76	0.05	121.78	0.06	121.66	0.12	121.75	0.09	121.68	0.13	121.69	0.07	121.72	0.01		121.86	0.1	0.055922
	123.9	0.14	124.27	0.09	124.37	0.14	123.77	0.09	123.84	0.22	123.84	0.06	123.85	0.06	123.65	0.11	123.76	0.09	123.71	0.13	123.74	0.12	123.8	0.01		123.875	0.105	0.0524838
	125.94	0.13	126.24	0.08	126.45	0.14	125.85	0.1	125.91	0.23	125.81	0.06	125.82	0.06	125.71	0.11	125.8	0.09	125.74	0.13	125.76	0.06	125.76	0.01		125.899	0.1	0.0554322
	128.01	0.14	128.61	0.08	128.42	0.14	127.81	0.11	127.87	0.24	127.88	0.06	127.89	0.05	127.74	0.11	127.79	0.08	127.74	0.13	127.79	0.08	127.84	0.01		127.949	0.1025	0.0581729
	130.43	0.13	130.28	0.08	130.55	0.14	129.8	0.12	129.95	0.23	129.95	0.06	129.86	0.05	129.77	0.11	129.95	0.09	129.79	0.13	129.82	0.06	129.8	0.01		129.996	0.100833	0.0564814
	132.38	0.14	132.35	0.08	132.46	0.14	131.85	0.1	131.92	0.22	131.92	0.06	131.93	0.06	131.8	0.11	131.89	0.08	131.82	0.14	131.84	0.06	131.88	0.01		132.003	0.1	0.0547723
	134	0.13	134.45	0.08	134.53	0.13	133.86	0.1	133.99	0.22	134	0.05	133.91	0.06	133.81	0.11	133.9	0.08	133.85	0.14	133.84	0.05	133.84	0.01		133.998	0.0966667	0.0549931
	136.08	0.13	136.39	0.09	136.6	0.16	135.97	0.13	136.06	0.22	135.96	0.05	135.97	0.06	135.85	0.11	135.95	0.08	135.88	0.14	135.88	0.05	135.94	0.01		136.044	0.1025	0.0577022
	138.01	0.13	138.78	0.09	138.57	0.15	137.95	0.12	138.04	0.22	138.03	0.04	138.06	0.06	137.84	0.12	137.94	0.08	137.91	0.14	137.88	0.05	137.99	0.01		138.083	0.100833	0.0575971
	140.07	0.12	140.43	0.09	141.01	0.16	140.02	0.12	140.11	0.21	140	0.04	140.02	0.05	139.94	0.11	140	0.08	139.93	0.14	139.96	0.02	139.96	0.01		140.121	0.0958333	0.0596137
	143.4	0.12	142.51	0.1	142.61	0.14	142	0.12	142.07	0.2	142.08	0.04	142.12	0.05	141.94	0.11	141.98	0.08	141.94	0.14	141.99	0.01	141.95	0.01		142.216	0.0933333	0.0574192

## Sheet: Fig 2E GFP-N NB subvolume
	Data used for the graph in Figure 2E showing FRAP results for GFP-N. A Negri body subvolume is photobleached. Fluorescence values (FRAP data) are normalized to 1. Photobleaching was performed at t=0. Shaded data werer not acquired.
	Exp. 1		Exp. 2		Exp. 3		Exp. 4		Exp. 5		Exp. 6		Exp. 7			Data used for figure panel
	Time (s)	FRAP data	Time (s)	FRAP data	Time (s)	FRAP data	Time (s)	FRAP data	Time (s)	FRAP data	Time (s)	FRAP data	Time (s)	FRAP data		Mean time	Mean FRAP	SD FRAP
	-5.57	1.04	-5.74	0.91	-5.68	0.98	-5.71	0.99	-5.55	1.03	-5.57	1.23	-5.66	1		-5.64	1.02571	0.0994748
	-4.58	1.04	-4.75	1	-4.64	0.98	-4.67	0.97	-4.54	1.01	-4.59	0.53	-4.65	0.96		-4.63143	0.927143	0.177174
	-3.59	1	-3.65	0.98	-3.66	1	-3.65	1	-3.55	0.98	-3.6	0.91	-3.66	0.98		-3.62286	0.978571	0.0318479
	-2.54	0.98	-2.66	1.03	-2.61	0.99	-2.65	0.97	-2.51	0.97	-2.53	0.95	-2.62	1.08		-2.58857	0.995714	0.0446681
	-1.54	0.95	-1.7	1.02	-1.6	1.04	-1.64	1.05	-1.5	0.98	-1.53	1.47	-1.6	0.99		-1.58714	1.07143	0.179205
	-0.51	0.98	-0.6	0.98	-0.55	1.01	-0.59	1.02	-0.51	0.98	-0.55	1.18	-0.61	1.06		-0.56	1.03	0.0723418
	0	0.05	0	0.14	0	0.1	0	0.03	0	0.06	0	0.05	0	0.16		0	0.0842857	0.0499524
	2.07	0.06	2.01	0.16	2.03	0.11	2.04	0.03	2.1	0.07	2.03	0.04	1.9	0.18		2.02571	0.0928571	0.0587975
	4.12	0.07	4.06	0.16	4.02	0.12	4.03	0.03	4.14	0.07	4.07	0.07	3.98	0.18		4.06	0.1	0.0547723
	6.15	0.07	6.08	0.16	6.05	0.12	6.41	0.03	6.28	0.08	6.12	0.08	6.09	0.19		6.16857	0.104286	0.0556349
	8.18	0.07	8.25	0.15	8.15	0.13	8.45	0.03	8.24	0.08	8.19	0.08	8.02	0.19		8.21143	0.104286	0.0547288
	10.2	0.08	10.21	0.14	10.15	0.11			10.31	0.07	10.3	0.06	10.1	0.18		10.6457	0.106667	0.0463321
	12.23	0.08	12.28	0.14	12.17	0.12	13.25	0.04	12.28	0.08	12.23	0.05	12.06	0.18		12.6529	0.0985714	0.0504739
	14.28	0.07	14.25	0.17	14.36	0.11	15.32	0.04	14.36	0.08	14.3	0.07	14.05	0.17		14.7	0.101429	0.0511301
	16.31	0.08	16.34	0.17	16.26	0.12	17.3	0.04	16.32	0.08	16.26	0.12	16.11	0.15		16.6986	0.108571	0.0448808
	18.44	0.08	18.32	0.17	18.29	0.12	19.29	0.04	18.39	0.08	18.27	0.07	18.18	0.15		18.7457	0.101429	0.0467007
	20.36	0.09	20.38	0.19	20.3	0.12	21.33	0.04	20.47	0.08	20.31	0.2	20.28	0.1		20.7871	0.117143	0.0585133
	22.37	0.09	22.4	0.17	22.34	0.13	23.41	0.04	22.44	0.09	22.39	0.05	22.22	0.1		22.8057	0.0957143	0.0446681
	24.69	0.09	24.4	0.17	24.34	0.13	25.48	0.05	24.51	0.09	24.49	0.09	24.29	0.1		24.8829	0.102857	0.0377334
	26.43	0.1	26.4	0.18	26.4	0.12	27.46	0.04	26.47	0.09	26.42	0.06	26.26	0.09		26.8386	0.0971429	0.0449868
	28.46	0.1	28.68	0.19	28.38	0.13	29.49	0.04	28.55	0.09	28.5	0.06	28.26	0.08		28.9029	0.0985714	0.0494734
	30.47	0.09	30.52	0.2	30.46	0.12	31.49	0.05	30.52	0.1	30.47	0.07	30.3	0.08		30.89	0.101429	0.048795
	33.65	0.09	32.45	0.18	32.48	0.13	33.49	0.04	32.59	0.1	32.46	0.07	32.37	0.08		33.0757	0.0985714	0.0452506
	34.54	0.08	34.45	0.18	34.5	0.13	35.53	0.05	34.68	0.1	34.5	0.13	34.48	0.08		34.9643	0.107143	0.0430946
	36.57	0.09	36.5	0.19	36.54	0.12	37.6	0.05	36.65	0.1	36.58	0.07	36.42	0.07		36.99	0.0985714	0.0463424
	38.6	0.09	38.53	0.19	38.54	0.12	39.67	0.05	38.71	0.1	38.68	0.05	38.49	0.08		39.0286	0.0971429	0.0482059
	40.62	0.09	40.67	0.18	40.6	0.12	41.65	0.05	40.7	0.11	40.63	0.07	40.45	0.08		41.0557	0.1	0.0424264
	42.65	0.09	42.64	0.19	42.58	0.12	43.72	0.05	42.74	0.11	42.7	0.09	42.45	0.09		43.0629	0.105714	0.0431498
	44.68	0.08	44.71	0.19	44.65	0.12	45.68	0.04	44.73	0.11	44.66	0.07	44.49	0.09		45.0857	0.1	0.0476095
	46.71	0.09	46.67	0.18	46.68	0.13	47.68	0.05	46.78	0.11	46.68	0.08	46.57	0.09		47.1171	0.104286	0.0415761
	48.73	0.08	48.76	0.19	48.7	0.13	49.73	0.05	48.86	0.11	48.7	0.05	48.68	0.08		49.1757	0.0985714	0.0498092
	50.77	0.09	50.84	0.18	50.74	0.13	51.8	0.05	50.83	0.11	50.78	0.08	50.61	0.08		51.2071	0.102857	0.042314
	52.8	0.09	52.79	0.17	52.74	0.13	53.88	0.05	52.91	0.1	52.88	0.09	52.73	0.08		53.2414	0.101429	0.0384831
	54.82	0.09	54.87	0.17	54.79	0.13	55.84	0.06	54.87	0.1	54.82	0.07	54.65	0.08		55.2471	0.1	0.0382971
	56.85	0.09	56.84	0.17	56.78	0.13	57.91	0.05	56.95	0.1	56.89	0.09	56.65	0.07		57.2643	0.1	0.0395811
	58.86	0.09	58.91	0.17	58.84	0.13	59.89	0.05	58.91	0.11	58.86	0.11	58.73	0.08		59.2843	0.105714	0.0382349
	60.94	0.09	60.87	0.17	60.87	0.14	61.88	0.05	60.98	0.11	60.85	0.2	60.77	0.07		61.3143	0.118571	0.054292
	62.93	0.08	62.95	0.18	62.89	0.14	63.92	0.06	63.06	0.11	62.89	0.11	62.81	0.04		63.3614	0.102857	0.0478589
	64.96	0.08	65.04	0.17	64.93	0.14	66	0.06	65.02	0.11	64.97	0.09	64.8	0.08		65.3986	0.104286	0.0386683
	66.99	0.08	66.99	0.17	66.93	0.14	68.07	0.06	67.1	0.11	67.08	0.09	66.81	0.09		67.42	0.105714	0.0377964
	69.02	0.09	69.06	0.17	68.99	0.14	70.04	0.06	69.07	0.11	69.01	0.08	69.07	0.1		69.4757	0.107143	0.0372891
	71.05	0.08	71.03	0.16	70.97	0.16	72.11	0.06	71.14	0.11	71.08	0.05	70.92	0.07		71.4671	0.0985714	0.0459814
	73.06	0.09	73.11	0.16	73.04	0.16	74.08	0.06	73.1	0.11	73.05	0.07	72.89	0.1		73.4757	0.107143	0.0398808
	75.09	0.08	75.06	0.16	75.07	0.16	76.08	0.06	75.17	0.12	75.05	0.05	74.97	0.08		75.5043	0.101429	0.0456175
	77.13	0.08	77.14	0.17	77.08	0.15	78.12	0.06	77.25	0.12	77.09	0.07	77.08	0.08		77.5657	0.104286	0.0427618
	79.16	0.07	79.23	0.17	79.14	0.16	80.19	0.06	79.22	0.12	79.17	0.12	79	0.06		79.5986	0.108571	0.0463424
	81.18	0.07	81.19	0.18	81.15	0.15	82.27	0.06	81.3	0.12	81.27	0.06	81.07	0.07		81.6286	0.101429	0.048795
	83.21	0.08	83.26	0.17	83.18	0.15	84.24	0.06	83.26	0.12	83.21	0.08	83.04	0.09		83.6386	0.107143	0.040708
	85.24	0.07	85.22	0.17	85.19	0.14	86.31	0.07	85.34	0.13	85.28	0.09	85.03	0.09		85.6529	0.108571	0.0384831
	87.25	0.08	87.33	0.16	87.38	0.14	88.27	0.08	87.29	0.13	87.25	0.06	87.08	0.07		87.6929	0.102857	0.0394606
	89.32	0.08	89.27	0.17	89.27	0.14	90.27	0.08	89.38	0.13	89.25	0.14	89.16	0.06		89.7086	0.114286	0.0407665
	91.35	0.08	91.36	0.16	91.28	0.14	92.31	0.09	91.45	0.14	91.29	0.07	91.26	0.06		91.7714	0.105714	0.0399404
	93.45	0.09	93.4	0.16	93.33	0.14	94.41	0.11	93.42	0.14	93.36	0.1	93.2	0.06		93.8043	0.114286	0.0345722
	95.37	0.08	95.39	0.15	95.32	0.14	96.47	0.1	95.49	0.15	95.47	0.07	95.26	0.06		95.8214	0.107143	0.039036
	97.44	0.08	97.4	0.15	97.38	0.14	98.45	0.09	97.46	0.14	97.4	0.07	97.24	0.05		97.83	0.102857	0.0398808
	99.44	0.08	99.4	0.15	99.36	0.14	100.49	0.09	99.53	0.14	99.48	0.07	99.23	0.05		99.8471	0.102857	0.0398808
	101.45	0.08	101.5	0.15	101.44	0.14	102.49	0.08	101.5	0.14	101.44	0.13	101.28	0.06		101.871	0.111429	0.0367099
	103.5	0.07	103.46	0.15	103.46	0.15	104.49	0.08	103.57	0.14	103.44	0.06	103.35	0.06		103.897	0.101429	0.0429839
	105.52	0.07	105.54	0.14	105.49	0.15	106.5	0.08	105.67	0.15	105.48	0.09	105.46	0.06		105.953	0.105714	0.0395209
	107.54	0.08	107.63	0.15	107.52	0.15	108.51	0.08	107.61	0.13	107.56	0.16	107.38	0.06		107.986	0.115714	0.0411733
	109.57	0.08	109.58	0.16	109.52	0.16	110.66	0.07	109.71	0.14	109.67	0.09	109.47	0.05		110.021	0.107143	0.0453557
	111.61	0.07	111.66	0.17	111.57	0.16	112.63	0.07	111.66	0.14	111.61	0.1	111.43	0.06		112.036	0.11	0.046188
	113.63	0.07	113.61	0.19	113.56	0.16	114.71	0.07	113.73	0.14	113.69	0.08	113.44	0.06		114.046	0.11	0.0522813
	115.65	0.07	115.69	0.19	115.63	0.16	116.66	0.07	115.71	0.14	115.65	0.1	115.47	0.05		116.066	0.111429	0.0527347
	117.69	0.07	117.66	0.21	117.66	0.16	118.66	0.07	117.75	0.14	117.66	0.09	117.55	0.05		118.097	0.112857	0.0585133
	119.71	0.07	119.73	0.21	119.68	0.16	120.71	0.07	119.86	0.15	119.7	0.11	119.65	0.04		120.159	0.115714	0.0605137
	121.75	0.07	121.82	0.21	121.71	0.16	122.78	0.07	121.81	0.14	121.71	0.08	121.58	0.04		122.176	0.11	0.061101
	125.34	0.07	123.77	0.19	123.72	0.15	124.85	0.07	123.88	0.14	123.83	0.09	123.66	0.04		124.423	0.107143	0.0537631
	125.83	0.07	125.86	0.19	125.78	0.16	126.76	0.07	125.85	0.15	125.79	0.11	125.64	0.05		126.236	0.114286	0.0534968
	127.83	0.06	127.82	0.18	127.76	0.16	128.9	0.07	127.92	0.15	127.87	0.08	127.63	0.05		128.241	0.107143	0.0540723
	129.86	0.06	129.89	0.16	129.83	0.16	130.86	0.07	129.89	0.15	129.84	0.13	129.67	0.06		130.263	0.112857	0.0475094
	131.88	0.06	131.86	0.17	131.86	0.16	132.86	0.07	131.96	0.15	131.83	0.15	131.76	0.06		132.293	0.117143	0.0508967
	133.91	0.06	133.93	0.18	133.87	0.16	134.9	0.07	134.04	0.15	133.88	0.09	133.85	0.1		134.351	0.115714	0.0472077
	135.94	0.06	136.02	0.18	135.91	0.16	136.98	0.06	136	0.15	135.95	0.14	135.79	0.09		136.363	0.12	0.0493288
	137.97	0.06	137.97	0.17	137.92	0.16	138.93	0.07	138.08	0.15	138.06	0.1	137.82	0.08		138.396	0.112857	0.0460848
	140	0.07	140.05	0.16	139.97	0.16	140.95	0.07	140.04	0.16	139.93	0.3	139.82	0.08		140.414	0.142857	0.0817953
	142.03	0.07	142.01	0.16	141.96	0.16	143.09	0.07	142.11	0.16	142.04	0.23	141.83	0.08		141.997	0.132857	0.061023

## Sheet: Fig 2E N-112GFP113 whole NB
	Data used for the graph in Figure 2E showing FRAP results for N-112GFP113. The whole Negri body is photobleached. Fluorescence values (FRAP data) are normalized to 1. Photobleaching was performed at t=0.
	Exp. 1		Exp. 2		Exp. 3		Exp. 4		Exp. 5		Exp. 6		Exp. 7		Exp. 8			Data used for figure panel
	Time (s)	FRAP data	Time (s)	FRAP data	Time (s)	FRAP data	Time (s)	FRAP data	Time (s)	FRAP data	Time (s)	FRAP data	Time (s)	FRAP data	Time (s)	FRAP data		Mean time	Mean FRAP	SD FRAP
	-5.91	1	-5.63	1	-5.71	1	-5.64	1.04	-5.68	0.99	-5.77	1.03	-5.61	1.05	-5.59	0.93		-5.6925	1.005	0.0374166
	-4.92	1.02	-4.62	1	-4.7	1	-4.57	0.93	-4.67	1.01	-4.7	0.87	-4.6	1.04	-4.58	1.06		-4.67	0.99125	0.0619764
	-3.9	1.01	-3.61	0.99	-3.6	0.99	-3.57	0.99	-3.68	1.05	-3.69	0.95	-3.54	0.99	-3.53	1.08		-3.64	1.00625	0.0406861
	-2.78	0.97	-2.53	0.99	-2.58	1.02	-2.52	1.03	-2.65	0.98	-2.62	1.17	-2.52	0.98	-2.52	0.89		-2.59	1.00375	0.0792712
	-1.58	0.99	-1.54	1.02	-1.57	0.98	-1.54	1.04	-1.42	0.96	-1.63	0.96	-1.52	0.98	-1.51	1.27		-1.53875	1.025	0.102817
	-0.68	1	-0.55	1	-0.55	1.01	-0.54	0.97	-0.62	1.01	-0.57	1.02	-0.54	0.96	-0.5	1.17		-0.56875	1.0175	0.0649725
	0	0.24	0	0.04	0	0.14	0	0.13	0	0.06	0	0.34	0	0.27	0	0.07		0	0.16125	0.109992
	1.89	0.3	1.99	0.07	2.03	0.16	2.02	0.15	1.91	0.07	1.96	0.34	2.03	0.28	2.08	0.09		1.98875	0.1825	0.109251
	3.9	0.3	4.03	0.09	4	0.16	4.03	0.18	3.93	0.08	3.97	0.32	4.11	0.28	4.12	0.08		4.01125	0.18625	0.10155
	5.9	0.32	6.05	0.11	6.03	0.18	6.08	0.16	5.95	0.09	6.06	0.36	6.13	0.29	6.15	0.07		6.04375	0.1975	0.11158
	7.97	0.31	8.08	0.12	8.05	0.19	8.2	0.18	7.97	0.09	8.08	0.35	8.17	0.3	8.17	0.08		8.08625	0.2025	0.105526
	10.02	0.34	10.11	0.14	10.08	0.2	10.17	0.2	10.01	0.09	10.11	0.43	10.2	0.3	10.2	0.11		10.1125	0.22625	0.119993
	12.04	0.37	12.13	0.15	12.11	0.2	12.25	0.22	12.04	0.1	12.14	0.31	12.22	0.3	12.23	0.1		12.145	0.21875	0.100774
	14.06	0.39	14.14	0.17	14.12	0.21	14.35	0.23	14.06	0.1	14.17	0.34	14.25	0.3	14.26	0.08		14.1763	0.2275	0.110809
	16.1	0.41	16.2	0.17	16.13	0.22	16.28	0.24	16.06	0.1	16.19	0.4	16.28	0.29	16.29	0.09		16.1913	0.24	0.122124
	18.39	0.41	18.23	0.18	18.16	0.2	18.36	0.25	18.12	0.1	18.22	0.32	18.34	0.3	18.34	0.09		18.27	0.23125	0.110639
	20.14	0.39	20.26	0.2	20.19	0.22	20.32	0.24	20.14	0.1	20.26	0.37	20.33	0.3	20.37	0.11		20.2512	0.24125	0.107894
	22.14	0.38	22.27	0.21	22.22	0.22	22.4	0.24	22.16	0.1	22.28	0.42	22.38	0.29	22.39	0.1		22.28	0.245	0.116374
	24.21	0.39	24.3	0.21	24.24	0.22	24.37	0.25	24.2	0.11	24.31	0.4	24.41	0.31	24.41	0.11		24.3062	0.25	0.111739
	26.23	0.38	26.34	0.21	26.27	0.22	26.44	0.25	26.22	0.11	26.32	0.37	26.66	0.31	26.43	0.15		26.3637	0.25	0.0978337
	28.41	0.41	28.37	0.22	28.27	0.24	28.41	0.23	28.25	0.11	28.37	0.35	28.45	0.31	28.46	0.15		28.3737	0.2525	0.100107
	30.28	0.41	30.4	0.23	30.33	0.24	30.73	0.26	30.29	0.12	30.36	0.45	30.42	0.32	30.47	0.14		30.41	0.27125	0.117405
	32.29	0.44	32.41	0.24	32.32	0.24	32.56	0.25	32.31	0.11	32.42	0.35	32.5	0.33	32.51	0.13		32.415	0.26125	0.110639
	34.34	0.45	34.46	0.25	34.39	0.24	34.52	0.25	34.35	0.11	34.45	0.42	34.51	0.31	34.54	0.12		34.445	0.26875	0.123223
	36.34	0.44	36.48	0.25	36.42	0.25	36.6	0.24	36.38	0.11	36.47	0.4	36.56	0.32	36.57	0.15		36.4775	0.27	0.113389
	38.4	0.46	38.5	0.26	38.43	0.25	38.56	0.26	38.41	0.12	38.52	0.44	38.59	0.32	38.6	0.13		38.5013	0.28	0.125014
	40.43	0.46	40.54	0.26	40.48	0.26	40.64	0.25	40.42	0.11	40.52	0.32	40.83	0.33	40.62	0.09		40.56	0.26	0.119523
	42.46	0.48	42.57	0.27	42.47	0.26	42.76	0.28	42.45	0.11	42.56	0.33	42.64	0.32	42.66	0.11		42.5712	0.27	0.120475
	44.48	0.49	44.6	0.29	44.53	0.26	44.7	0.27	44.46	0.11	44.58	0.43	44.67	0.31	44.67	0.13		44.5863	0.28625	0.130487
	46.52	0.5	46.62	0.25	46.52	0.26	46.77	0.28	46.5	0.11	46.62	0.39	46.71	0.32	46.71	0.12		46.6212	0.27875	0.129773
	48.54	0.51	48.64	0.26	48.59	0.27	48.74	0.27	48.53	0.11	48.64	0.33	48.71	0.33	48.73	0.16		48.64	0.28	0.120594
	50.54	0.52	50.67	0.3	50.61	0.27	50.79	0.26	50.56	0.12	50.67	0.37	50.75	0.32	50.77	0.12		50.67	0.285	0.130494
	52.6	0.52	52.7	0.31	52.62	0.28	52.77	0.27	52.59	0.12	52.7	0.42	52.75	0.31	52.8	0.12		52.6913	0.29375	0.13564
	54.62	0.53	54.74	0.31	54.67	0.28	54.84	0.28	54.62	0.12	54.71	0.37	54.81	0.32	54.82	0.12		54.7287	0.29125	0.132712
	56.66	0.51	56.76	0.32	56.67	0.28	56.8	0.29	56.65	0.13	56.78	0.41	56.84	0.33	56.84	0.12		56.75	0.29875	0.130541
	58.68	0.53	58.89	0.32	58.73	0.27	58.88	0.29	58.66	0.13	58.8	0.39	58.87	0.32	58.86	0.14		58.7963	0.29875	0.129442
	60.7	0.52	60.81	0.32	60.71	0.25	60.95	0.29	60.71	0.12	60.84	0.48	60.9	0.3	60.91	0.16		60.8162	0.305	0.139181
	62.74	0.48	62.85	0.33	62.8	0.26	62.92	0.3	62.73	0.13	62.84	0.36	62.9	0.32	62.93	0.17		62.8387	0.29375	0.109797
	64.96	0.53	64.86	0.32	64.83	0.24	64.99	0.31	64.76	0.13	65.26	0.37	64.95	0.32	64.96	0.13		64.9462	0.29375	0.130815
	66.75	0.51	66.91	0.33	66.84	0.25	66.96	0.32	66.78	0.13	66.9	0.44	66.95	0.32	66.99	0.13		66.885	0.30375	0.133944
	68.82	0.51	68.93	0.33	68.86	0.26	69.03	0.31	68.81	0.13	68.88	0.38	69	0.33	69.02	0.11		68.9188	0.295	0.130274
	70.86	0.53	70.95	0.34	70.86	0.27	70.99	0.33	70.84	0.13	70.9	0.41	71.03	0.32	71.05	0.14		70.935	0.30875	0.132389
	72.9	0.55	72.99	0.35	73.01	0.28	73.08	0.32	72.86	0.13	72.95	0.41	73.06	0.32	73.07	0.12		72.99	0.31	0.140814
	74.91	0.52	75.01	0.36	74.9	0.26	75.14	0.33	74.9	0.13	75.01	0.59	75.09	0.31	75.11	0.13		75.0088	0.32875	0.164702
	76.94	0.55	77.01	0.35	76.98	0.27	77.11	0.33	76.99	0.14	77.03	0.36	77.1	0.29	77.13	0.11		77.0363	0.3	0.137425
	78.93	0.54	79.06	0.35	79	0.24	79.19	0.33	78.96	0.13	79.07	0.43	79.15	0.3	79.16	0.11		79.065	0.30375	0.144612
	80.97	0.55	81.1	0.33	81.02	0.25	81.15	0.34	81.03	0.13	81.09	0.39	81.14	0.3	81.19	0.12		81.0863	0.30125	0.13984
	83.02	0.56	83.13	0.34	83.06	0.27	83.22	0.33	83.1	0.14	83.1	0.43	83.21	0.31	83.22	0.12		83.1325	0.3125	0.1438
	85.05	0.54	85.16	0.32	85.06	0.27	85.19	0.33	85.07	0.15	85.15	0.48	85.23	0.31	85.25	0.13		85.145	0.31625	0.142221
	87.07	0.56	87.18	0.33	87.12	0.27	87.27	0.32	87.14	0.14	87.15	0.44	87.26	0.32	87.26	0.13		87.1812	0.31375	0.142822
	89.09	0.58	89.21	0.33	89.15	0.26	89.34	0.3	89.11	0.15	89.2	0.4	89.29	0.31	89.31	0.13		89.2125	0.3075	0.142403
	91.12	0.57	91.23	0.37	91.18	0.26	91.31	0.31	91.18	0.16	91.23	0.41	91.29	0.32	91.35	0.14		91.2362	0.3175	0.138744
	93.12	0.55	93.26	0.37	93.2	0.25	93.38	0.3	93.16	0.15	93.26	0.36	93.34	0.33	93.37	0.17		93.2613	0.31	0.127055
	95.18	0.53	95.29	0.37	95.21	0.25	95.34	0.31	95.22	0.15	95.29	0.45	95.34	0.31	95.39	0.15		95.2825	0.315	0.134271
	97.22	0.52	97.33	0.36	97.26	0.24	97.42	0.29	97.32	0.16	97.3	0.39	97.4	0.32	97.42	0.13		97.3337	0.30125	0.126879
	99.24	0.5	99.34	0.37	99.26	0.26	99.39	0.31	99.28	0.17	99.34	0.45	99.67	0.32	99.42	0.15		99.3675	0.31625	0.123513
	101.27	0.52	101.37	0.39	101.32	0.28	101.46	0.29	101.36	0.16	101.34	0.43	101.46	0.33	101.42	0.12		101.375	0.315	0.133631
	103.28	0.49	103.41	0.39	103.35	0.28	103.53	0.29	103.32	0.17	103.4	0.42	103.49	0.33	103.43	0.11		103.401	0.31	0.126604
	105.32	0.52	105.43	0.41	105.37	0.26	105.5	0.3	105.51	0.16	105.43	0.37	105.49	0.33	105.5	0.12		105.444	0.30875	0.130541
	107.35	0.53	107.45	0.41	107.4	0.27	107.58	0.3	107.48	0.17	107.45	0.4	107.54	0.31	107.55	0.13		107.475	0.315	0.130931
	109.38	0.56	109.49	0.42	109.41	0.26	109.54	0.32	109.43	0.16	109.48	0.4	109.53	0.32	109.58	0.14		109.48	0.3225	0.139156
	111.41	0.52	111.51	0.42	111.45	0.26	111.61	0.32	111.49	0.18	111.49	0.47	111.59	0.29	111.61	0.14		111.52	0.325	0.135647
	113.44	0.53	113.54	0.43	113.45	0.24	113.58	0.33	113.46	0.18	113.54	0.52	113.62	0.3	113.64	0.15		113.534	0.335	0.146287
	115.47	0.54	115.57	0.41	115.51	0.22	115.66	0.33	115.55	0.18	115.53	0.49	115.65	0.31	115.65	0.2		115.574	0.335	0.135119
	117.56	0.53	117.6	0.41	117.53	0.23	117.75	0.36	117.5	0.18	117.6	0.5	117.68	0.29	117.69	0.17		117.614	0.33375	0.139277
	119.52	0.51	119.63	0.39	119.56	0.21	119.73	0.36	119.57	0.18	119.62	0.46	119.69	0.3	119.72	0.17		119.63	0.3225	0.129146
	121.55	0.52	121.64	0.36	121.6	0.2	121.79	0.36	121.55	0.18	121.65	0.54	121.73	0.3	121.75	0.15		121.657	0.32625	0.148607
	123.57	0.5	123.69	0.23	123.61	0.19	123.76	0.35	123.62	0.17	123.68	0.47	123.73	0.29	123.78	0.19		123.68	0.29875	0.129553
	125.61	0.5	125.71	0.32	125.65	0.22	125.79	0.35	125.69	0.18	125.69	0.53	125.79	0.29	125.8	0.16		125.716	0.31875	0.138093
	127.63	0.54	127.74	0.29	127.65	0.23	127.8	0.36	127.66	0.17	127.76	0.42	127.82	0.32	127.83	0.16		127.736	0.31125	0.129
	129.66	0.55	129.76	0.21	129.7	0.25	130.03	0.36	129.74	0.17	129.76	0.44	129.84	0.31	129.83	0.15		129.79	0.305	0.139181
	131.67	0.58	131.8	0.19	131.69	0.24	131.93	0.35	131.7	0.18	132.24	0.43	131.88	0.32	131.88	0.13		131.849	0.3025	0.149833
	133.72	0.57	133.82	0.24	133.75	0.23	133.89	0.36	133.77	0.19	133.82	0.39	133.9	0.3	133.91	0.12		133.822	0.3	0.140204
	135.71	0.56	135.84	0.23	135.79	0.25	135.97	0.36	135.75	0.18	135.85	0.59	135.93	0.33	135.92	0.11		135.845	0.32625	0.172622
	137.77	0.55	137.89	0.17	137.83	0.25	137.94	0.37	137.81	0.17	137.84	0.42	137.96	0.34	137.97	0.13		137.876	0.3	0.1457
	139.8	0.59	139.93	0.22	139.87	0.25	140	0.35	139.89	0.18	139.9	0.42	139.99	0.33	140	0.12		139.923	0.3075	0.149833
	141.83	0.58	141.96	0.22	141.86	0.27	141.97	0.35	141.85	0.18	141.88	0.58	142.01	0.36	142	0.11		141.92	0.33125	0.174392

## Sheet: Fig 2E N-112GFP113 NB subvolume
	Data used for the graph in Figure 2E showing FRAP results for N-112GFP113. A Negri body subvolume is photobleached. Fluorescence values (FRAP data) are normalized to 1. Photobleaching was performed at t=0.
	Exp. 1		Exp. 2		Exp. 3		Exp. 4		Exp. 5			Data used for figure panel
	Time (s)	FRAP data	Time (s)	FRAP data	Time (s)	FRAP data	Time (s)	FRAP data	Time (s)	FRAP data		Mean time	Mean FRAP	SD FRAP
	-5.65	0.98	-5.72	1.01	-5.56	0.99	-5.57	0.99	-5.67	1.02		-5.634	0.998	0.0164317
	-4.64	0.98	-4.71	1	-4.54	0.99	-4.55	1.02	-4.69	0.98		-4.626	0.994	0.0167332
	-3.63	0.99	-3.64	1	-3.53	1.01	-3.54	0.98	-3.59	0.98		-3.586	0.992	0.0130384
	-2.61	0.98	-2.55	1	-2.52	0.99	-2.53	0.99	-2.61	0.98		-2.564	0.988	0.0083666
	-1.42	1.03	-1.57	0.99	-1.49	0.99	-1.51	0.98	-1.62	0.99		-1.522	0.996	0.0194936
	-0.57	1.03	-0.57	1	-0.49	0.99	-0.5	0.98	-0.54	1.02		-0.534	1.004	0.0207364
	0	0.16	0	0.1	0	0.21	0	0.17	0	0.11		0	0.15	0.0452769
	1.98	0.18	2.14	0.15	2.01	0.26	2.03	0.21	2.02	0.13		2.036	0.186	0.0512835
	4.03	0.17	4.11	0.17	4.13	0.27	4.1	0.24	4.11	0.14		4.096	0.198	0.0544977
	6.06	0.16	6.18	0.18	6.14	0.28	6.15	0.25	6.13	0.15		6.132	0.204	0.0577062
	8.09	0.17	8.15	0.19	8.13	0.29	8.17	0.26	8.18	0.16		8.144	0.214	0.0577062
	10.11	0.19	10.22	0.19	10.18	0.31	10.21	0.27	10.16	0.17		10.176	0.226	0.060663
	12.13	0.18	12.19	0.18	12.2	0.3	12.23	0.29	12.22	0.17		12.194	0.224	0.0650385
	14.17	0.22	14.26	0.19	14.23	0.31	14.26	0.3	14.26	0.18		14.236	0.24	0.0612372
	16.17	0.23	16.34	0.21	16.26	0.32	16.28	0.3	16.28	0.19		16.266	0.25	0.0570088
	18.23	0.23	18.3	0.22	18.29	0.34	18.31	0.3	18.3	0.2		18.286	0.258	0.0593296
	20.19	0.23	20.37	0.21	20.32	0.35	20.34	0.31	20.32	0.2		20.308	0.26	0.0663325
	22.22	0.22	22.36	0.22	22.33	0.34	22.37	0.31	22.37	0.2		22.33	0.258	0.0626099
	24.33	0.23	24.43	0.22	24.37	0.36	24.4	0.33	24.36	0.2		24.378	0.268	0.0719027
	26.35	0.22	26.45	0.23	26.4	0.36	26.43	0.33	26.42	0.2		26.41	0.268	0.0719027
	28.38	0.24	28.46	0.25	28.42	0.36	28.46	0.32	28.45	0.21		28.434	0.276	0.061887
	30.37	0.23	30.45	0.25	30.46	0.36	30.48	0.34	30.49	0.21		30.45	0.278	0.0676018
	32.42	0.22	32.69	0.24	32.48	0.38	32.49	0.32	32.5	0.22		32.516	0.276	0.0712741
	34.45	0.23	34.57	0.23	34.51	0.38	34.54	0.32	34.52	0.22		34.518	0.276	0.0709225
	36.48	0.23	36.54	0.24	36.53	0.38	36.57	0.33	36.59	0.23		36.542	0.282	0.0690652
	38.51	0.23	38.61	0.23	38.57	0.38	38.6	0.32	38.56	0.22		38.57	0.276	0.0709225
	40.52	0.23	40.72	0.24	40.6	0.38	40.63	0.29	40.61	0.24		40.616	0.276	0.0626897
	42.56	0.21	42.66	0.24	42.62	0.37	42.65	0.28	42.64	0.23		42.626	0.266	0.0634823
	44.56	0.21	44.9	0.24	44.65	0.37	44.68	0.26	44.67	0.24		44.692	0.264	0.061887
	46.62	0.2	46.69	0.23	46.68	0.37	46.7	0.28	46.7	0.25		46.678	0.266	0.0650385
	48.64	0.21	48.77	0.23	48.71	0.38	48.73	0.29	48.71	0.24		48.712	0.27	0.0681909
	50.67	0.2	50.74	0.23	50.75	0.4	50.77	0.31	50.76	0.24		50.738	0.276	0.0801873
	52.7	0.22	52.81	0.24	52.77	0.4	52.79	0.33	52.76	0.25		52.766	0.288	0.0752994
	54.71	0.21	54.91	0.24	54.8	0.39	54.82	0.28	54.81	0.25		54.81	0.274	0.0694982
	56.76	0.27	56.86	0.24	56.82	0.4	56.85	0.3	56.84	0.25		56.826	0.292	0.0645755
	58.76	0.29	58.92	0.23	58.86	0.4	58.87	0.28	58.87	0.25		58.856	0.29	0.0659545
	60.81	0.29	60.89	0.25	60.87	0.41	60.9	0.29	60.89	0.26		60.872	0.3	0.0640312
	62.84	0.31	62.97	0.25	62.9	0.41	62.95	0.31	62.91	0.27		62.914	0.31	0.0616441
	64.87	0.29	64.94	0.25	64.93	0.42	64.97	0.3	64.96	0.28		64.934	0.308	0.0653452
	66.9	0.29	67.01	0.25	66.96	0.42	66.99	0.3	66.96	0.28		66.964	0.308	0.0653452
	68.91	0.27	69.11	0.25	68.99	0.41	69.02	0.3	69.01	0.27		69.008	0.3	0.0640312
	70.95	0.28	71.04	0.24	71.02	0.43	71.04	0.3	71.04	0.29		71.018	0.308	0.0719027
	72.95	0.28	73.39	0.24	73.04	0.42	73.08	0.31	73.06	0.29		73.104	0.308	0.0676018
	75.01	0.28	75.09	0.25	75.08	0.44	75.08	0.32	75.09	0.3		75.07	0.318	0.0729383
	77	0.28	77.17	0.26	77.1	0.45	77.13	0.31	77.1	0.27		77.1	0.314	0.0782943
	79.06	0.26	79.13	0.26	79.12	0.45	79.16	0.3	79.16	0.29		79.126	0.312	0.0791833
	81.09	0.3	81.2	0.28	81.15	0.45	81.18	0.31	81.15	0.27		81.154	0.322	0.0732803
	83.11	0.31	83.3	0.27	83.21	0.45	83.21	0.32	83.2	0.27		83.206	0.324	0.074027
	85.15	0.31	85.24	0.26	85.22	0.45	85.24	0.32	85.24	0.3		85.218	0.328	0.0719027
	87.15	0.32	87.32	0.27	87.24	0.45	87.27	0.33	87.26	0.3		87.248	0.334	0.068775
	89.21	0.31	89.28	0.27	89.27	0.45	89.29	0.32	89.29	0.3		89.268	0.33	0.0696419
	91.19	0.32	91.37	0.28	91.3	0.47	91.32	0.31	91.31	0.31		91.298	0.338	0.0752994
	93.27	0.32	93.33	0.29	93.31	0.46	93.35	0.32	93.35	0.32		93.322	0.342	0.0672309
	95.32	0.31	95.42	0.29	95.35	0.46	95.38	0.34	95.34	0.31		95.362	0.342	0.0683374
	97.34	0.3	97.46	0.28	97.38	0.47	97.41	0.33	97.4	0.31		97.398	0.338	0.0759605
	99.35	0.32	99.46	0.28	99.41	0.47	99.43	0.3	99.43	0.31		99.416	0.336	0.0763544
	101.34	0.32	101.51	0.29	101.44	0.48	101.47	0.3	101.46	0.31		101.444	0.34	0.0790569
	103.41	0.33	103.48	0.28	103.47	0.48	103.48	0.29	103.48	0.31		103.464	0.338	0.0816701
	105.39	0.33	105.67	0.28	105.49	0.47	105.54	0.28	105.52	0.32		105.522	0.336	0.0782943
	107.45	0.32	107.52	0.29	107.51	0.47	107.61	0.3	107.56	0.31		107.53	0.338	0.0746324
	109.49	0.32	109.51	0.31	109.55	0.47	109.58	0.29	109.54	0.3		109.534	0.338	0.0746324
	111.5	0.31	111.7	0.3	111.57	0.47	111.65	0.28	111.59	0.3		111.602	0.332	0.0779102
	113.55	0.3	113.64	0.28	113.6	0.47	113.72	0.29	113.62	0.31		113.626	0.33	0.0790569
	115.54	0.29	115.71	0.28	115.63	0.47	115.69	0.29	115.65	0.3		115.644	0.326	0.0808084
	117.59	0.29	117.69	0.28	117.67	0.47	117.77	0.3	117.68	0.31		117.68	0.33	0.0790569
	119.59	0.3	119.75	0.28	119.68	0.47	119.73	0.3	119.7	0.33		119.69	0.336	0.0770065
	121.65	0.3	121.72	0.28	121.7	0.48	121.8	0.31	121.74	0.34		121.722	0.342	0.0801249
	123.68	0.28	123.79	0.3	123.74	0.48	123.77	0.33	123.74	0.32		123.744	0.342	0.0794984
	125.7	0.28	125.9	0.3	125.77	0.47	125.85	0.36	125.79	0.34		125.802	0.35	0.074162
	127.74	0.29	127.83	0.29	127.8	0.46	127.94	0.31	127.82	0.34		127.826	0.338	0.0712039
	129.74	0.31	129.91	0.29	129.83	0.43	129.88	0.31	129.84	0.32		129.84	0.332	0.055857
	131.79	0.33	131.87	0.28	131.86	0.43	131.96	0.32	131.89	0.33		131.874	0.338	0.0554076
	133.82	0.31	133.95	0.29	133.88	0.45	133.94	0.3	133.89	0.32		133.896	0.334	0.0658027
	135.85	0.32	135.92	0.28	135.9	0.46	136	0.32	135.94	0.31		135.922	0.338	0.0701427
	137.88	0.29	137.99	0.29	137.94	0.45	137.97	0.32	137.93	0.33		137.942	0.336	0.0661816
	139.89	0.3	140.09	0.28	139.97	0.45	140.12	0.33	139.99	0.33		140.012	0.338	0.066106
	141.93	0.3	142.03	0.28	141.99	0.48	142.11	0.35	142.02	0.32		142.016	0.346	0.0792465
