# Supplementary material for: Properties of rabies virus phosphoprotein and nucleoprotein biocondensates formed in vitro and in cellulo
Source: PLoS Pathog. 2022 Dec 8;18(12):e1011022. doi: 10.1371/journal.ppat.1011022 (PMC9767369; doi:10.1371/journal.ppat.1011022)
Supplement: S3 Data — (XLSX) [file ppat.1011022.s008.xlsx]

## Sheet: Fig 3A-B
	Data used for the histograms in Figure 3A showing the mean areal fluorescence (calculated from 5 different locations for each cell) of both GFP-N and P-mCherry in the dilute phase. Data used for the plots in Figure 3B showing the areal fluorescence in dense vs dilute phase of GFP-N and P-mCherry. The results used for the dense phase are the same as in Figure 3C (Exp. #2). Measurements on 10 rando…
			Area number	GFP-N	P-mCherry
				Areal fluorescence	Areal fluorescence
	Cell 1	Dilute phase	1	29.113	28.025
			2	36.637	30.991
			3	26.773	38.612
			4	26.308	35.202
			5	24.778	32.923
			Mean	28.7218	33.1506
			SD	4.68992	4.03183
		Dense phase		2337.06	1937.33
	Cell 2	Dilute phase	1	25.982	50.061
			2	19.163	36.458
			3	39.828	29.222
			4	38.422	17.998
			5	57.497	46.512
			Mean	36.1784	36.0502
			SD	14.7167	13.0233
		Dense phase		248.972	636.222
	Cell 3	Dilute phase	1	36.918	39.639
			2	26.721	41.544
			3	21.231	26.812
			4	37.488	29.204
			5	59.256	19.519
			Mean	36.3228	31.3436
			SD	14.5568	9.18962
		Dense phase		1389.29	1067.49
	Cell 4	Dilute phase	1	79.227	66.054
			2	83.9	45.211
			3	49.859	33.853
			4	45.1	54.181
			5	65.512	50.787
			Mean	64.7196	50.0172
			SD	17.2101	11.8268
		Dense phase		2009.24	3273.71
	Cell 5	Dilute phase	1	13.007	21.81
			2	35.569	31.714
			3	10.168	16.916
			4	34.821	32.503
			5	16.023	22.766
			Mean	21.9176	25.1418
			SD	12.2989	6.74148
		Dense phase		1333.45	1062.04
	Cell 6	Dilute phase	1	48.193	71.499
			2	48.855	51.526
			3	13.249	27.236
			4	39.583	46.086
			5	58.594	68.283
			Mean	41.6948	52.926
			SD	17.2678	17.9549
		Dense phase		1732.18	1115.61
	Cell 7	Dilute phase	1	86.864	98.771
			2	106.499	113.76
			3	95.286	93.828
			4	69.068	113.916
			5	61.694	61.939
			Mean	83.8822	96.4428
			SD	18.4542	21.2601
		Dense phase		402.98	372.26
	Cell 8	Dilute phase	1	58.605	66.878
			2	28.957	35.036
			3	33.354	52.018
			4	43.349	56.537
			5	38.156	55.522
			Mean	40.4842	53.1982
			SD	11.4642	11.5644
		Dense phase		1911.9	1932.8
	Cell 9	Dilute phase	1	48.726	48.297
			2	42.499	43.78
			3	38.107	57.54
			4	33.819	42.762
			5	31.601	38.9
			Mean	38.9504	46.2558
			SD	6.8777	7.14044
		Dense phase		563.72	603.4
	Cell 10	Dilute phase	1	41.018	43.902
			2	37.732	42.104
			3	38.19	43.78
			4	24.853	28.871
			5	17.508	43.651
			Mean	31.8602	40.4616
			SD	10.1673	6.52035
		Dense phase		367.01	392.836

## Sheet: Fig 3C-D-E
	Data used for the plots in Figure 3C and 3D showing the areal fluorescence of both N constructs (GFP-N, N-128GFP129 and N-130GFP131) vs P-mCherry in the dilute and dense phases. Measurements on 10 random cells for each experiment (n=3). Data used for the table in Figure 3E showing the average areal fluorescence ± SD of indicated proteins in the dilute and dense phases (calculated from the three i…
	Exp.	Cell	GFP-N				N-128GFP129				N-130GFP131
			Dilute phase		Dense phase		Dilute phase		Dense phase		Dilute phase		Dense phase
			fN	fP	fN	fP	fN	fP	fN	fP	fN	fP	fN	fP
	#1 	1	135.125	105.254	1092.24	2265.2	90.576	91.354	1358.13	991.623	16.032	21.791	2487.2	1933.61
		2	33.088	22.372	1699.16	1624.02	102.739	115.608	1100.63	1893.33	24.088	45.635	1327.37	1253.61
		3	62.381	40.605	391.188	328.875	21.796	14.823	918.88	2176.48	48.728	27.331	1323.89	3956.33
		4	50.113	37.912	440.636	937.818	47.351	41.211	543.44	457.64	39.955	27.317	595.028	417.917
		5	42.134	43.726	850.959	1570.59	65.2	62.726	1303.32	947.327	38	25.399	1287.41	1176.08
		6	16.615	27.812	359.082	522.694	71.694	44.095	1190.85	814.556	35.229	33.476	750.8	353.68
		7	47.426	39.272	658.281	816.036	36.113	27.68	266.367	176.408	52.372	29.272	435.08	206.04
		8	88.653	40.961	413.792	655.299	29.327	37.236	2912.02	1307.45	50.327	52.175	375.062	251.938
		9	77.991	75.424	869.755	1924.59	60.585	44.302	971.265	886.082	28.011	30.052	596.735	392.878
		10					51.023	41.834	2781.45	2306.57	40.798	46.687	842.633	868.531
	#2 ¢	1	29.113	28.025	2337.06	1937.33	20.85	32.07	388.694	337.667	26.211	58.018	3468.16	3597.02
		2	25.982	50.061	248.972	636.222	90.476	73.576	1005.25	519.918	40.553	56.17	1216.29	1215.61
		3	36.918	39.639	1389.29	1067.49	298.927	143.766	2670.84	2284.14	81.812	29.476	1651.71	1000.69
		4	79.227	66.054	2009.24	3273.71	189.787	251.132	1006.55	942.755	54.184	39.014	151.449	97.857
		5	13.007	21.81	1333.45	1062.04	107.549	117.957	695	383.444	21.374	22.442	819.857	698.02
		6	48.193	71.499	1732.18	1115.61	105.726	47.95	1067.53	794.878	16.247	22.399	329.796	358.49
		7	86.864	98.771	402.98	372.26	110.333	72.621	1409.4	699.16	18.188	20.966	99.56	144
		8	58.605	66.878	1911.9	1932.8	104.249	69.336	1968.24	1658.65	9.19	38.746	1543.53	1005.8
		9	48.726	48.297	563.72	603.4	97.404	40.036	732.778	375.75	27.469	28.02	579.96	833.4
		10	41.018	43.902	367.01	392.836	60.848	46.755	1313.03	943.496	37.365	20.22	1850.41	1853.84
	#3 p	1	104.426	85.955	1283.29	1544.76	31.517	122.308	2351.26	1562.73	59.994	51.624	581.4	471.48
		2	47.274	43.73	1028.29	1345.39	41.71	46.195	635.78	956.7	193.806	195.327	1349.39	1530.61
		3	18.045	42.025	448.56	780.72	43.265	101.857	1614.12	1469.51	31.029	56.853	173.417	226.667
		4	92.73	91.726	911.551	583.143	103.649	190.061	1037.27	2109.47	8.1	15.687	787.755	1054.76
		5	44.771	61.984	631.52	349.68	27.059	71.565	623.457	1196.78	24.748	24.458	273.571	389.796
		6	79.986	162.889	807.082	548.286	36.476	66.27	789.102	857.776	46.578	39.49	249.28	340.08
		7	56.204	32.603	741.367	1104.63	37.454	32.683	215.64	1067.56	67.243	80.696	611.88	811.56
		8	53.259	33.667	692.92	837.68	49.313	65.116	1226.72	1740.12	55.891	45.086	1100.12	2052.08
		9	92.794	96.551	595.551	557.51	48.245	61.689	1149.72	1017.22	36.66	45.385	1196.36	1033.4
		10					17.544	17.599	650.959	1039.64	43.336	46.853	328.52	425.4
	#1	Average	61.5029	48.1487	752.789	1182.79	57.6404	52.0869	1334.64	1195.75	37.354	33.9135	1002.12	1081.06
	#2	Average	46.7653	53.4936	1229.58	1239.37	118.615	89.5199	1225.73	893.986	33.2593	33.5471	1171.07	1080.47
	#3	Average	65.4988	72.3478	793.347	850.199	43.6232	77.5343	1029.4	1301.75	56.7385	60.1459	665.169	833.583
	Mean		57.9223	57.9967	925.239	1090.79	73.2928	73.047	1196.59	1130.49	42.4506	42.5355	946.121	998.373
	SD		9.86667	12.7125	264.347	210.267	39.8709	19.1157	154.689	211.569	12.5419	15.2522	257.559	142.712
	Student's t-test presented in Figure 3E p-values are indicated						Student's t-test presented in Figure 3E p-values are indicated
	fN Dilute phase						fN Dense phase
			GFP-N	N128GFP129	N-130GFP131			GFP-N	N128GFP129	N-130GFP131
	GFP-N			0.552206	0.168394		GFP-N		0.19969	0.926648
	N128GFP129				0.270346		N128GFP129			0.222244
	fP Dilute phase						fP Dense phase
			GFP-N	N128GFP129	N-130GFP131			GFP-N	N128GFP129	N-130GFP131
	GFP-N			0.31958	0.248724		GFP-N		0.828961	0.562964
	N128GFP129				0.0967775		N128GFP129			0.420565

## Sheet: Fig 3F-G-H
	Data used for the plots in Figure 3F and 3G showing the areal fluorescence of both N constructs (GFP-N, GFP-N-R168A and GFP-N-R323A) vs P-mCherry in the dilute and dense phases. Measurements on 10 random cells for each experiment (n=3). Data used for the table in Figure 3H showing the average areal fluorescence ± SD of indicated proteins in the dilute and dense phases (calculated from the three i…
	Exp.	Cell	GFP-N				GFP-N-R168A				GFP-N-R323A
			Dilute phase		Dense phase		Dilute phase		Dense phase		Dilute phase		Dense phase
			fN	fP	fN	fP	fN	fP	fN	fP	fN	fP	fN	fP
	#1 	1	38.537	118.776	886.939	1149.61	197.356	137.134	900.939	841.02	106.279	46.993	1056.47	878.061
		2	29.213	77.678	1477.37	2619.33	212.898	130.58	1057.65	2147.06	77.138	38.234	1302.8	1045.57
		3	50.605	97.102	891.367	1785.24	284.69	177.445	1366.88	1433.18	509.853	554.077	1122.08	817.08
		4	82.796	274.104	722.856	1400.49	162.762	53.361	998.333	683.611	766.642	1063.09	2224.94	2848.08
		5	32.324	42.669	1245.98	2145.41	407.617	197.769	1129.57	540.02	344.082	565.29	3365.37	1488.24
		6	43.218	113.05	1116.1	1821.53	207.583	142.297	785.861	768.611	171.794	34.71	2247.24	974.959
		7	29.719	21.526	645.816	901.959	540.238	529.773	1649.15	2522.73	153.1	34.859	1635.58	589.639
		8	32.063	33.456	410.188	576.688	220.422	30.073	1230.92	507.551	163.304	87.079	2160.29	1765.39
		9	42.263	57.522	702.265	820.265	165.179	49.458	1497.88	479.312	136.245	59.492	576.528	649.694
		10	38.311	117.073	283.694	964.408	294.122	349.061	809.796	1939	194.821	314.562	568.52	1169.4
	#2 ¢	1	33.365	61.306	266.694	369.367	134.161	239.746	1366.92	1011.81	785.401	626.941	1899.58	1624.62
		2	32.741	44.519	2687.43	2721.12	252.993	382.265	1404.43	1948.8	446.098	347.977	1065.86	417.959
		3	30.125	64.084	1914.18	2828.2	642.152	380.821	1872.25	2350.92	117.315	50.075	3635.57	905.49
		4	33.034	47.488	628.64	789.56	871.229	472.308	1408.89	1361.69	243.467	240.463	1336.3	1917.16
		5	24.805	48.111	1069.9	1449.98	168.571	372.247	734.417	288.111	154.88	188.463	370.306	705.333
		6	28.095	44.354	493.612	598.245	279.206	186.848	1105.65	1534.13	47.175	60.138	368.833	465.056
		7	15.365	27.061	654.959	1092.37	482.639	937.998	1378.17	854.528	221.914	117.141	2386.25	1761.81
		8	32.658	46.805	306.24	313.52	103.395	21.111	783.531	1006.39	315.454	398.395	1444.06	613.551
		9	37.669	83.356	1928.71	1965.24	61.692	269.991	817.592	461.367	280.78	288.601	1178.98	674.776
		10	37.583	54.009	544.869	539.311	45.263	98.671	489.84	231.92	354.88	124.211	1262.51	1127.98
	#3 p	1	51.549	37.05	539.327	438.061	332.837	404.265	1213.06	852.347	238.147	581.676	2257.61	896.408
		2	71.9	37.274	3479.33	2914.45	148.2	309.819	585.556	415.889	574.161	653.209	2527.72	1065.16
		3	49.966	28.912	732.694	764.531	279.229	93.073	642	173.04	544.596	693.653	1207.31	837.612
		4	25.639	33.918	2832.47	2109.76	118.438	15.673	1050.31	601.941	555.1	676.113	1526.58	1389.19
		5	60.526	62.65	533.444	303.75	226.104	114.687	3001.53	2797.12	225.302	356.29	592.88	612.36
		6	19.168	30.177	516.388	754.653	194.726	295.345	1219.79	1507.89	304.41	300.748	1895.2	1336.68
		7	44.15	43.215	781.49	381.816	109.413	105.265	992.224	1359.61	497.39	521.304	1377.41	1366.98
		8	39.383	43.447	2242.84	1597.82	338.186	716.009	2834.74	2344.59	820.626	594.866	1836.39	1321.39
		9	78.649	180.692	374.061	423.816	121.093	106.274	1426.78	457.347	257.066	547.735	668.944	810.278
		10	20.989	60.633	335.667	265.3	878.37	1034.59	2650.76	2204.68	114.986	166.83	440.612	460.633
	#1	Average	41.9049	95.2956	838.257	1418.49	269.287	179.695	1142.7	1186.21	262.326	279.838	1625.98	1222.61
	#2	Average	30.544	52.1093	1049.52	1266.69	304.13	336.201	1136.17	1104.97	296.736	244.24	1494.83	1021.37
	#3	Average	46.1919	55.7968	1236.77	995.395	274.66	319.5	1561.67	1271.45	413.178	509.242	1433.07	1009.67
	Mean		39.5469	67.7339	1041.52	1226.86	282.692	278.465	1280.18	1187.54	324.08	344.44	1517.96	1084.55
	SD		8.08605	23.9402	199.377	214.344	18.7592	85.944	243.803	83.2484	79.0562	143.828	98.5163	119.707
	Student's t-test presented in Figure 3H p-values are indicated						Student's t-test presented in Figure 3H p-values are indicated
	fN Dilute phase						fN Dense phase
			GFP-N	GFP-N-R168A	GFP-N-R323A			GFP-N	GFP-N-R168A	GFP-N-R323A
	GFP-N			3.26996e-05	0.00343869		GFP-N		0.259586	0.0206413
	GFP-N-R168A				0.427458		N128GFP129			0.192361
	fP Dilute phase						fP Dense phase
			GFP-N	GFP-N-R168A	GFP-N-R323A			GFP-N	GFP-N-R168A	GFP-N-R323A
	GFP-N			0.0149609	0.0303004		GFP-N		0.781837	0.37219
	GFP-N-R168A				0.532672		GFP-N-R168A			0.288318

## Sheet: Fig 3I-J
	Data used for the histograms in Figure 3I showing the mean areal fluorescence (calculated from 5 different locations for each infected cell) of both GFP-N and P-mCherry in the dilute phase. Data used for the plots in Figure 3J showing the areal fluorescence in dense vs dilute phase of GFP-N and P-mCherry. The results used for the dense phase are the same as in Figure 3C (Exp. #2). Measurements on…
			Area number	GFP-N	P-mCherry
				Areal fluorescence	Areal fluorescence
	Cell 1	Dilute phase	1	5.07	8.249
			2	16.592	10.914
			3	13.705	8.005
			4	7.485	9.215
			5	14.025	11.154
			Mean	11.3754	9.5074
			SD	4.86193	1.46766
		Dense phase		1765.65	2136
	Cell 2	Dilute phase	1	20.923	6.061
			2	11.946	3.882
			3	20.011	2.426
			4	7.796	6.549
			5	11.943	4.122
			Mean	14.5238	4.608
			SD	5.69271	1.68842
		Dense phase		1007.65	1459.41
	Cell 3	Dilute phase	1	4.859	3.882
			2	21.832	3.152
			3	21.342	2.426
			4	21.084	5.336
			5	9.764	2.669
			Mean	15.7762	3.493
			SD	7.92394	1.17065
		Dense phase		1781.35	1883.1
	Cell 4	Dilute phase	1	7.231	5.338
			2	22.635	5.338
			3	23.782	5.578
			4	12.93	7.277
			5	20.025	5.093
			Mean	17.3206	5.7248
			SD	7.04244	0.884488
		Dense phase		882.124	729.273
	Cell 5	Dilute phase	1	3.787	10.918
			2	15.866	19.388
			3	30.483	31.02
			4	28.594	17.941
			5	20.084	15.039
			Mean	19.7628	18.8612
			SD	10.7637	7.52769
		Dense phase		568.618	551.549
	Cell 6	Dilute phase	1	27.449	8.435
			2	29.778	11.705
			3	48.027	18.054
			4	36.898	19.746
			5	42.136	14.145
			Mean	36.8576	14.417
			SD	8.53319	4.60541
		Dense phase		1133.11	1290.81
	Cell 7	Dilute phase	1	26.302	26.41
			2	32.814	9.218
			3	21.039	12.372
			4	21.107	14.311
			5	9.125	14.556
			Mean	22.0774	15.3734
			SD	8.7021	6.5288
		Dense phase		796.907	2234.38
	Cell 8	Dilute phase	1	18.011	4.125
			2	22.499	2.667
			3	11.542	4.367
			4	22.132	3.882
			5	19.68	5.571
			Mean	18.7728	4.1224
			SD	4.44006	1.04094
		Dense phase		453.469	1133.78
	Cell 9	Dilute phase	1	54.354	0.728
			2	56.107	0.971
			3	43.839	0.485
			4	73.331	0.243
			5	69.769	2.669
			Mean	59.48	1.0192
			SD	12.0417	0.961355
		Dense phase		649.265	28.347
	Cell 10	Dilute phase	1	10.286	3.397
			2	12.703	7.036
			3	17.823	7.757
			4	17.186	9.215
			5	15.435	11.646
			Mean	14.6866	7.8102
			SD	3.16007	3.03172
		Dense phase		928.417	1692.4

## Sheet: Fig 3K-L-M
	Data used for the plots in Figure 3K and 3L showing the areal fluorescence of both N constructs (GFP-N, N-112GFP113 and N-130GFP131) vs P-mCherry in the dilute and dense phases. Measurements on 10 random infected cells for each experiment (n=3). Data used for the table in Figure 3M showing the average areal fluorescence ± SD of indicated proteins in the dilute and dense phases (calculated from th…
	Exp.	Cell	GFP-N				GFP-N-112GFP113				N-130GFP131
			Dilute phase		Dense phase		Dilute phase		Dense phase		Dilute phase		Dense phase
			fN	fP	fN	fP	fN	fP	fN	fP	fN	fP	fN	fP
	#1 	1	5.07	7.272	1765.65	2136	150.608	26.261	1453.08	327.592	37.796	26.449	769.442	1165.97
		2	20.923	6.061	1007.65	1459.41	153.608	38.383	1979.65	346.327	24.34	4.717	3278.16	2189.14
		3	4.859	3.882	1781.35	1883.1	168.943	50.333	800.204	4082	41.059	19.837	1045.49	2694.61
		4	7.231	5.338	882.124	729.273	260.671	13.993	1500.22	1197.08	17.617	19.138	1133.49	3606.1
		5	3.787	10.918	568.618	551.549	103.451	16.338	2268.69	353.612	42.658	47.605	371.053	524.856
		6	8.435	27.449	1133.11	1290.81	157.853	32.805	1846	1379.24	47.902	49.19	1512.1	722.061
		7	26.302	26.41	796.907	2234.38	121.17	22.19	2991.71	1712.73	39.472	33.753	2441.04	1970.22
		8	18.011	4.125	453.469	1133.78	126.816	17.485	2543.86	1043.49	32.218	32.975	270.959	305.673
		9	69.769	2.669	649.265	28.347	80.537	7.522	822.592	3745.69	26.925	68.619	243.338	259.262
		10					38.469	4.61	522.286	3331.86	36.054	31.789	1651.67	1431.86
	#2 ¢	1	14.723	2.184	928.417	1692.4	316.977	92.678	2061.64	1991.94	19.719	22.177	949.588	1361.23
		2	25.782	2.669	701.204	1664.55	222.236	49.368	1894.2	1589.43	21.41	9.054	3427.99	2426.33
		3	20.839	9.615	235.898	523.327	146.569	56.417	1109.92	315.49	14.449	6.669	851.408	1824.86
		4	29.542	18.029	449.072	907.279	143.95	99.195	480.878	356.939	47.188	33.102	401.735	409.714
		5	46.383	53.379	739.695	1450.62	162.773	138.859	372.163	365.51	50.481	38.596	657.408	1388.37
		6	25.546	22.356	1586.98	2705.35	139.812	113.483	627.917	645.611	54.07	36.882	2381.04	252.755
		7	16.937	8.172	1407.22	1436.76	126.045	82.066	513.141	541.422	13.234	46.263	3353.63	1650.9
		8	12.63	6.308	1440.91	1526.34	185.968	169.778	536.097	945.847	15.283	73.723	947.633	2503.39
		9	34.152	2.884	2247.2	2433.2	97.438	28.32	1917.88	860.867	22.955	11.921	2027.84	1493.63
		10	28.612	2.644	1646.39	390.166	134.356	45.914	134.356	45.914
	#3 p	1	10.16	5.617	1672.15	1230.64	788.667	196.501	2770.14	1941.78	32.748	67.755	674.837	891.449
		2	6.073	4.048	2171.64	664.35	65.567	29.116	1422.24	1637.13	22.259	20.955	1865.86	1416.49
		3	25.517	2.143	3836.51	1834.08	55.497	25.712	512.24	1372.76	14.526	17.17	612.84	212.08
		4	8.664	3.571	2824.71	1387.92	73.392	27.354	657	960.812	8.596	21.943	695.306	225.796
		5	3.744	1.429	1489.43	107.857	137.628	47.277	1335.52	1167.8	28.367	20.517	823.495	277.238
		6	8.077	44.093	732.549	2499.29	22.41	44.281	1058.28	481	5.56	44.998	199.653	4058
		7	15.116	8.819	2803.8	1704.82	35.166	16.286	2209.8	1907.82	51.084	34.057	1699.33	466.265
		8	5.909	1.456	519.571	3638.22	103.327	19.991	1519.14	451.898	25.091	25.147	721.429	464.061
		9	8.63	1.941	900.49	2895.67	103.091	13.891	1643.31	612.388	21.567	19.342	1149.43	527.857
		10	17.619	1.941	2528.52	260.24	74.912	59.819	1920.55	1653.69	39.161	28.166	1443.31	1464.49
	#1	Average	18.2652	10.4582	1004.24	1271.85	136.213	22.992	1672.83	1751.96	34.6041	33.4072	1271.68	1486.98
	#2	Average	25.5146	12.824	1138.3	1473	167.612	87.6078	964.819	765.897	28.7543	30.9319	1666.47	1479.02
	#3	Average	10.9509	7.5058	1947.94	1622.31	145.966	48.0228	1504.82	1218.71	24.8959	30.005	988.548	1000.37
	Mean		18.2436	10.2627	1363.49	1455.72	149.93	52.8742	1380.82	1245.52	29.4181	31.448	1308.9	1322.12
	SD		7.28187	2.66449	510.564	175.868	16.0709	32.5799	369.935	493.58	4.88802	1.75885	340.493	278.672
	Student's t-test presented in Figure 3M p-values are indicated						Student's t-test presented in Figure 3M p-values are indicated
	fN Dilute phase						fN Dense phase
			GFP-N	N-112GFP113	N-130GFP131			GFP-N	N-112GFP113	N-130GFP131
	GFP-N			0.000206525	0.091947		GFP-N		0.964307	0.885008
	N-112GFP113				0.000241145		N-112GFP113			0.816507
	fP Dilute phase						fP Dense phase
			GFP-N	GFP-N-R168A	N-130GFP131			GFP-N	N-112GFP113	N-130GFP131
	GFP-N			0.0868895	0.000327165		GFP-N		0.525414	0.521261
	N-112GFP113				0.318871		N-112GFP113			0.826422
