# Supplementary material for: Properties of rabies virus phosphoprotein and nucleoprotein biocondensates formed in vitro and in cellulo
Source: PLoS Pathog. 2022 Dec 8;18(12):e1011022. doi: 10.1371/journal.ppat.1011022 (PMC9767369; doi:10.1371/journal.ppat.1011022)
Supplement: S4 Data — (XLSX) [file ppat.1011022.s009.xlsx]

## Sheet: Fig 4E
	Data used for panel 4E (box plot representation of P droplets aspect ratios). Aspect ratios of 936 droplets have been measured. Extreme outlier points have been removed for the box plot representation.
	Droplet aspect ratio
	1.0052
	1.0057
	1.0057
	1.0061
	1.0063
	1.0078
	1.0108
	1.0137
	1.0149
	1.0153
	1.0154
	1.0164
	1.0168
	1.0182
	1.0185
	1.0211
	1.0217
	1.0218
	1.0232
	1.0232
	1.024
	1.0241
	1.0249
	1.0253
	1.0253
	1.0265
	1.0274
	1.0276
	1.0278
	1.0283
	1.0288
	1.0288
	1.0294
	1.0298
	1.0311
	1.0321
	1.0324
	1.0336
	1.0339
	1.0346
	1.0348
	1.0359
	1.0361
	1.0361
	1.0362
	1.0367
	1.0378
	1.0392
	1.0394
	1.0399
	1.0408
	1.0409
	1.0414
	1.0419
	1.0426
	1.0426
	1.0426
	1.0427
	1.0431
	1.0434
	1.0437
	1.0438
	1.0442
	1.0448
	1.0451
	1.0461
	1.0471
	1.0487
	1.0495
	1.0501
	1.0508
	1.0515
	1.0523
	1.0577
	1.0577
	1.0584
	1.0592
	1.0597
	1.0599
	1.0603
	1.0607
	1.0618
	1.0619
	1.0624
	1.0625
	1.0626
	1.0632
	1.064
	1.0648
	1.0664
	1.0671
	1.0674
	1.0676
	1.0689
	1.0689
	1.0696
	1.0699
	1.0706
	1.0716
	1.0721
	1.0734
	1.0741
	1.0746
	1.0786
	1.0805
	1.0821
	1.0845
	1.0862
	1.0902
	1.091
	1.0914
	1.0933
	1.0952
	1.1017
	1.1044
	1.1054
	1.1099
	1.1125
	1.1138
	1.1168
	1.1191
	1.1192
	1.1225
	1.1226
	1.1277
	1.1284
	1.1284
	1.132
	1.1328
	1.1358
	1.142
	1.1466
	1.1469
	1.1568
	1.1634
	1.1734
	1.1739
	1.1792
	1.1872
	1.2023
	1.205
	1.2109
	1.2144
	1.2716
	1.301
	1.3486
	1.4209
	1.5611
	1.6048
	1.6238
	1.7268
	1.8659
	1.9519
	2.5739
	3.65
	1.0013
	1.011
	1.0127
	1.0138
	1.0139
	1.0155
	1.0159
	1.0166
	1.0173
	1.018
	1.018
	1.0186
	1.019
	1.0193
	1.0199
	1.0225
	1.0228
	1.0236
	1.024
	1.025
	1.0267
	1.0278
	1.0283
	1.0284
	1.0292
	1.0298
	1.0309
	1.0314
	1.0323
	1.0327
	1.0328
	1.0329
	1.0338
	1.0354
	1.0354
	1.0358
	1.0368
	1.0369
	1.0374
	1.0378
	1.0381
	1.0382
	1.0384
	1.0388
	1.0391
	1.0396
	1.0398
	1.0402
	1.0403
	1.0406
	1.0412
	1.0419
	1.042
	1.0421
	1.0422
	1.0429
	1.0431
	1.0442
	1.0444
	1.0445
	1.0448
	1.0461
	1.0462
	1.0466
	1.0466
	1.0473
	1.0473
	1.0474
	1.0474
	1.0477
	1.0478
	1.0478
	1.0489
	1.0491
	1.0492
	1.0494
	1.0495
	1.0496
	1.0502
	1.0505
	1.0516
	1.0521
	1.0521
	1.0526
	1.0532
	1.0536
	1.0549
	1.0552
	1.0552
	1.0558
	1.0565
	1.0566
	1.057
	1.057
	1.0583
	1.0588
	1.059
	1.0592
	1.0609
	1.0609
	1.0631
	1.0636
	1.0637
	1.0645
	1.0651
	1.0653
	1.0654
	1.0668
	1.0693
	1.0701
	1.0709
	1.0712
	1.073
	1.074
	1.0745
	1.075
	1.0766
	1.0769
	1.0777
	1.0778
	1.082
	1.0824
	1.0827
	1.0838
	1.0841
	1.0841
	1.0848
	1.0869
	1.0899
	1.0934
	1.0952
	1.0967
	1.0976
	1.0982
	1.0988
	1.1029
	1.1073
	1.1074
	1.1079
	1.1081
	1.1096
	1.1112
	1.1114
	1.1117
	1.1148
	1.115
	1.123
	1.1296
	1.1301
	1.1432
	1.1552
	1.1675
	1.1796
	1.1868
	1.1882
	1.1962
	1.197
	1.213
	1.2299
	1.2979
	1.436
	1.5101
	1.6185
	1.8264
	2.0218
	2.3283
	1.005
	1.0053
	1.0076
	1.0077
	1.0077
	1.011
	1.0114
	1.012
	1.0121
	1.0147
	1.0148
	1.0161
	1.0161
	1.0164
	1.0166
	1.0166
	1.017
	1.0187
	1.0189
	1.0192
	1.0199
	1.0208
	1.0214
	1.0223
	1.024
	1.0258
	1.0263
	1.0267
	1.0269
	1.027
	1.0276
	1.0278
	1.0283
	1.0292
	1.0297
	1.0301
	1.031
	1.031
	1.0313
	1.032
	1.0342
	1.0344
	1.0345
	1.035
	1.0351
	1.0361
	1.0362
	1.0363
	1.0365
	1.0373
	1.038
	1.0392
	1.0399
	1.0412
	1.0418
	1.0428
	1.043
	1.0439
	1.0445
	1.0446
	1.0451
	1.0469
	1.0472
	1.0486
	1.0487
	1.0487
	1.0502
	1.051
	1.0514
	1.0532
	1.0539
	1.0539
	1.0542
	1.0542
	1.0557
	1.0559
	1.0559
	1.0561
	1.0562
	1.0569
	1.0569
	1.0587
	1.0589
	1.0591
	1.0591
	1.0593
	1.0595
	1.0614
	1.0616
	1.0635
	1.0644
	1.0647
	1.0653
	1.0673
	1.068
	1.0684
	1.0694
	1.0736
	1.0751
	1.0769
	1.0777
	1.0785
	1.0805
	1.0819
	1.0834
	1.0847
	1.0886
	1.0886
	1.0887
	1.0972
	1.0994
	1.0996
	1.102
	1.1036
	1.107
	1.108
	1.111
	1.1111
	1.1113
	1.115
	1.1196
	1.1209
	1.1232
	1.1235
	1.1236
	1.1257
	1.1357
	1.137
	1.1373
	1.143
	1.1442
	1.1447
	1.1475
	1.1491
	1.1492
	1.1516
	1.1545
	1.1612
	1.1765
	1.1769
	1.1823
	1.1928
	1.1952
	1.199
	1.2292
	1.2342
	1.2399
	1.2494
	1.2711
	1.4385
	1.5494
	1.7735
	1.9928
	2.0042
	2.0844
	1
	1
	1.0024
	1.0035
	1.0098
	1.011
	1.013
	1.0139
	1.0152
	1.0158
	1.0159
	1.0164
	1.0164
	1.0176
	1.0181
	1.0196
	1.0198
	1.0206
	1.0207
	1.0216
	1.0218
	1.022
	1.0222
	1.0223
	1.0234
	1.0251
	1.0253
	1.0257
	1.0259
	1.0259
	1.0267
	1.0274
	1.028
	1.0281
	1.0283
	1.0285
	1.0297
	1.03
	1.0308
	1.0309
	1.0311
	1.0315
	1.0317
	1.0327
	1.0333
	1.0333
	1.0334
	1.0343
	1.0344
	1.0348
	1.0351
	1.0352
	1.0358
	1.0359
	1.0359
	1.0359
	1.0366
	1.0372
	1.0373
	1.0375
	1.0376
	1.0382
	1.0383
	1.0395
	1.0396
	1.0399
	1.0399
	1.0401
	1.0409
	1.0424
	1.043
	1.0437
	1.0445
	1.0456
	1.0461
	1.0462
	1.0462
	1.0468
	1.0469
	1.0481
	1.0488
	1.0491
	1.0491
	1.0493
	1.05
	1.0501
	1.0505
	1.0506
	1.0522
	1.0533
	1.0533
	1.0539
	1.0541
	1.0541
	1.0545
	1.0552
	1.0556
	1.0557
	1.0559
	1.056
	1.0562
	1.0563
	1.0565
	1.0566
	1.0567
	1.0568
	1.0569
	1.0571
	1.0572
	1.0573
	1.0577
	1.058
	1.0588
	1.0594
	1.0598
	1.0602
	1.0603
	1.0607
	1.0612
	1.0612
	1.0614
	1.0615
	1.0615
	1.062
	1.0624
	1.0626
	1.0629
	1.064
	1.0643
	1.0643
	1.065
	1.0652
	1.0655
	1.0656
	1.067
	1.0671
	1.0683
	1.0689
	1.0694
	1.0702
	1.0703
	1.0703
	1.0704
	1.0705
	1.0715
	1.0716
	1.0719
	1.0722
	1.0734
	1.0738
	1.0743
	1.0743
	1.0743
	1.0743
	1.0744
	1.0746
	1.076
	1.0762
	1.0767
	1.0773
	1.0791
	1.0802
	1.0808
	1.0823
	1.0832
	1.0834
	1.0834
	1.0842
	1.0844
	1.0864
	1.0885
	1.0888
	1.0897
	1.0901
	1.0902
	1.0905
	1.0905
	1.0905
	1.0907
	1.0915
	1.0924
	1.0925
	1.0936
	1.0946
	1.0972
	1.0974
	1.0978
	1.0982
	1.0985
	1.0985
	1.0995
	1.1007
	1.1008
	1.1012
	1.1026
	1.1031
	1.1065
	1.107
	1.1072
	1.1076
	1.1078
	1.1087
	1.1097
	1.1097
	1.1101
	1.1102
	1.1104
	1.1106
	1.1107
	1.1109
	1.1109
	1.1121
	1.1123
	1.114
	1.1158
	1.116
	1.1161
	1.1169
	1.1175
	1.1201
	1.1247
	1.125
	1.1288
	1.1294
	1.1318
	1.1326
	1.1347
	1.1382
	1.1398
	1.1404
	1.1416
	1.145
	1.1507
	1.1511
	1.1523
	1.1539
	1.1559
	1.1613
	1.1737
	1.1744
	1.1755
	1.1756
	1.1765
	1.1767
	1.1772
	1.18
	1.1802
	1.1834
	1.1981
	1.2067
	1.2119
	1.2335
	1.2409
	1.2505
	1.3065
	1.3073
	1.5639
	1.5903
	1.6147
	1.7689
	1.8751
	2.0628
	2.4926
	2.4982
	2.5471
	2.5742
	2.7422
	1
	1.0015
	1.0035
	1.0038
	1.0051
	1.0121
	1.0134
	1.0155
	1.0166
	1.0178
	1.0182
	1.0191
	1.0192
	1.0209
	1.0211
	1.024
	1.0249
	1.0261
	1.0262
	1.0277
	1.0279
	1.0281
	1.0291
	1.0294
	1.0301
	1.0303
	1.031
	1.0316
	1.033
	1.0344
	1.0347
	1.0355
	1.036
	1.0367
	1.0392
	1.0397
	1.0401
	1.0402
	1.0408
	1.0413
	1.0426
	1.0427
	1.0429
	1.0444
	1.0445
	1.0448
	1.0457
	1.0459
	1.0461
	1.0462
	1.0473
	1.048
	1.0483
	1.0487
	1.049
	1.0492
	1.05
	1.05
	1.0527
	1.0528
	1.0533
	1.0543
	1.0548
	1.0553
	1.0558
	1.0572
	1.0576
	1.0576
	1.0584
	1.059
	1.0593
	1.0593
	1.0593
	1.0613
	1.0615
	1.0617
	1.0618
	1.0618
	1.0624
	1.0626
	1.0628
	1.0631
	1.0645
	1.0651
	1.0653
	1.0653
	1.0655
	1.0657
	1.0667
	1.068
	1.0687
	1.0693
	1.0695
	1.0695
	1.0711
	1.0715
	1.0732
	1.0758
	1.0786
	1.0787
	1.0793
	1.0796
	1.0804
	1.0806
	1.0816
	1.0842
	1.0853
	1.0858
	1.0859
	1.0871
	1.0879
	1.0882
	1.0883
	1.0889
	1.0892
	1.0911
	1.0912
	1.0918
	1.0929
	1.0936
	1.0968
	1.0991
	1.0997
	1.0997
	1.1006
	1.1009
	1.103
	1.1039
	1.1062
	1.1123
	1.1125
	1.1133
	1.1134
	1.1145
	1.1156
	1.1195
	1.1201
	1.122
	1.1235
	1.1281
	1.1306
	1.1318
	1.1323
	1.1329
	1.1331
	1.1342
	1.135
	1.1354
	1.1371
	1.1461
	1.1471
	1.1472
	1.1487
	1.1497
	1.1544
	1.1614
	1.1615
	1.1629
	1.1638
	1.1674
	1.1704
	1.1705
	1.1705
	1.176
	1.1761
	1.177
	1.1791
	1.1872
	1.1918
	1.211
	1.2165
	1.2197
	1.2272
	1.2381
	1.2385
	1.24
	1.2514
	1.2561
	1.2877
	1.2882
	1.296
	1.3065
	1.3196
	1.3211
	1.3253
	1.4047
	1.4189
	1.4222
	1.5428
	1.9101
	2.0555
	2.2771
	2.6784

## Sheet: Fig 4H subvolume t<1h
	Data used for the graph in Figure 4H showing FRAP data for P droplets less than 1h old. A subvolume of the droplet is photobleached. Fluorescence values (FRAP data) are normalized to 1. Photobleaching was performed at t=0. Shaded data were not acquired.
	Exp. 1		Exp. 2		Exp. 3		Exp. 4		Exp. 5		Exp. 6		Exp. 7		Exp. 8		Exp. 9		Exp. 10		Exp. 11			Data used for figure panel
	Time (s)	FRAP data	Time (s)	FRAP data	Time (s)	FRAP data	Time (s)	FRAP data	Time (s)	FRAP data	Time (s)	FRAP data	Time (s)	FRAP data	Time (s)	FRAP data	Time (s)	FRAP data	Time (s)	FRAP data	Time (s)	FRAP data		Mean time	Mean FRAP	SD FRAP
	-21.5	1.02	-20.99	0.97			-20.95	1.02	-20.78	1	-21.03	1.03	-20.88	1	-20.9	0.97	-20.98	1	-20.82	1.04	-21.03	1.02		-20.986	1.007	0.0235938
	-20.5	1.01	-19.95	1			-19.94	0.99	-19.76	1	-19.97	1.03	-19.86	1.01	-19.82	0.97	-19.88	1.01	-19.79	0.99	-19.98	1.01		-19.945	1.002	0.0161933
	-18.82	1.01	-18.94	0.99			-18.88	1.01	-18.75	1.02	-18.85	1.03	-18.87	1	-18.75	1	-18.83	0.99	-18.77	0.98	-18.98	1.02		-18.844	1.005	0.0158114
	-17.82	0.99	-17.87	0.99			-17.79	1	-17.73	1.02	-17.85	1.04	-17.8	1	-17.67	0.98	-17.82	0.99	-17.76	0.95	-17.96	1.01		-17.807	0.997	0.0240601
	-16.75	0.98	-16.87	1			-16.77	0.99	-16.71	1.01	-16.88	1.01	-16.79	1	-16.72	0.98	-16.81	1	-16.75	0.96	-16.94	1.04		-16.799	0.997	0.0216282
	-15.73	0.97	-15.88	1.01			-15.8	0.98	-15.7	1	-15.89	1.02	-15.82	0.99	-15.69	0.97	-15.8	0.99	-15.73	1	-15.93	1.01		-15.797	0.994	0.017127
	-14.72	1	-14.83	1.01			-14.81	0.99	-14.69	1.03	-14.8	1.02	-14.77	1	-14.71	0.99	-14.78	0.99	-14.74	0.99	-14.92	1.02		-14.777	1.004	0.0150555
	-13.71	1	-13.81	1.02			-13.73	0.99	-13.68	1.01	-13.82	1.01	-13.75	0.99	-13.62	1.02	-13.76	0.99	-13.7	1	-13.9	0.99		-13.748	1.002	0.0122927
	-12.69	0.99	-12.83	1.01			-12.73	1.03	-12.66	1	-12.84	1	-12.76	0.99	-12.63	1.01	-12.76	1	-12.69	1	-12.89	1.02		-12.748	1.005	0.012693
	-11.69	1.02	-11.78	1			-11.75	1.01	-11.66	1	-11.75	0.99	-11.78	0.99	-11.65	1.02	-11.74	1.01	-11.67	0.97	-11.87	1		-11.734	1.001	0.0152388
	-10.66	1.01	-10.77	1	-11.02	1.03	-10.69	0.98	-10.63	1	-10.77	1	-10.71	1	-10.57	1.02	-10.73	1	-10.67	0.98	-10.86	1		-10.7345	1.00182	0.0147093
	-9.65	1.03	-9.77	1	-9.93	0.96	-9.68	0.97	-9.62	1.02	-9.78	0.98	-9.7	0.99	-9.63	1	-9.71	1	-9.66	0.99	-9.85	0.99		-9.72545	0.993636	0.0201359
	-8.64	0.99	-8.78	1.02	-8.63	0.95	-8.69	0.97	-8.6	1.03	-8.8	0.98	-8.72	1	-8.59	1.01	-8.7	0.98	-8.63	0.99	-8.79	1		-8.68818	0.992727	0.0228433
	-7.63	0.99	-7.73	1	-7.97	1.06	-7.65	0.98	-7.59	1	-7.71	1	-7.66	1.02	-7.61	1	-7.68	0.99	-7.63	1.04	-7.83	1		-7.69909	1.00727	0.0237027
	-6.61	0.98	-6.71	1.01	-6.9	1.02	-6.63	1	-6.58	0.99	-6.72	1	-6.65	1	-6.53	1.04	-6.67	1	-6.61	0.95	-6.81	0.98		-6.67455	0.997273	0.023277
	-5.59	0.99	-5.73	1	-5.89	1.01	-5.63	1.02	-5.56	0.99	-5.74	0.98	-5.66	1	-5.54	1.01	-5.65	1	-5.59	0.97	-5.79	0.99		-5.67	0.996364	0.0143337
	-4.56	1.02	-4.68	1	-4.58	1.04	-4.65	1	-4.52	0.99	-4.64	0.97	-4.68	1.01	-4.56	1.01	-4.64	1	-4.58	1.04	-4.78	1.01		-4.62455	1.00818	0.020405
	-3.54	1.02	-3.67	1	-3.88	1.01	-3.59	1.05	-3.53	0.99	-3.67	0.97	-3.61	1.01	-3.48	1	-3.63	1.01	-3.6	1.01	-3.76	0.98		-3.63273	1.00455	0.0211488
	-2.55	1	-2.67	0.98	-2.84	0.99	-2.58	1	-2.51	0.97	-2.68	0.97	-2.6	1	-2.28	0.99	-2.61	1.01	-2.55	1.07	-2.75	0.97		-2.60182	0.995455	0.0284125
	-1.52	0.99	-1.68	0.99	-1.85	0.98	-1.6	1.02	-1.51	0.96	-1.7	0.99	-1.62	1.01	-1.5	1.01	-1.6	1.02	-1.54	1.04	-1.74	0.97		-1.62364	0.998182	0.0240076
	-0.52	0.99	-0.63	0.99	-0.57	0.95	-0.61	1.03	-0.49	0.96	-0.6	0.99	-0.57	1.01	-0.51	1.02	-0.58	1.03	-0.55	1.04	-0.72	0.98		-0.577273	0.999091	0.0294803
	0	0.03	0	0.06	0	0.22	0	0.12	0	0.13	0	0.04	0	0.09	0	0.15	0	0.04	0	0.23	0	0.01		0	0.101818	0.0754743
	1.07	0.04	1	0.07	1.08	0.24	0.92	0.15	1.04	0.14	1.02	0.06	1.01	0.1	1.17	0.18	0.99	0.05	0.99	0.25	0.94	0.03		1.02091	0.119091	0.0787978
	2.09	0.07	2.1	0.07	2.07	0.34	1.96	0.17	2.04	0.15	2.06	0.06	2.03	0.11	2.1	0.2	2.42	0.07	2.06	0.26	1.92	0.03		2.07727	0.139091	0.0964836
	3.11	0.1	3.12	0.08	3.43	0.35	2.98	0.18	3.07	0.16	3.07	0.07	3.04	0.11	3.09	0.21	3.12	0.08	3.06	0.25	3.31	0.04		3.12727	0.148182	0.0932543
	4.13	0.11	4.1	0.07	4.04	0.37	3.98	0.19	4.07	0.15	4.09	0.08	4.05	0.11	4.14	0.21	4.1	0.07	4.05	0.27	3.99	0.04		4.06727	0.151818	0.100481
	5.14	0.1	5.08	0.08	5.27	0.39	5	0.19	5.08	0.16	5.1	0.08	5.07	0.11	5.15	0.22	5.08	0.09	5.1	0.28	4.98	0.04		5.09545	0.158182	0.104864
	6.15	0.13	6.16	0.09	6.12	0.38	6.02	0.2	6.11	0.15	6.11	0.08	6.07	0.11	6.17	0.22	6.18	0.09	6.12	0.26	5.96	0.05		6.10636	0.16	0.0976729
	7.17	0.15	7.16	0.09	7.1	0.35	7.03	0.2	7.12	0.15	7.13	0.09	7.09	0.11	7.18	0.22	7.1	0.1	7.11	0.33	7.05	0.05		7.11273	0.167273	0.0989031
	8.18	0.14	8.14	0.09	8.11	0.44	8.04	0.21	8.13	0.15	8.14	0.09	8.11	0.12	8.19	0.23	8.11	0.1	8.09	0.32	8.04	0.06		8.11636	0.177273	0.115593
	9.2	0.16	9.2	0.09	9.43	0.46	9.06	0.24	9.15	0.16	9.15	0.09	9.12	0.12	9.21	0.23	9.14	0.1	9.16	0.3	9.02	0.06		9.16727	0.182727	0.118414
	10.21	0.17	10.22	0.09	10.14	0.37	10.07	0.25	10.16	0.16	10.17	0.09	10.14	0.12	10.19	0.24	10.1	0.11	10.11	0.32	10.41	0.06		10.1745	0.18	0.101882
	11.22	0.17	11.19	0.09	11.14	0.43	11.07	0.26	11.18	0.16	11.19	0.11	11.15	0.12	11.34	0.25	11.11	0.11	11.14	0.32	11.09	0.06		11.1655	0.189091	0.11353
	12.23	0.19	12.24	0.09	12.13	0.42	12.1	0.26	12.19	0.17	12.2	0.11	12.16	0.13	12.23	0.23	12.13	0.12	12.13	0.29	12.07	0.07		12.1645	0.189091	0.104447
	13.25	0.2	13.26	0.09	13.22	0.46	13.11	0.28	13.2	0.17	13.21	0.1	13.17	0.13	13.24	0.24	13.15	0.13	13.15	0.27	13.06	0.07		13.1836	0.194545	0.113962
	14.26	0.23	14.26	0.09	14.46	0.42	14.13	0.31	14.22	0.17	14.23	0.12	14.18	0.13	14.69	0.24	14.16	0.13	14.2	0.33	14.15	0.08		14.2673	0.204545	0.111028
	15.28	0.21	15.23	0.09	15.18	0.38	15.11	0.3	15.23	0.17	15.24	0.11	15.2	0.13	15.29	0.25	15.18	0.14	15.19	0.3	15.13	0.08		15.2055	0.196364	0.0994256
	16.29	0.24	16.3	0.09	16.27	0.39	16.16	0.3	16.25	0.17	16.25	0.12	16.22	0.13	16.3	0.25	16.19	0.14	16.25	0.32	16.11	0.08		16.2355	0.202727	0.103353
	17.3	0.24	17.32	0.09	17.25	0.37	17.17	0.33	17.26	0.18	17.27	0.12	17.23	0.13	17.28	0.27	17.19	0.15	17.25	0.33	17.5	0.08		17.2745	0.208182	0.104481
	18.32	0.23	18.29	0.09	18.23	0.43	18.17	0.32	18.27	0.17	18.29	0.12	18.44	0.13	18.42	0.26	18.21	0.14	18.24	0.33	18.19	0.09		18.2791	0.21	0.11296
	19.34	0.25	19.28	0.09	19.23	0.38	19.2	0.32	19.28	0.17	19.3	0.13	19.46	0.13	19.35	0.27	19.23	0.16	19.3	0.35	19.17	0.08		19.2855	0.211818	0.106754
	20.34	0.24	20.35	0.09	20.46	0.35	20.21	0.34	20.3	0.18	20.3	0.12	20.32	0.14	20.34	0.26	20.24	0.16	20.32	0.35	20.16	0.09		20.3036	0.210909	0.102319
	21.36	0.27	21.35	0.1	21.3	0.45	21.23	0.37	21.31	0.18	21.33	0.13	21.33	0.14	21.38	0.27	21.25	0.16	21.3	0.34	21.25	0.09		21.3082	0.227273	0.120507
	22.38	0.27	22.34	0.08	22.28	0.41	22.21	0.35	22.33	0.18	22.34	0.13	22.35	0.14	22.36	0.27	22.27	0.16	22.28	0.32	22.23	0.09		22.3064	0.218182	0.111429
	23.39	0.27	23.4	0.1	23.37	0.43	23.26	0.37	23.34	0.19	23.35	0.13	23.36	0.15	23.4	0.27	23.29	0.16	23.35	0.35	23.21	0.09		23.3382	0.228182	0.11686
	24.41	0.28	24.41	0.1	24.35	0.45	24.27	0.35	24.36	0.19	24.37	0.13	24.36	0.15	24.38	0.27	24.31	0.16	24.3	0.33	24.6	0.1		24.3745	0.228182	0.11557
	25.42	0.28	25.4	0.1	25.34	0.48	25.27	0.36	25.37	0.19	25.38	0.13	25.39	0.15	25.43	0.29	25.32	0.17	25.33	0.36	25.29	0.1		25.3582	0.237273	0.125387
	26.43	0.29	26.43	0.11	26.45	0.44	26.3	0.38	26.38	0.2	26.39	0.14	26.4	0.15	26.45	0.27	26.32	0.17	26.33	0.4	26.27	0.1		26.3773	0.240909	0.122348
	27.45	0.28	27.46	0.11	27.42	0.42	27.31	0.39	27.39	0.19	27.41	0.13	27.42	0.16	27.45	0.28	27.34	0.17	27.42	0.37	27.27	0.1		27.3945	0.236364	0.117156
	28.46	0.3	28.45	0.1	28.4	0.44	28.33	0.4	28.42	0.21	28.42	0.13	28.4	0.16	28.46	0.29	28.36	0.18	28.36	0.36	28.35	0.1		28.4009	0.242727	0.121745
	29.48	0.31	29.43	0.11	29.38	0.41	29.31	0.4	29.42	0.21	29.44	0.13	29.44	0.15	29.46	0.3	29.37	0.18	29.38	0.39	29.33	0.11		29.4036	0.245455	0.119864
	30.49	0.3	30.5	0.11	30.47	0.44	30.35	0.42	30.44	0.2	30.45	0.13	30.46	0.15	30.5	0.3	30.38	0.19	30.39	0.42	30.31	0.11		30.4309	0.251818	0.129832
	31.5	0.3	31.51	0.1	31.45	0.48	31.37	0.42	31.46	0.2	31.47	0.12	31.46	0.16	31.48	0.31	31.4	0.18	31.45	0.38	31.7	0.11		31.4773	0.250909	0.1339
	32.52	0.3	32.5	0.11	32.44	0.57	32.37	0.43	32.48	0.2	32.48	0.14	32.49	0.16	32.52	0.3	32.41	0.19	32.43	0.41	32.38	0.11		32.4564	0.265455	0.151087
	33.53	0.3	33.54	0.12	33.43	0.48	33.39	0.42	33.48	0.2	33.5	0.14	33.5	0.16	33.54	0.3	33.43	0.2	33.5	0.38	33.37	0.11		33.4736	0.255455	0.128481
	34.54	0.32	34.55	0.11	34.51	0.54	34.41	0.42	34.5	0.21	34.5	0.14	34.51	0.16	34.55	0.31	34.44	0.19	34.47	0.39	34.35	0.11		34.4845	0.263636	0.142708
	35.56	0.33	35.55	0.11	35.44	0.47	35.42	0.42	35.5	0.21	35.52	0.14	35.5	0.16	35.52	0.3	35.45	0.19	35.5	0.38	35.44	0.12		35.4909	0.257273	0.128226
	36.57	0.32	36.53	0.12	36.46	0.47	36.44	0.43	36.53	0.21	36.53	0.15	36.54	0.17	36.58	0.3	36.47	0.2	36.48	0.43	36.43	0.12		36.5055	0.265455	0.131253
	37.59	0.33	37.6	0.11	37.52	0.5	37.45	0.43	37.54	0.22	37.55	0.15	37.56	0.16	37.6	0.32	37.48	0.2	37.54	0.4	37.4	0.12		37.53	0.267273	0.135432
	38.6	0.34	38.61	0.12	38.49	0.45	38.46	0.45	38.55	0.22	38.56	0.15	38.56	0.16	38.58	0.32	38.5	0.2	38.55	0.47	38.8	0.13		38.5691	0.273636	0.137133
	39.61	0.34	39.59	0.11	39.61	0.54	39.47	0.44	39.57	0.21	39.58	0.15	39.59	0.16	39.63	0.34	39.53	0.21	39.54	0.43	39.48	0.13		39.5636	0.278182	0.146753
	40.63	0.38	40.57	0.11	40.53	0.5	40.49	0.45	40.58	0.22	40.59	0.15	40.6	0.17	40.64	0.35	40.53	0.22	40.59	0.43	40.46	0.13		40.5645	0.282727	0.142203
	41.64	0.34	41.65	0.12	41.52	0.54	41.51	0.45	41.6	0.22	41.6	0.16	41.62	0.17	41.63	0.35	41.54	0.22	41.61	0.39	41.45	0.13		41.5791	0.280909	0.141029
	42.66	0.34	42.64	0.12	42.94	0.53	42.52	0.45	42.61	0.22	42.62	0.16	42.6	0.17	42.67	0.36	42.55	0.22	42.59	0.42	42.54	0.13		42.6309	0.283636	0.142357
	43.68	0.36	43.62	0.12	43.94	0.57	43.51	0.45	43.62	0.22	43.63	0.16	43.64	0.17	43.7	0.37	43.57	0.22	43.57	0.38	43.53	0.13		43.6373	0.286364	0.147937
	44.69	0.39	44.69	0.12	44.95	0.54	44.55	0.44	44.64	0.23	44.64	0.16	44.65	0.17	44.72	0.35	44.58	0.22	44.66	0.41	44.51	0.13		44.6618	0.287273	0.143951
	45.7	0.36	45.71	0.12	45.59	0.58	45.56	0.46	45.66	0.23	45.66	0.16	45.66	0.18	45.67	0.36	45.59	0.23	45.62	0.42	45.89	0.14		45.6645	0.294545	0.150689
	46.72	0.37	46.68	0.13	46.6	0.69	46.56	0.44	46.67	0.22	46.67	0.16	46.69	0.18	46.72	0.37	46.61	0.23	46.64	0.38	46.58	0.14		46.6491	0.300909	0.169615
	47.72	0.38	47.67	0.12	47.62	0.52	47.59	0.45	47.68	0.23	47.69	0.17	47.7	0.18	47.74	0.33	47.62	0.23	47.66	0.36	47.56	0.14		47.6591	0.282727	0.133273
	48.74	0.37	48.75	0.11	48.96	0.61	48.6	0.46	48.7	0.22	48.7	0.16	48.72	0.18	48.74	0.34	48.63	0.24	48.7	0.37	48.55	0.14		48.7082	0.290909	0.154237
	49.75	0.39	49.74	0.13	49.67	0.56	49.62	0.47	49.71	0.24	49.71	0.16	49.7	0.18	49.77	0.31	49.65	0.25	49.69	0.4	49.64	0.14		49.6955	0.293636	0.144518
	50.77	0.4	50.73	0.12	50.67	0.62	50.63	0.47	50.73	0.24	50.73	0.16	50.74	0.19	50.78	0.35	50.66	0.24	50.67	0.42	50.62	0.14		50.7027	0.304545	0.159647
	51.78	0.41	51.78	0.13	51.76	0.62	51.64	0.46	51.74	0.23	51.74	0.17	51.75	0.19	51.79	0.34	51.68	0.24	51.75	0.39	51.61	0.14		51.7291	0.301818	0.155488
	52.8	0.4	52.8	0.13	52.75	0.61	52.66	0.49	52.76	0.24	52.76	0.16	52.76	0.18	52.77	0.35	52.69	0.24	52.76	0.39	52.99	0.14		52.7727	0.302727	0.157613
	53.81	0.4	53.79	0.13	53.73	0.65	53.66	0.48	53.77	0.23	53.77	0.17	53.79	0.19	53.82	0.34	53.71	0.26	53.73	0.43	53.68	0.15		53.7509	0.311818	0.16394
	54.83	0.43	54.77	0.12	54.91	0.54	54.69	0.49	54.78	0.24	54.78	0.17	54.8	0.19	54.83	0.34	54.72	0.26	54.79	0.45	54.66	0.16		54.7782	0.308182	0.148379
	55.84	0.45	55.84	0.14	55.92	0.58	55.7	0.47	55.8	0.24	55.82	0.18	55.81	0.19	55.82	0.36	55.73	0.25	55.8	0.43	55.64	0.15		55.7927	0.312727	0.1514
	56.85	0.45	56.84	0.14	56.79	0.62	56.72	0.49	56.81	0.23	56.81	0.17	56.83	0.19	56.86	0.35	56.75	0.26	56.78	0.44	56.73	0.15		56.7973	0.317273	0.162302
	57.87	0.45	57.82	0.13	57.92	0.57	57.7	0.49	57.83	0.24	57.83	0.18	57.83	0.18	57.88	0.36	57.76	0.24	57.77	0.46	57.72	0.16		57.8118	0.314545	0.155844
	58.89	0.46	58.89	0.12	58.92	0.58	58.74	0.49	58.84	0.25	58.84	0.17	58.86	0.19	58.89	0.37	58.77	0.26	58.85	0.46	58.7	0.16		58.8355	0.319091	0.158648
	59.89	0.47	59.9	0.13	59.95	0.63	59.76	0.5	59.84	0.25	59.86	0.18	59.86	0.19	59.86	0.35	59.78	0.26	59.81	0.44	60.09	0.16		59.8727	0.323636	0.165183
	60.91	0.45	60.88	0.12	60.94	0.66	60.76	0.5	60.87	0.26	60.87	0.17	60.88	0.18	60.91	0.36	60.81	0.27	60.83	0.45	60.78	0.16		60.8582	0.325455	0.1723
	61.92	0.48	61.87	0.14	61.92	0.63	61.79	0.49	61.87	0.25	61.88	0.18	61.89	0.19	62.21	0.38	61.82	0.28	61.84	0.45	61.76	0.16		61.8882	0.33	0.164621
	62.94	0.48	62.94	0.14	62.92	0.63	62.8	0.5	62.89	0.25	62.9	0.18	62.91	0.18	62.93	0.36	62.83	0.27	62.9	0.43	62.74	0.16		62.8818	0.325455	0.164946
	63.95	0.48	63.94	0.14	63.93	0.67	63.81	0.51	63.9	0.24	63.91	0.18	63.93	0.19	63.91	0.41	63.84	0.27	63.87	0.39	63.83	0.16		63.8927	0.330909	0.173
	64.97	0.48	64.92	0.14	64.93	0.65	64.8	0.51	64.92	0.25	64.92	0.18	64.94	0.19	64.98	0.41	64.86	0.27	64.87	0.42	64.82	0.17		64.9027	0.333636	0.168954
	65.98	0.45	65.99	0.14	65.96	0.62	65.84	0.5	65.92	0.25	65.94	0.19	65.95	0.19	65.98	0.37	65.88	0.28	65.94	0.42	65.8	0.17		65.9255	0.325455	0.157058
	66.99	0.49	67	0.15	66.94	0.62	66.85	0.53	66.95	0.26	66.94	0.18	66.95	0.19	66.97	0.39	66.89	0.28	66.94	0.42	67.18	0.17		66.9636	0.334545	0.163912
	68.01	0.48	67.98	0.14	67.92	0.64	67.86	0.52	67.96	0.26	67.97	0.18	67.97	0.2	68.02	0.38	67.9	0.28	67.93	0.46	67.87	0.17		67.9445	0.337273	0.167934
	69.02	0.47	68.97	0.14	69	0.68	68.88	0.54	68.97	0.27	68.98	0.19	68.99	0.19	69.03	0.4	68.92	0.29	68.98	0.42	68.86	0.17		68.9636	0.341818	0.174288
	70.03	0.5	70.04	0.14	70	0.64	69.9	0.55	69.98	0.26	70	0.2	70	0.19	70.04	0.41	69.93	0.29	69.99	0.5	69.83	0.17		69.9764	0.35	0.175784
	71.05	0.53	71.05	0.15	70.99	0.68	70.91	0.55	71.01	0.25	71.01	0.19	70.99	0.19	71.06	0.41	70.94	0.29	70.99	0.51	70.93	0.17		70.9936	0.356364	0.186348
	72.06	0.53	72.02	0.13	71.97	0.66	71.9	0.55	72.01	0.27	72.02	0.19	72.03	0.19	72.07	0.4	71.96	0.3	71.97	0.46	71.91	0.18		71.9927	0.350909	0.179023
	73.08	0.51	73.08	0.14	73.03	0.74	72.94	0.56	73.02	0.26	73.04	0.19	73.05	0.19	73.09	0.41	72.98	0.3	73.04	0.45	72.9	0.18		73.0227	0.357273	0.192255
	74.1	0.5	74.1	0.14	74.04	0.7	73.95	0.56	74.04	0.26	74.05	0.19	74.05	0.2	74.06	0.39	73.99	0.31	74.01	0.47	74.29	0.18		74.0618	0.354545	0.183214
	75.1	0.53	75.08	0.15	75.11	0.75	74.95	0.55	75.06	0.27	75.06	0.2	75.07	0.2	75.12	0.39	75	0.3	75.02	0.46	74.97	0.18		75.0491	0.361818	0.191667
	76.12	0.55	76.07	0.15	76.01	0.73	75.98	0.56	76.08	0.28	76.08	0.2	76.09	0.2	76.12	0.39	76.02	0.31	76.03	0.54	75.95	0.18		76.05	0.371818	0.195285
	77.13	0.55	77.14	0.15	77.1	0.75	76.99	0.57	77.09	0.28	77.09	0.19	77.11	0.2	77.13	0.4	77.03	0.31	77.09	0.55	76.94	0.18		77.0764	0.375455	0.20181
	78.15	0.55	78.14	0.15	78.08	0.76	78.01	0.57	78.1	0.29	78.1	0.2	78.12	0.21	78.16	0.39	78.04	0.3	78.07	0.51	78.03	0.18		78.0909	0.373636	0.198659
	79.16	0.54	79.13	0.15	79.07	0.71	79	0.56	79.12	0.29	79.12	0.2	79.13	0.21	79.17	0.42	79.05	0.31	79.06	0.5	79.01	0.19		79.0927	0.370909	0.18582
	80.17	0.52	80.18	0.15	80.16	0.77	80.04	0.57	80.12	0.29	80.13	0.2	80.15	0.2	80.18	0.4	80.07	0.31	80.14	0.52	80	0.2		80.1218	0.375455	0.197654
	81.19	0.55	81.2	0.14	81.14	0.79	81.05	0.57	81.14	0.3	81.16	0.2	81.15	0.2	81.17	0.41	81.09	0.32	81.14	0.54	81.38	0.19		81.1645	0.382727	0.206886
	82.2	0.59	82.18	0.16	82.12	0.77	82.05	0.57	82.15	0.28	82.16	0.2	82.17	0.2	82.22	0.43	82.1	0.32	82.12	0.54	82.07	0.19		82.14	0.386364	0.205634
	83.22	0.56	83.16	0.16	83.2	0.73	83.08	0.56	83.16	0.3	83.18	0.21	83.19	0.2	83.23	0.43	83.11	0.32	83.19	0.53	83.05	0.2		83.1609	0.381818	0.190883
	84.23	0.56	84.24	0.16	84.2	0.72	84.09	0.58	84.18	0.28	84.19	0.21	84.2	0.2	84.22	0.43	84.13	0.34	84.19	0.54	84.04	0.2		84.1736	0.383636	0.192264
	85.24	0.54	85.23	0.15	85.4	0.79	85.11	0.57	85.2	0.28	85.2	0.2	85.21	0.21	85.21	0.44	85.14	0.34	85.18	0.51	85.13	0.2		85.2045	0.384545	0.202058
	86.26	0.54	86.22	0.16	86.16	0.8	86.09	0.58	86.21	0.29	86.22	0.2	86.23	0.2	86.27	0.44	86.16	0.34	86.16	0.52	86.11	0.21		86.19	0.389091	0.203983
	87.27	0.54	87.28	0.16	87.25	0.8	87.13	0.57	87.23	0.29	87.23	0.2	87.24	0.21	87.25	0.44	87.17	0.34	87.24	0.55	87.09	0.21		87.2164	0.391818	0.204295
	88.29	0.53	88.29	0.16	88.24	0.8	88.15	0.58	88.24	0.28	88.24	0.21	88.24	0.2	88.26	0.43	88.19	0.33	88.2	0.52	88.49	0.22		88.2573	0.387273	0.202044
	89.3	0.52	89.28	0.17	89.41	0.78	89.15	0.58	89.25	0.29	89.26	0.21	89.27	0.2	89.31	0.45	89.2	0.34	89.22	0.54	89.17	0.2		89.2564	0.389091	0.199171
	90.31	0.57	90.26	0.16	90.29	0.81	90.18	0.57	90.26	0.31	90.27	0.21	90.29	0.21	90.32	0.44	90.21	0.34	90.24	0.5	90.15	0.21		90.2527	0.393636	0.203631
	91.33	0.57	91.33	0.15	91.4	0.85	91.19	0.57	91.28	0.29	91.29	0.22	91.3	0.21	91.34	0.45	91.23	0.35	91.29	0.53	91.14	0.2		91.2836	0.399091	0.215706
	92.34	0.57	92.34	0.16	92.42	0.8	92.2	0.58	92.29	0.32	92.3	0.21	92.31	0.21	92.3	0.46	92.24	0.35	92.28	0.49	92.23	0.2		92.2955	0.395455	0.202848
	93.36	0.58	93.31	0.16	93.26	0.78	93.19	0.58	93.31	0.32	93.32	0.21	93.33	0.21	93.37	0.44	93.25	0.37	93.26	0.53	93.21	0.21		93.2882	0.399091	0.200223
	94.37	0.57	94.38	0.15	94.35	0.68	94.23	0.58	94.33	0.3	94.33	0.22	94.34	0.21	94.37	0.44	94.27	0.36	94.33	0.52	94.19	0.21		94.3173	0.385455	0.182229
	95.38	0.58	95.33	0.15	95.42	0.71	95.25	0.6	95.33	0.31	95.34	0.22	95.34	0.21	95.35	0.45	95.28	0.35	95.34	0.57	95.58	0.21		95.3582	0.396364	0.194282
	96.42	0.58	96.35	0.15	96.42	0.69	96.25	0.6	96.36	0.31	96.36	0.21	96.37	0.22	96.4	0.47	96.3	0.37	96.33	0.56	96.27	0.21		96.3482	0.397273	0.19053
	97.41	0.6	97.35	0.15	97.42	0.79	97.27	0.61	97.37	0.32	97.37	0.22	97.38	0.22	97.39	0.47	97.31	0.37	97.31	0.55	97.25	0.21		97.3482	0.41	0.208135
	98.43	0.61	98.37	0.16	98.39	0.71	98.29	0.61	98.38	0.31	98.39	0.22	98.4	0.22	98.41	0.46	98.32	0.38	98.39	0.51	98.23	0.21		98.3636	0.4	0.191572
	99.45	0.64	99.38	0.15	99.42	0.79	99.3	0.62	99.4	0.32	99.4	0.24	99.41	0.22	99.4	0.46	99.34	0.37	99.36	0.54	99.32	0.22		99.38	0.415455	0.209493
	100.46	0.62	100.4	0.16	100.42	0.8	100.29	0.62	100.41	0.31	100.41	0.23	100.43	0.22	100.47	0.46	100.35	0.39	100.37	0.52	100.3	0.21		100.392	0.412727	0.208858
	101.47	0.63	101.42	0.16	101.42	0.74	101.33	0.61	101.42	0.3	101.44	0.23	101.44	0.23	101.47	0.47	101.37	0.38	101.43	0.49	101.29	0.22		101.409	0.405455	0.195825
	102.48	0.65	102.43	0.17	102.43	0.79	102.34	0.61	102.44	0.3	102.44	0.24	102.44	0.23	102.46	0.47	102.38	0.38	102.43	0.51	102.72	0.23		102.454	0.416364	0.204806
	103.5	0.62	103.44	0.16	103.43	0.8	103.35	0.6	103.47	0.32	103.45	0.24	103.47	0.23	103.67	0.49	103.39	0.39	103.42	0.48	103.37	0.23		103.451	0.414545	0.202008
	104.52	0.62	104.46	0.17	104.44	0.81	104.37	0.61	104.48	0.31	104.47	0.23	104.48	0.22	104.52	0.47	104.41	0.4	104.4	0.56	104.35	0.22		104.445	0.42	0.210095
	105.54	0.62	105.47	0.17	105.36	0.73	105.38	0.62	105.49	0.31	105.48	0.24	105.5	0.23	105.51	0.47	105.42	0.39	105.49	0.52	105.33	0.23		105.452	0.411818	0.191824
	106.55	0.63	106.48	0.17	106.45	0.8	106.4	0.63	106.5	0.32	106.5	0.25	106.51	0.23	106.5	0.43	106.44	0.41	106.43	0.48	106.41	0.23		106.47	0.416364	0.202449
	107.57	0.64	107.5	0.18	107.44	0.77	107.39	0.62	107.52	0.32	107.5	0.24	107.53	0.23	107.56	0.46	107.45	0.4	107.45	0.55	107.4	0.24		107.483	0.422727	0.199554
	108.58	0.62	108.51	0.17	108.52	0.82	108.43	0.63	108.52	0.32	108.53	0.25	108.54	0.23	108.58	0.45	108.47	0.4	108.47	0.53	108.39	0.24		108.504	0.423636	0.206701
	109.6	0.64	109.53	0.17	109.6	0.77	109.44	0.65	109.54	0.33	109.54	0.25	109.54	0.23	109.56	0.49	109.47	0.41	109.53	0.53	109.78	0.24		109.557	0.428182	0.202031
	110.61	0.64	110.54	0.17	110.6	0.77	110.45	0.62	110.55	0.32	110.55	0.24	110.57	0.24	110.61	0.48	110.49	0.4	110.52	0.5	110.46	0.24		110.541	0.42	0.197737
	111.62	0.65	111.55	0.17	111.48	0.83	111.5	0.62	111.56	0.32	111.57	0.25	111.58	0.24	111.68	0.5	111.51	0.44	111.5	0.52	111.45	0.24		111.545	0.434545	0.21016
	112.64	0.67	112.57	0.19	112.56	0.83	112.48	0.62	112.57	0.32	112.58	0.25	112.6	0.24	112.63	0.49	112.52	0.43	112.58	0.53	112.42	0.25		112.559	0.438182	0.209085
	113.65	0.67	113.58	0.17	113.95	0.77	113.52	0.6	113.59	0.3	113.6	0.25	113.61	0.23	113.6	0.47	113.53	0.43	113.57	0.55	113.51	0.25		113.61	0.426364	0.201805
	114.66	0.65	114.6	0.18	114.54	0.84	114.51	0.62	114.61	0.32	114.6	0.26	114.62	0.24	114.66	0.5	114.55	0.44	114.55	0.55	114.49	0.25		114.581	0.440909	0.210402
	115.68	0.67	115.61	0.17	115.62	0.75	115.55	0.63	115.62	0.32	115.62	0.26	115.64	0.24	115.68	0.52	115.56	0.43	115.63	0.57	115.48	0.26		115.608	0.438182	0.200141
	116.69	0.68	116.63	0.18	116.6	0.75	116.54	0.65	116.63	0.33	116.64	0.26	116.64	0.24	116.66	0.52	116.59	0.43	116.6	0.53	116.88	0.26		116.645	0.439091	0.199221
	117.7	0.67	117.64	0.18	117.96	0.81	117.54	0.64	117.65	0.33	117.65	0.26	117.66	0.24	117.7	0.51	117.64	0.44	117.61	0.52	117.56	0.26		117.665	0.441818	0.206292
	118.72	0.68	118.65	0.18	118.56	0.82	118.57	0.64	118.66	0.32	118.67	0.26	118.68	0.24	118.72	0.5	118.62	0.45	118.6	0.56	118.54	0.26		118.635	0.446364	0.211295
	119.74	0.69	119.67	0.18	119.66	0.78	119.58	0.64	119.68	0.32	119.68	0.27	119.69	0.25	119.72	0.5	119.72	0.45	119.69	0.56	119.52	0.26		119.668	0.445455	0.203782
	120.75	0.69	120.68	0.18	120.9	0.84	120.6	0.64	120.69	0.33	120.69	0.27	120.7	0.24	120.74	0.52	120.7	0.45	120.69	0.59	120.62	0.26		120.705	0.455455	0.216765
	121.76	0.7	121.7	0.18	121.62	0.82	121.61	0.66	121.7	0.34	121.71	0.27	121.72	0.24	121.76	0.53	121.68	0.44	121.65	0.56	121.6	0.26		121.683	0.454545	0.214353
	122.78	0.7	122.71	0.18	122.9	0.8	122.62	0.66	122.72	0.34	122.72	0.27	122.73	0.24	122.77	0.53	122.77	0.44	122.71	0.55	122.58	0.26		122.728	0.451818	0.210515
	123.79	0.71	123.72	0.18	123.92	0.86	123.64	0.65	123.73	0.34	123.74	0.28	123.73	0.25	123.76	0.52	123.75	0.44	123.71	0.52	123.97	0.26		123.769	0.455455	0.218008
	124.81	0.7	124.74	0.19	124.68	0.9	124.65	0.65	124.75	0.34	124.75	0.29	124.76	0.25	124.79	0.54	124.74	0.43	124.71	0.55	124.66	0.26		124.731	0.463636	0.224244
	125.82	0.69	125.75	0.18	125.67	0.9	125.67	0.64	125.76	0.33	125.77	0.29	125.77	0.25	125.87	0.55	125.72	0.43	125.72	0.54	125.64	0.26		125.742	0.46	0.224187
	126.83	0.7	126.76	0.19	126.76	0.82	126.68	0.66	126.77	0.33	126.78	0.29	126.79	0.25	126.81	0.54	126.81	0.42	127.07	0.56	126.62	0.26		126.789	0.456364	0.211626
	127.85	0.67	127.78	0.18	127.74	0.84	127.69	0.65	127.79	0.34	127.79	0.28	127.77	0.26	128.21	0.55	127.79	0.44	127.92	0.55	127.72	0.26		127.823	0.456364	0.211247
	128.86	0.67	128.79	0.18	128.91	0.85	128.71	0.64	128.8	0.34	128.79	0.28	128.81	0.26	128.86	0.55	128.78	0.45	128.76	0.59	128.7	0.26		128.797	0.460909	0.214217
	129.88	0.7	129.81	0.18	129.92	0.95	129.72	0.66	129.82	0.34	129.82	0.28	129.83	0.26	129.87	0.52	129.88	0.45	129.83	0.57	129.67	0.26		129.823	0.47	0.236136
	130.89	0.69	130.82	0.19	130.8	0.87	130.74	0.67	130.83	0.35	130.83	0.29	130.83	0.26	130.85	0.54	130.86	0.46	130.8	0.6	131.07	0.26		130.847	0.470909	0.21993
	131.9	0.7	131.84	0.19	131.78	0.88	131.74	0.67	131.85	0.35	131.85	0.29	131.86	0.26	131.9	0.55	131.84	0.47	131.81	0.63	131.76	0.27		131.83	0.478182	0.223956
	132.92	0.73	132.85	0.18	132.77	0.83	132.77	0.68	132.85	0.34	132.86	0.29	132.87	0.26	132.92	0.56	132.81	0.47	132.8	0.62	132.73	0.26		132.832	0.474545	0.222097
	133.93	0.75	133.87	0.2	133.93	0.88	133.78	0.68	133.87	0.35	133.88	0.29	133.9	0.26	134.17	0.55	133.91	0.48	133.88	0.61	133.72	0.27		133.895	0.483636	0.227696
	134.94	0.76	134.88	0.19	134.93	0.87	134.8	0.69	134.89	0.34	134.89	0.29	134.9	0.26	134.9	0.58	134.9	0.49	134.87	0.65	134.81	0.28		134.883	0.490909	0.232485
	135.96	0.74	135.89	0.18	135.93	0.84	135.78	0.69	135.9	0.35	135.89	0.3	135.91	0.26	135.95	0.59	135.88	0.48	135.85	0.59	135.79	0.28		135.885	0.481818	0.222073
	136.98	0.73	136.9	0.19	136.93	0.87	136.82	0.68	136.92	0.35	136.92	0.29	136.94	0.27	136.97	0.6	136.97	0.48	136.93	0.63	136.78	0.28		136.915	0.488182	0.226266
	137.99	0.73	137.92	0.19	137.93	0.84	137.84	0.68	137.92	0.33	137.93	0.29	137.93	0.27	137.95	0.59	137.95	0.47	137.9	0.56	138.17	0.29		137.948	0.476364	0.21759
	139	0.76	138.93	0.2	138.93	0.81	138.85	0.71	138.94	0.35	138.95	0.3	138.96	0.27	139	0.59	138.93	0.47	138.91	0.57	138.85	0.3		138.932	0.484545	0.215516
	140.02	0.74	139.94	0.19	139.86	0.8	139.86	0.7	139.96	0.35	139.96	0.29	139.97	0.27	140.02	0.58	139.92	0.47	139.89	0.6	139.84	0.3		139.931	0.480909	0.213656
	141.03	0.76	140.96	0.19	140.96	0.79	140.89	0.69	140.97	0.36	140.97	0.3	140.98	0.27	141.01	0.59	141.01	0.48	140.98	0.59	140.82	0.29		140.962	0.482727	0.21303
	142.04	0.74	141.97	0.18	141.94	0.85	141.89	0.71	141.99	0.35	141.99	0.31	142.01	0.27	142	0.61	141.99	0.5	141.97	0.57	141.92	0.29		141.974	0.489091	0.223135
	143.06	0.75	142.99	0.19	142.92	0.83	142.88	0.72	143	0.36	142.99	0.31	143.01	0.27	143.05	0.6	142.98	0.48	142.95	0.58	142.9	0.29		142.975	0.489091	0.220021
	144.07	0.76	144	0.2	144.1	0.8	143.92	0.71	144.01	0.35	144.02	0.31	144.03	0.27	144.03	0.6	144.07	0.49	144.02	0.59	143.88	0.3		144.014	0.489091	0.214497
	145.09	0.74	145.02	0.18	144.99	0.81	144.93	0.73	145.03	0.36	145.03	0.31	145.03	0.26	145.04	0.59	145.05	0.5	145	0.61	145.28	0.29		145.045	0.489091	0.220293
	146.1	0.77	146.03	0.19	145.97	0.83	145.94	0.73	146.04	0.35	146.04	0.31	146.06	0.27	146.1	0.58	146.03	0.5	146.01	0.65	145.95	0.3		146.025	0.498182	0.226089
	147.11	0.77	147.04	0.2	146.96	0.83	146.97	0.71	147.06	0.36	147.06	0.3	147.08	0.27	147.11	0.59	147.01	0.5	147	0.62	146.94	0.31		147.031	0.496364	0.220648
	148.13	0.79	148.06	0.18	148.44	0.8	147.97	0.73	148.07	0.37	148.07	0.3	148.09	0.28	148.11	0.56	148.12	0.5	148.08	0.61	147.92	0.29		148.096	0.491818	0.222208
	149.14	0.76	149.07	0.18	149.01	0.85	148.99	0.73	149.08	0.37	149.09	0.3	149.1	0.27	149.14	0.57	149.44	0.5	149.07	0.61	149.02	0.3		149.105	0.494545	0.226246
	150.16	0.78	150.08	0.19	150.02	0.81	149.97	0.71	150.1	0.36	150.09	0.31	150.11	0.28	150.13	0.59	150.07	0.51	150.04	0.59	149.99	0.3		150.069	0.493636	0.217866
	151.17	0.79	151.1	0.2	151.11	0.81	151.03	0.71	151.11	0.37	151.12	0.31	151.12	0.28	151.16	0.6	151.16	0.52	151.12	0.6	150.97	0.3		151.106	0.499091	0.218195
	152.18	0.78	152.11	0.2	152.12	0.83	152.03	0.72	152.12	0.38	152.13	0.31	152.13	0.28	152.15	0.58	152.15	0.52	152.09	0.6	152.36	0.3		152.143	0.5	0.219408
	153.2	0.76	153.13	0.2	153.41	0.84	153.03	0.75	153.14	0.38	153.14	0.3	153.19	0.28	153.19	0.59	153.13	0.52	153.11	0.59	153.05	0.3		153.156	0.500909	0.222506
	154.22	0.77	154.14	0.2	154.17	0.8	154.06	0.73	154.15	0.36	154.16	0.33	154.17	0.28	154.28	0.6	154.11	0.52	154.14	0.61	154.03	0.29		154.148	0.499091	0.216631
	155.22	0.78	155.15	0.21	155.23	0.85	155.08	0.72	155.17	0.37	155.17	0.32	155.18	0.27	155.2	0.59	155.2	0.53	155.18	0.59	155.01	0.31		155.163	0.503636	0.221055
	156.24	0.77	156.17	0.21	156.41	0.81	156.09	0.74	156.18	0.36	156.19	0.32	156.18	0.27	156.24	0.6	156.18	0.55	156.16	0.63	156.11	0.31		156.195	0.506364	0.219238
	157.25	0.78	157.18	0.21	157.23	0.79	157.07	0.72	157.19	0.37	157.2	0.31	157.21	0.28	157.25	0.6	157.17	0.54	157.15	0.6	157.09	0.3		157.181	0.5	0.214009
	158.27	0.77	158.2	0.22	158.28	0.83	158.12	0.71	158.21	0.36	158.22	0.31	158.22	0.28	158.26	0.61	158.26	0.54	158.22	0.65	158.07	0.31		158.212	0.508182	0.219081
	159.28	0.77	159.21	0.22	159.29	0.8	159.13	0.73	159.22	0.37	159.23	0.31	159.22	0.28	159.24	0.61	159.25	0.53	159.22	0.63	159.47	0.31		159.251	0.505455	0.214773
	160.3	0.77	160.22	0.23	160.28	0.78	160.14	0.71	160.24	0.36	160.24	0.32	160.25	0.28	160.29	0.61	160.23	0.54	160.19	0.58	160.15	0.31		160.23	0.499091	0.206129
	161.31	0.8	161.24	0.22	161.27	0.78	161.16	0.71	161.25	0.38	161.26	0.32	161.27	0.28	161.26	0.63	161.21	0.53	161.27	0.59	161.14	0.31		161.24	0.504545	0.21163
	162.32	0.81	162.25	0.21	162.42	0.88	162.17	0.74	162.26	0.38	162.27	0.32	162.28	0.29	162.3	0.61	162.29	0.54	162.28	0.61	162.12	0.31		162.269	0.518182	0.230513
	163.34	0.79	163.27	0.22	163.42	0.82	163.19	0.75	163.28	0.38	163.28	0.32	163.27	0.28	163.29	0.62	163.29	0.55	163.27	0.61	163.21	0.31		163.283	0.513636	0.220376
	164.35	0.78	164.28	0.21	164.32	0.82	164.2	0.75	164.3	0.38	164.29	0.33	164.31	0.29	164.35	0.63	164.27	0.55	164.25	0.64	164.19	0.32		164.283	0.518182	0.219673
	165.39	0.77	165.29	0.22	165.42	0.81	165.22	0.73	165.3	0.38	165.31	0.32	165.33	0.29	165.32	0.63	165.36	0.55	165.32	0.61	165.17	0.33		165.312	0.512727	0.212089
	166.38	0.77	166.31	0.22	166.43	0.79	166.23	0.75	166.32	0.37	166.33	0.34	166.32	0.29	166.72	0.67	166.35	0.55	166.27	0.64	166.56	0.31		166.384	0.518182	0.216325
	167.39	0.79	167.32	0.22	167.43	0.83	167.23	0.74	167.34	0.37	167.34	0.33	167.36	0.29	167.36	0.65	167.33	0.55	167.3	0.68	167.24	0.33		167.331	0.525455	0.223175
	168.42	0.8	168.34	0.22	168.43	0.81	168.26	0.73	168.35	0.38	168.36	0.32	168.36	0.29	168.41	0.65	168.31	0.55	168.3	0.69	168.23	0.32		168.343	0.523636	0.222633
	169.44	0.79	169.35	0.22	169.36	0.8	169.27	0.74	169.36	0.39	169.37	0.33	169.38	0.29	169.37	0.64	169.4	0.56	169.37	0.7	169.21	0.32		169.353	0.525455	0.219926
	170.44	0.81	170.37	0.22	170.44	0.8	170.29	0.75	170.38	0.37	170.38	0.33	170.37	0.28	170.44	0.62	170.39	0.55	170.33	0.68	170.31	0.31		170.376	0.52	0.224098
	171.45	0.8	171.38	0.22	171.94	0.79	171.27	0.74	171.39	0.39	171.4	0.32	171.41	0.29	171.45	0.61	171.37	0.56	171.35	0.66	171.29	0.32		171.427	0.518182	0.21651
	172.47	0.81	172.39	0.22	172.47	0.87	172.31	0.76	172.41	0.39	172.4	0.33	172.42	0.29	172.46	0.64	172.46	0.56	172.36	0.71	172.27	0.32		172.402	0.536364	0.234362
	173.47	0.83	173.41	0.22	173.49	0.88	173.33	0.76	173.44	0.4	173.43	0.32	173.43	0.29	173.44	0.64	173.44	0.58	173.42	0.65	173.66	0.33		173.451	0.536364	0.234234
	174.49	0.83	174.43	0.23	174.49	0.98	174.33	0.75	174.45	0.38	174.43	0.32	174.45	0.3	174.49	0.62	174.78	0.57	174.4	0.64	174.35	0.34		174.463	0.541818	0.246326
	175.51	0.83	175.44	0.22	175.46	0.96	175.35	0.74	175.45	0.39	175.45	0.33	175.47	0.29	175.5	0.64	175.41	0.57	175.46	0.66	175.71	0.34		175.474	0.542727	0.24438
	176.52	0.84	176.45	0.23	176.46	0.87	176.37	0.75	176.49	0.4	176.47	0.34	176.47	0.29	176.5	0.64	176.5	0.56	176.45	0.7	176.31	0.34		176.454	0.541818	0.231768
	177.54	0.83	177.47	0.24	177.94	0.93	177.38	0.74	177.49	0.4	177.48	0.35	177.46	0.29	177.53	0.64	177.49	0.56	177.45	0.71	177.4	0.34		177.512	0.548182	0.237269
	178.55	0.83	178.47	0.23	178.52	0.89	178.39	0.74	178.49	0.4	178.49	0.35	178.51	0.3	178.55	0.63	178.46	0.56	178.44	0.7	178.39	0.34		178.478	0.542727	0.230221
	179.56	0.82	179.49	0.23	179.94	0.84	179.41	0.75	179.5	0.41	179.52	0.34	179.52	0.29	179.69	0.67	179.59	0.55	179.51	0.7	179.37	0.34		179.555	0.54	0.225965
	180.57	0.83	180.5	0.22	180.58	0.88	180.43	0.73	180.51	0.43	180.52	0.35	180.52	0.29	180.54	0.66	180.52	0.57	180.52	0.68	180.76	0.34		180.543	0.543636	0.228835
	181.59	0.85	181.51	0.22	181.58	0.93	181.43	0.72	181.53	0.41	181.53	0.37	181.54	0.3	181.59	0.63	181.56	0.56	181.49	0.67	181.44	0.34		181.526	0.545455	0.234835
	182.61	0.86	182.53	0.23	182.56	0.92	182.45	0.75	182.54	0.4	182.55	0.36	182.56	0.3	182.6	0.64	182.53	0.57	182.47	0.64	182.42	0.35		182.529	0.547273	0.235163
	183.62	0.81	183.54	0.22	183.95	0.98	183.48	0.75	183.56	0.42	183.56	0.35	183.58	0.3	183.61	0.66	183.63	0.57	183.56	0.66	183.41	0.34		183.591	0.550909	0.242794
	184.64	0.86	184.56	0.22	184.64	0.96	184.48	0.74	184.57	0.41	184.58	0.36	184.58	0.29	184.63	0.64	184.61	0.59	184.52	0.67	184.5	0.33		184.574	0.551818	0.24596
	185.64	0.83	185.57	0.24	185.62	1.01	185.48	0.73	185.58	0.41	185.59	0.35	185.61	0.29	185.64	0.65	185.59	0.6	185.54	0.64	185.49	0.34		185.577	0.553636	0.247033
	186.66	0.81	186.59	0.23	186.66	0.97	186.5	0.73	186.6	0.41	186.61	0.36	186.62	0.29	186.66	0.64	186.61	0.6	186.57	0.61	186.47	0.34		186.595	0.544545	0.236659
	187.68	0.84	187.6	0.23	187.69	0.96	187.52	0.73	187.62	0.42	187.62	0.37	187.62	0.29	187.64	0.68	187.66	0.61	187.57	0.65	187.86	0.35		187.644	0.557273	0.239545
	188.69	0.82	188.62	0.22	188.68	0.96	188.52	0.72	188.63	0.42	188.63	0.37	188.65	0.3	188.69	0.68	188.64	0.6	188.6	0.62	188.54	0.35		188.626	0.550909	0.235561
	189.7	0.83	189.63	0.22	189.92	1.1	189.55	0.75	189.64	0.41	189.65	0.37	189.66	0.3	189.66	0.64	189.63	0.61	189.65	0.62	189.52	0.35		189.655	0.563636	0.264359
	190.72	0.82	190.65	0.22	190.92	1.07	190.56	0.74	190.66	0.42	190.67	0.36	190.68	0.3	190.7	0.67	190.72	0.62	190.64	0.64	190.51	0.35		190.675	0.564545	0.258626
	191.73	0.84	191.66	0.24	191.74	1	191.58	0.76	191.67	0.42	191.68	0.37	191.66	0.31	191.71	0.68	191.7	0.62	191.65	0.64	191.6	0.36		191.671	0.567273	0.244217
	192.74	0.81	192.67	0.24	192.72	0.97	192.56	0.78	192.69	0.42	192.69	0.38	192.71	0.31	192.74	0.66	192.69	0.61	192.64	0.75	192.58	0.36		192.675	0.571818	0.241446
	193.76	0.83	193.69	0.23	193.91	0.99	193.61	0.75	193.7	0.43	193.71	0.37	193.71	0.31	193.84	0.69	193.78	0.6	193.71	0.59	193.57	0.36		193.726	0.559091	0.240352
	194.78	0.83	194.7	0.24	194.92	1.07	194.61	0.74	194.71	0.41	194.72	0.37	194.72	0.31	194.73	0.67	194.76	0.62	194.71	0.64	194.96	0.37		194.756	0.57	0.254165
	195.79	0.83	195.71	0.23	195.93	1	195.62	0.75	195.73	0.43	195.74	0.37	195.74	0.31	195.87	0.66	195.75	0.63	195.7	0.65	195.64	0.37		195.747	0.566364	0.242003
	196.8	0.85	196.73	0.25	196.93	0.94	196.65	0.77	196.74	0.42	196.74	0.37	196.76	0.31	196.8	0.68	196.73	0.61	197.14	0.66	196.62	0.36		196.785	0.565455	0.23526
	197.81	0.84	197.74	0.23	197.74	0.96	197.66	0.76	197.75	0.42	197.76	0.37	197.77	0.31	197.79	0.7	197.82	0.63	197.77	0.67	197.6	0.37		197.746	0.569091	0.240269
	198.82	0.85	198.76	0.23	198.92	0.99	198.68	0.77	198.77	0.43	198.8	0.37	198.76	0.31	198.78	0.71	198.8	0.65	198.75	0.69	198.69	0.36		198.775	0.578182	0.249272
	199.84	0.85	199.77	0.25	199.92	1.01	199.66	0.76	199.78	0.43	199.79	0.38	199.8	0.3	199.84	0.69	199.78	0.63	199.73	0.65	199.68	0.36		199.781	0.573636	0.246466
	200.86	0.84	200.78	0.26	200.93	0.96	200.71	0.76	200.8	0.44	200.8	0.36	200.82	0.31	200.85	0.69	200.88	0.65	200.81	0.71	200.67	0.36		200.81	0.576364	0.238716
	201.88	0.84	201.8	0.26	201.93	0.94	201.71	0.75	201.81	0.43	201.81	0.37	201.82	0.31	201.84	0.69	201.86	0.62	201.81	0.68	202.05	0.37		201.847	0.569091	0.231191
	202.88	0.88	202.81	0.25	202.93	0.91	202.72	0.75	202.82	0.43	202.83	0.36	202.84	0.3	202.88	0.68	202.84	0.63	202.79	0.71	202.73	0.37		202.825	0.57	0.236305
	203.9	0.9	203.83	0.25	203.86	1	203.75	0.74	203.84	0.43	203.84	0.37	203.86	0.3	203.89	0.68	203.83	0.65	203.85	0.62	203.72	0.37		203.834	0.573636	0.248687
	204.92	0.89	204.85	0.25	204.85	0.95	204.75	0.76	204.85	0.45	204.86	0.37	204.87	0.31	204.89	0.67	204.92	0.65	204.86	0.67	204.7	0.36		204.847	0.575455	0.240307
	205.93	0.87	205.86	0.25	205.94	0.99	205.78	0.76	205.87	0.44	205.87	0.36	205.86	0.31	205.92	0.69	205.9	0.66	205.85	0.72	205.79	0.37		205.87	0.583636	0.248285
	206.94	0.86	206.87	0.24	206.92	1.03	206.76	0.75	206.88	0.45	206.89	0.36	206.9	0.31	206.93	0.7	206.88	0.66	206.84	0.7	206.78	0.37		206.872	0.584545	0.25351
	207.95	0.89	207.88	0.24	207.97	1.01	207.81	0.76	207.89	0.45	207.9	0.36	207.91	0.32	207.94	0.67	207.98	0.64	207.91	0.7	207.77	0.37		207.901	0.582727	0.2514
	208.97	0.88	208.9	0.23	208.98	1.02	208.81	0.75	208.91	0.43	208.91	0.38	208.92	0.31	208.93	0.67	208.96	0.64	208.89	0.65	209.15	0.37		208.939	0.575455	0.251172
	209.98	0.88	209.91	0.25	209.99	1.02	209.82	0.76	209.92	0.45	209.93	0.37	209.94	0.31	209.98	0.67	209.94	0.66	209.89	0.66	209.83	0.37		209.921	0.581818	0.249753
	211	0.9	210.93	0.26	210.98	1.05	210.84	0.76	210.94	0.45	210.95	0.38	210.96	0.31	210.99	0.68	210.92	0.65	210.87	0.68	210.82	0.38		210.927	0.590909	0.255243
	212.01	0.94	211.94	0.24	211.95	1.03	211.86	0.76	211.95	0.47	211.96	0.38	211.97	0.31	212	0.67	212.02	0.65	211.96	0.69	211.8	0.38		211.947	0.592727	0.258538
	213.03	0.9	212.96	0.24	213.03	1.05	212.87	0.78	212.96	0.46	212.97	0.38	212.96	0.31	213.02	0.67	213	0.67	212.95	0.7	212.89	0.37		212.967	0.593636	0.260548
	214.04	0.89	213.97	0.24	214.02	1.02	213.86	0.77	213.97	0.45	213.98	0.38	214	0.31	214.18	0.7	213.98	0.69	213.93	0.7	213.88	0.4		213.983	0.595455	0.253352
	215.05	0.93	214.98	0.24	215.06	1.04	214.9	0.75	215	0.45	215	0.39	215.01	0.31	215.06	0.69	215.07	0.64	215	0.68	214.86	0.39		214.999	0.591818	0.25783
	216.07	0.89	215.99	0.25	216.08	1	215.92	0.78	216.01	0.43	216.02	0.39	216.01	0.32	216.03	0.68	216.06	0.65	215.98	0.72	216.25	0.4		216.038	0.591818	0.247581
	217.08	0.89	217.01	0.25	217.07	1.01	216.91	0.78	217.02	0.47	217.03	0.39	217.03	0.31	217.08	0.68	217.04	0.64	216.99	0.66	216.93	0.38		217.017	0.587273	0.247066
	218.09	0.9	218.02	0.26	218.06	1.01	217.94	0.78	218.03	0.45	218.04	0.39	218.05	0.31	218.19	0.69	218.03	0.65	217.99	0.69	217.91	0.38		218.032	0.591818	0.249632
	219.1	0.91	219.03	0.25	219.05	1.09	218.96	0.79	219.05	0.45	219.05	0.38	219.06	0.31	219.1	0.71	219.12	0.66	219.07	0.66	218.9	0.38		219.045	0.599091	0.26786
	220.12	0.9	220.05	0.24	220.13	0.99	219.97	0.79	220.06	0.43	220.07	0.38	220.08	0.32	220.12	0.68	220.1	0.69	220.05	0.67	219.99	0.38		220.067	0.588182	0.250951
	221.13	0.88	221.06	0.27	221.11	0.95	220.96	0.79	221.07	0.44	221.08	0.39	221.1	0.32	221.13	0.67	221.08	0.69	221.03	0.69	220.97	0.4		221.065	0.59	0.235372
	222.15	0.89	222.08	0.27	222.46	0.97	222	0.77	222.09	0.46	222.1	0.39	222.11	0.32	222.15	0.68	222.17	0.7	222.11	0.72	221.96	0.4		222.125	0.597273	0.239085
	223.16	0.89	223.09	0.24	223.18	0.97	223.01	0.79	223.1	0.44	223.11	0.39	223.12	0.32	223.12	0.69	223.16	0.71	223.07	0.72	223.35	0.41		223.134	0.597273	0.246052
	224.18	0.89	224.11	0.25	224.17	0.93	224.01	0.77	224.12	0.45	224.12	0.4	224.14	0.32	224.18	0.67	224.14	0.73	224.08	0.71	224.03	0.41		224.116	0.593636	0.235554
	225.19	0.88	225.12	0.25	225.4	0.94	225.04	0.79	225.13	0.45	225.14	0.4	225.15	0.32	225.2	0.68	225.12	0.7	225.14	0.71	225.01	0.41		225.149	0.593636	0.236147
	226.21	0.92	226.13	0.26	226.46	0.94	226.06	0.79	226.15	0.46	226.15	0.4	226.17	0.31	226.2	0.69	226.21	0.71	226.16	0.73	226	0.41		226.173	0.601818	0.242191
	227.22	0.92	227.15	0.26	227.22	1.01	227.07	0.79	227.16	0.44	227.17	0.41	227.18	0.32	227.17	0.7	227.2	0.7	227.14	0.76	227.09	0.4		227.161	0.61	0.254323
	228.23	0.93	228.16	0.27	228.21	0.99	228.06	0.8	228.17	0.45	228.18	0.4	228.21	0.32	228.23	0.69	228.18	0.7	228.12	0.74	228.07	0.41		228.165	0.609091	0.249738
	229.25	0.92	229.18	0.25	229.25	0.92	229.1	0.81	229.19	0.45	229.2	0.4	229.2	0.33	229.24	0.71	229.27	0.69	229.2	0.73	229.06	0.42		229.195	0.602727	0.240045
	230.26	0.91	230.19	0.25	230.42	0.99	230.11	0.81	230.2	0.46	230.21	0.41	230.21	0.32	230.23	0.71	230.25	0.69	230.17	0.75	230.44	0.41		230.245	0.61	0.25032
	231.28	0.92	231.2	0.26	231.27	0.98	231.12	0.8	231.21	0.47	231.23	0.4	231.25	0.33	231.27	0.71	231.24	0.69	231.18	0.68	231.13	0.41		231.216	0.604545	0.243859
	232.29	0.91	232.22	0.25	232.25	0.99	232.14	0.81	232.23	0.48	232.24	0.41	232.25	0.32	232.28	0.66	232.61	0.71	232.24	0.74	232.11	0.42		232.26	0.609091	0.247081
	233.31	0.91	233.23	0.25	233.43	0.97	233.15	0.78	233.24	0.47	233.25	0.42	233.26	0.32	233.71	0.68	233.31	0.71	233.25	0.76	233.1	0.41		233.295	0.607273	0.243971
	234.31	0.93	234.25	0.26	234.33	0.96	234.16	0.82	234.26	0.46	234.26	0.42	234.25	0.32	234.32	0.67	234.3	0.72	234.24	0.77	234.19	0.42		234.261	0.613636	0.247276
	235.33	0.93	235.26	0.26	235.31	0.97	235.15	0.83	235.27	0.48	235.28	0.42	235.29	0.31	235.33	0.69	235.28	0.72	235.22	0.7	235.17	0.42		235.263	0.611818	0.246691
	236.35	0.95	236.27	0.27	236.43	0.95	236.19	0.8	236.29	0.46	236.29	0.41	236.31	0.32	236.34	0.69	236.37	0.74	236.3	0.72	236.15	0.41		236.299	0.610909	0.245945
	237.36	0.93	237.29	0.27	237.43	0.93	237.21	0.8	237.3	0.44	237.31	0.42	237.31	0.33	237.32	0.72	237.35	0.74	237.27	0.72	237.54	0.41		237.335	0.61	0.241039
	238.37	0.95	238.3	0.27	238.43	0.94	238.21	0.83	238.31	0.45	238.32	0.42	238.33	0.32	238.37	0.71	238.34	0.73	238.28	0.75	238.23	0.41		238.317	0.616364	0.248567
	239.39	0.9	239.32	0.28	239.44	0.89	239.23	0.8	239.32	0.46	239.33	0.41	239.35	0.32	239.39	0.7	239.64	0.76	239.26	0.71	239.23	0.42		239.355	0.604545	0.23032
	240.4	0.93	240.33	0.27	240.44	0.96	240.25	0.8	240.34	0.47	240.35	0.4	240.36	0.33	240.38	0.73	240.35	0.75	240.35	0.71	240.19	0.42		240.34	0.615455	0.244637
	241.41	0.95	241.35	0.27	241.45	0.99	241.26	0.79	241.36	0.48	241.36	0.42	241.35	0.33	241.41	0.69	241.39	0.76	241.34	0.76	241.29	0.42		241.361	0.623636	0.249971
	242.44	0.97	242.36	0.27	242.43	1.05	242.25	0.78	242.37	0.46	242.38	0.4	242.39	0.33	242.43	0.73	242.38	0.75	242.32	0.72	242.27	0.42		242.365	0.625455	0.263111
	243.44	0.95	243.37	0.26	243.46	0.99	243.29	0.82	243.39	0.47	243.39	0.4	243.4	0.33	243.45	0.68	243.47	0.76	243.4	0.7	243.26	0.42		243.393	0.616364	0.252953
	244.46	0.91	244.39	0.26	244.47	1.09	244.3	0.81	244.4	0.45	244.4	0.41	244.4	0.33	244.42	0.7	244.45	0.77	244.37	0.73	244.64	0.43		244.427	0.626364	0.265416
	245.47	0.95	245.4	0.27	245.46	1.04	245.31	0.81	245.41	0.45	245.42	0.41	245.43	0.33	245.47	0.74	245.43	0.77	245.38	0.71	245.33	0.43		245.41	0.628182	0.261029
	246.49	0.94	246.41	0.27	246.45	1.04	246.33	0.84	246.43	0.45	246.43	0.41	246.45	0.33	246.48	0.77	246.8	0.79	246.39	0.68	246.3	0.42		246.451	0.630909	0.264668
	247.5	0.95	247.43	0.27	247.51	1.04	247.35	0.82	247.44	0.47	247.44	0.4	247.46	0.33	247.49	0.76	247.5	0.78	247.45	0.68	247.29	0.43		247.442	0.63	0.262031
	248.51	0.93	248.44	0.27	248.53	0.97	248.36	0.83	248.45	0.47	248.46	0.41	248.47	0.33	248.47	0.77	248.49	0.79	248.44	0.7	248.38	0.43		248.455	0.627273	0.250842
	249.52	0.95	249.45	0.29	249.51	1	249.35	0.82	249.47	0.49	249.46	0.4	249.49	0.34	249.53	0.78	249.47	0.77	249.42	0.67	249.37	0.41		249.458	0.629091	0.252921
	250.55	0.96	250.47	0.27	250.52	0.97	250.39	0.83	250.48	0.48	250.49	0.4	250.5	0.33	250.51	0.76	250.57	0.81	250.49	0.76	250.35	0.42		250.484	0.635455	0.258742
	251.56	1	251.48	0.27	251.52	0.98	251.41	0.85	251.5	0.47	251.5	0.41	251.51	0.33	251.52	0.76	251.55	0.8	251.49	0.69	251.74	0.44		251.525	0.636364	0.262003
	252.57	1.01	252.5	0.27	252.56	0.97	252.41	0.83	252.51	0.47	252.52	0.41	252.53	0.34	252.57	0.76	252.53	0.81	252.48	0.75	252.42	0.42		252.509	0.64	0.263515
	253.58	0.97	253.51	0.27	253.54	0.99	253.43	0.82	253.52	0.47	253.53	0.41	253.54	0.34	253.58	0.75	253.9	0.79	253.46	0.71	253.41	0.44		253.545	0.632727	0.255229
	254.61	0.99	254.52	0.28	254.6	0.99	254.45	0.83	254.54	0.5	254.54	0.41	254.56	0.34	254.69	0.73	254.6	0.8	254.55	0.71	254.39	0.43		254.55	0.637273	0.256089
	255.62	0.96	255.54	0.28	255.62	0.99	255.46	0.82	255.56	0.47	255.56	0.42	255.57	0.34	255.56	0.74	255.59	0.79	255.49	0.73	255.48	0.43		255.55	0.633636	0.252677
	256.63	0.95	256.55	0.27	256.96	0.99	256.45	0.81	256.56	0.49	256.56	0.43	256.59	0.34	256.62	0.74	256.59	0.81	256.51	0.63	256.46	0.43		256.589	0.626364	0.24941
	257.64	0.97	257.57	0.26	257.65	1	257.51	0.83	257.58	0.48	257.59	0.41	257.6	0.34	257.64	0.75	257.67	0.79	257.52	0.7	257.45	0.44		257.584	0.633636	0.257925
	258.65	0.97	258.58	0.27	258.91	1.04	258.52	0.84	258.6	0.48	258.6	0.42	258.6	0.34	258.62	0.75	258.64	0.79	258.59	0.73	258.83	0.43		258.649	0.641818	0.263925
	259.68	0.98	259.6	0.27	259.91	1.04	259.52	0.85	259.61	0.48	259.62	0.41	259.63	0.34	259.67	0.74	259.63	0.82	259.58	0.77	259.52	0.44		259.634	0.649091	0.268978
	260.69	1	260.61	0.26	260.64	1.03	260.55	0.86	260.62	0.48	260.63	0.43	260.64	0.35	260.71	0.74	261	0.78	260.55	0.76	260.51	0.44		260.65	0.648182	0.266752
	261.69	1.03	261.62	0.27	261.92	0.98	261.54	0.83	261.64	0.49	261.64	0.42	261.66	0.34	261.69	0.76	261.7	0.79	261.65	0.76	261.48	0.45		261.657	0.647273	0.262377
	262.72	1.02	262.64	0.28	262.92	0.92	262.56	0.84	262.66	0.48	262.66	0.43	262.67	0.34	262.66	0.76	262.69	0.81	262.64	0.76	262.58	0.45		262.673	0.644545	0.254101
	263.72	1.02	263.65	0.29	263.7	0.99	263.54	0.85	263.67	0.48	263.66	0.42	263.68	0.35	263.72	0.78	263.67	0.81	263.62	0.76	263.56	0.44		263.654	0.653636	0.263145
	264.74	1.01	264.66	0.27	264.74	1.06	264.58	0.86	264.68	0.47	264.69	0.42	264.69	0.35	264.73	0.78	264.76	0.81	264.69	0.8	264.54	0.47		264.682	0.663636	0.27511
	265.75	0.99	265.68	0.29	265.92	1.01	265.6	0.88	265.69	0.47	265.7	0.44	265.7	0.35	265.73	0.81	265.75	0.8	265.66	0.78	265.93	0.46		265.737	0.661818	0.263394
	266.76	1	266.69	0.27	266.79	0.99	266.6	0.86	266.71	0.47	266.71	0.44	266.72	0.35	266.75	0.79	266.72	0.8	266.67	0.81	266.62	0.46		266.704	0.658182	0.263849
	267.78	0.97	267.71	0.27	267.93	0.98	267.63	0.84	267.71	0.49	267.72	0.44	267.73	0.36	267.75	0.77	268.1	0.82	267.66	0.81	267.6	0.47		267.756	0.656364	0.254255
	268.79	1	268.72	0.28	268.93	1	268.64	0.82	268.74	0.48	268.75	0.44	268.75	0.35	268.78	0.76	268.8	0.81	268.74	0.85	268.58	0.46		268.747	0.659091	0.262048
	269.81	0.98	269.74	0.28	269.93	0.95	269.65	0.85	269.76	0.46	269.75	0.44	269.74	0.36	269.76	0.76	269.79	0.79	269.73	0.78	269.68	0.48		269.758	0.648182	0.248508
	270.82	1	270.75	0.29	270.93	0.93	270.63	0.85	270.77	0.45	270.76	0.43	270.78	0.36	270.82	0.77	270.77	0.8	270.71	0.72	270.66	0.47		270.764	0.642727	0.248318
	271.83	0.98	271.77	0.29	271.93	0.86	271.67	0.84	271.78	0.48	271.78	0.43	271.8	0.35	271.83	0.79	271.87	0.8	271.79	0.77	271.64	0.45		271.79	0.64	0.241122
	272.86	1.01	272.78	0.28	272.93	0.92	272.69	0.85	272.79	0.48	272.79	0.44	272.79	0.36	272.82	0.77	272.84	0.8	272.79	0.75	273.03	0.48		272.828	0.649091	0.247445
	273.86	1.01	273.79	0.29	273.93	0.96	273.7	0.84	273.8	0.47	273.81	0.43	273.82	0.36	273.86	0.75	273.82	0.8	273.76	0.75	273.72	0.46		273.806	0.647273	0.251956
	274.88	0.98	274.81	0.29	274.91	0.98	274.72	0.86	274.82	0.46	274.82	0.43	274.84	0.35	274.88	0.72	275.2	0.79	274.76	0.77	274.7	0.46		274.849	0.644545	0.253115
	275.89	1.01	275.82	0.32	275.94	0.93	275.74	0.85	275.83	0.49	275.84	0.42	275.85	0.37	275.87	0.76	275.9	0.81	275.84	0.73	275.68	0.46		275.836	0.65	0.243721
	276.91	1	276.84	0.28	276.94	1.03	276.75	0.84	276.85	0.48	276.85	0.44	276.84	0.36	276.85	0.76	276.88	0.84	276.82	0.75	276.77	0.46		276.845	0.658182	0.262786
	277.92	0.97	277.85	0.3	277.93	1.04	277.74	0.84	277.86	0.47	277.86	0.44	277.87	0.36	277.92	0.76	277.87	0.81	277.8	0.77	277.75	0.45		277.852	0.655455	0.257968
	278.93	0.97	278.86	0.28	278.96	1	278.78	0.88	278.87	0.46	278.88	0.45	278.89	0.36	278.88	0.77	278.96	0.81	278.89	0.72	278.74	0.46		278.876	0.650909	0.256104
	279.95	0.98	279.87	0.3	279.98	0.97	279.8	0.88	279.89	0.47	279.89	0.45	279.89	0.36	279.9	0.75	279.94	0.83	279.86	0.75	280.13	0.46		279.918	0.654545	0.251291
	280.96	1.01	280.89	0.31	281	1	280.8	0.89	280.91	0.47	280.91	0.44	280.92	0.36	280.91	0.77	280.92	0.85	280.87	0.72	280.73	0.47		280.893	0.662727	0.259965
	281.98	1.01	281.9	0.28	282.02	0.99	281.82	0.89	281.92	0.48	281.92	0.46	281.93	0.36	281.97	0.8	282.3	0.82	281.85	0.75	281.8	0.46		281.946	0.663636	0.261583
	282.99	0.98	282.92	0.3	283.12	0.96	282.83	0.88	282.94	0.45	282.94	0.45	282.95	0.36	282.95	0.8	283	0.82	282.95	0.76	282.78	0.47		282.943	0.657273	0.252946
	284	0.99	283.93	0.29	284.05	0.97	283.85	0.88	283.95	0.46	283.95	0.46	283.96	0.37	283.95	0.78	283.98	0.84	283.93	0.74	283.88	0.48		283.948	0.66	0.252982
	285.02	0.97	284.94	0.3	285.02	1.02	284.84	0.87	284.96	0.46	284.95	0.44	284.97	0.36	284.99	0.75	284.97	0.84	284.91	0.72	284.85	0.48		284.947	0.655455	0.255748
	286.03	0.99	285.96	0.28	286.06	0.95	285.88	0.86	285.98	0.48	285.98	0.46	285.99	0.36	286.03	0.77	286.06	0.83	285.98	0.74	285.84	0.47		285.981	0.653636	0.249571
	287.05	0.98	286.97	0.3	287.08	0.95	286.89	0.85	286.99	0.48	286.99	0.45	286.98	0.37	287.01	0.74	287.04	0.85	286.96	0.74	287.22	0.47		287.016	0.652727	0.24438
	288.06	0.97	287.99	0.3	288.07	0.95	287.9	0.89	288.01	0.49	288.01	0.45	288.02	0.37	288.06	0.77	288.02	0.84	287.97	0.7	287.92	0.47		288.003	0.654545	0.24529
	289.08	0.96	289	0.31	289.41	1.05	288.92	0.87	289.03	0.47	289.02	0.44	289.03	0.37	289.07	0.81	289.39	0.84	288.95	0.78	288.9	0.47		289.073	0.67	0.261075
	290.09	0.98	290.02	0.29	290.11	1.01	289.93	0.87	290.03	0.48	290.03	0.44	290.05	0.37	290.07	0.75	290.1	0.85	290.04	0.72	289.88	0.46		290.032	0.656364	0.256604
	291.1	0.99	291.03	0.3	291.14	1	290.95	0.89	291.05	0.49	291.05	0.45	291.06	0.37	291.05	0.78	291.08	0.85	291.03	0.71	290.97	0.47		291.046	0.663636	0.255549
	292.12	1.01	292.04	0.3	292.12	1.07	291.96	0.87	292.06	0.48	292.06	0.46	292.08	0.37	292.11	0.76	292.07	0.86	292.01	0.72	291.95	0.47		292.053	0.67	0.266346
	293.13	1	293.06	0.31	293.41	1.02	292.97	0.88	293.08	0.49	293.08	0.46	293.08	0.37	293.08	0.8	293.16	0.85	293.08	0.78	292.93	0.46		293.096	0.674545	0.260168
	294.14	1	294.07	0.31	294.42	0.97	293.99	0.88	294.09	0.48	294.09	0.46	294.09	0.36	294.1	0.8	294.14	0.85	294.05	0.73	294.33	0.48		294.137	0.665455	0.252522
	295.16	0.99	295.09	0.32	295.47	0.94	294.99	0.87	295.1	0.48	295.1	0.46	295.12	0.37	295.2	0.75	295.12	0.87	295.06	0.76	295.01	0.48		295.129	0.662727	0.244544
	296.16	1	296.1	0.32	296.16	0.99	296.02	0.87	296.12	0.49	296.12	0.47	296.13	0.37	296.17	0.77	296.5	0.87	296.05	0.71	296	0.46		296.139	0.665455	0.251331
	297.19	0.99	297.11	0.32	297.42	1	297.03	0.87	297.12	0.49	297.13	0.47	297.14	0.37	297.16	0.73	297.2	0.9	297.13	0.71	296.97	0.49		297.145	0.667273	0.250323
	298.2	0.99	298.13	0.32	298.23	1.05	298.05	0.85	298.14	0.48	298.15	0.47	298.12	0.37	298.14	0.78	298.18	0.88	298.12	0.75	298.07	0.48		298.139	0.674545	0.258123
	299.21	0.98	299.14	0.3	299.42	1.11	299.03	0.87	299.15	0.5	299.15	0.48	299.17	0.37	299.21	0.72	299.16	0.86	299.1	0.82	299.05	0.48		299.163	0.680909	0.26786
	300.23	0.99	300.16	0.31	300.26	1.02	300.07	0.87	300.17	0.46	300.17	0.46	300.18	0.38	300.23	0.76	300.25	0.88	300.17	0.76	300.41	0.49		300.209	0.670909	0.256806
	301.24	1	301.17	0.31	301.28	1	301.09	0.86	301.18	0.48	301.19	0.47	301.19	0.38	301.21	0.76	301.25	0.88	301.16	0.79	301.12	0.48		301.189	0.673636	0.254215
	302.26	1.01	302.18	0.31	302.28	1.06	302.09	0.87	302.2	0.48	302.2	0.47	302.21	0.37	302.25	0.78	302.22	0.9	302.16	0.79	302.11	0.48		302.196	0.683636	0.267741
	303.27	1	303.2	0.3	303.25	1.09	303.12	0.88	303.22	0.48	303.21	0.47	303.23	0.37	303.27	0.76	303.61	0.9	303.15	0.81	303.09	0.47		303.238	0.684545	0.273984
	304.29	1	304.22	0.29	304.41	1.04	304.13	0.85	304.22	0.47	304.23	0.46	304.24	0.38	304.27	0.75	304.3	0.89	304.24	0.75	304.08	0.48		304.239	0.669091	0.262315
	305.3	0.97	305.23	0.31	305.33	1.03	305.15	0.89	305.24	0.48	305.25	0.47	305.25	0.38	305.25	0.75	305.28	0.9	305.21	0.79	305.17	0.48		305.242	0.677273	0.258267
	306.31	1.01	306.24	0.3	306.31	1.01	306.16	0.89	306.25	0.48	306.25	0.46	306.27	0.38	306.31	0.75	306.26	0.9	306.2	0.79	306.15	0.49		306.246	0.678182	0.261947
	307.33	1.01	307.26	0.32	307.35	1.01	307.17	0.86	307.27	0.48	307.27	0.46	307.28	0.38	307.32	0.77	307.36	0.9	307.28	0.78	307.13	0.49		307.275	0.678182	0.257053
	308.34	1.03	308.27	0.32	308.44	1	308.19	0.87	308.29	0.48	308.29	0.47	308.29	0.38	308.3	0.81	308.34	0.92	308.28	0.8	308.52	0.51		308.323	0.69	0.261036
	309.35	1.03	309.29	0.33	309.42	1.01	309.19	0.86	309.3	0.49	309.3	0.46	309.31	0.39	309.35	0.81	309.32	0.92	309.26	0.76	309.21	0.49		309.3	0.686364	0.259124
	310.37	1.04	310.3	0.32	310.36	1.04	310.22	0.85	310.31	0.48	310.31	0.46	310.32	0.38	310.36	0.78	310.69	0.9	310.31	0.79	310.19	0.49		310.34	0.684545	0.265042
	311.39	1.05	311.32	0.31	311.44	0.93	311.23	0.85	311.33	0.48	311.33	0.46	311.34	0.38	311.37	0.78	311.4	0.93	311.33	0.83	311.17	0.5		311.332	0.681818	0.25903
	312.39	1.01	312.32	0.31	312.43	1.05	312.24	0.85	312.34	0.49	312.34	0.46	312.32	0.37	312.34	0.78	312.38	0.93	312.32	0.73	312.26	0.48		312.335	0.678182	0.265925
	313.41	1.01	313.34	0.32	313.44	0.96	313.23	0.85	313.36	0.48	313.35	0.46	313.37	0.38	313.4	0.82	313.36	0.9	313.3	0.78	313.25	0.47		313.346	0.675455	0.25418
	314.42	1.02	314.36	0.32	314.46	0.99	314.27	0.85	314.36	0.47	314.37	0.47	314.38	0.38	314.42	0.8	314.45	0.91	314.37	0.75	314.23	0.48		314.372	0.676364	0.256993
	315.44	1.02	315.37	0.31	315.47	1.05	315.29	0.86	315.38	0.48	315.38	0.46	315.38	0.38	315.4	0.78	315.43	0.93	315.33	0.75	315.62	0.51		315.408	0.684545	0.265758
	316.45	1.03	316.39	0.31	316.47	1.06	316.29	0.89	316.4	0.48	316.4	0.45	316.41	0.38	316.44	0.79	316.42	0.89	316.35	0.79	316.31	0.49		316.394	0.687273	0.271038
	317.46	1.02	317.4	0.32	317.5	1.07	317.31	0.87	317.41	0.49	317.41	0.47	317.43	0.38	317.46	0.81	317.6	0.91	317.39	0.76	317.28	0.49		317.423	0.69	0.267357
	318.48	1.01	318.4	0.32	318.59	1.08	318.33	0.88	318.42	0.48	318.43	0.45	318.44	0.38	318.45	0.81	318.49	0.88	318.42	0.77	318.27	0.5		318.429	0.687273	0.267996
	319.5	1.02	319.43	0.32	319.54	1.09	319.34	0.88	319.44	0.48	319.44	0.47	319.43	0.39	319.49	0.81	319.47	0.9	319.42	0.74	319.37	0.52		319.443	0.692727	0.267249
	320.51	1.05	320.44	0.32	320.96	1.08	320.33	0.9	320.45	0.48	320.46	0.46	320.47	0.39	320.5	0.82	320.46	0.91	320.4	0.78	320.35	0.51		320.485	0.7	0.274663
	321.52	1.07	321.46	0.31	321.55	1.09	321.37	0.91	321.47	0.49	321.47	0.46	321.48	0.38	321.52	0.8	321.54	0.91	321.47	0.74	321.32	0.49		321.47	0.695455	0.280869
	322.54	1.07	322.46	0.32	322.57	1.06	322.38	0.89	322.48	0.48	322.48	0.47	322.48	0.37	322.5	0.78	322.53	0.9	322.47	0.78	322.72	0.51		322.51	0.693636	0.273067
	323.55	1.07	323.48	0.31	323.9	1.1	323.38	0.9	323.49	0.49	323.5	0.48	323.5	0.39	323.55	0.82	323.52	0.92	323.46	0.77	323.4	0.51		323.521	0.705455	0.279477
	324.56	1.06	324.5	0.3	324.91	1.02	324.41	0.89	324.5	0.49	324.51	0.47	324.52	0.39	324.55	0.84	324.89	0.91	324.43	0.72	324.39	0.51		324.561	0.690909	0.26842
	325.57	1.06	325.51	0.33	325.92	1.13	325.42	0.87	325.52	0.5	325.52	0.48	325.54	0.38	325.55	0.85	325.59	0.92	325.53	0.74	325.38	0.53		325.55	0.708182	0.277806
	326.59	1.04	326.52	0.31	326.62	1.09	326.44	0.88	326.54	0.48	326.53	0.47	326.55	0.39	326.59	0.82	326.57	0.92	326.49	0.72	326.46	0.52		326.536	0.694545	0.272924
	327.61	1.06	327.54	0.31	327.61	1.07	327.43	0.86	327.55	0.5	327.56	0.46	327.56	0.39	327.6	0.8	327.55	0.92	327.49	0.71	327.44	0.51		327.54	0.69	0.270444
	328.62	1.07	328.55	0.33	328.91	1.09	328.47	0.88	328.56	0.49	328.57	0.47	328.57	0.39	328.62	0.85	328.64	0.93	328.5	0.76	328.43	0.51		328.585	0.706364	0.276777
	329.63	1.04	329.57	0.32	329.91	1.04	329.45	0.88	329.58	0.5	329.58	0.48	329.58	0.38	329.59	0.84	329.62	0.93	329.58	0.73	329.81	0.53		329.627	0.697273	0.264767
	330.65	1.07	330.57	0.34	330.66	1.08	330.47	0.88	330.59	0.49	330.59	0.47	330.6	0.39	330.64	0.79	330.63	0.94	330.54	0.71	330.5	0.53		330.585	0.699091	0.270387
	331.66	1.05	331.59	0.34	331.69	1.05	331.48	0.91	331.61	0.5	331.61	0.48	331.62	0.39	331.67	0.8	331.6	0.96	331.61	0.72	331.48	0.53		331.602	0.702727	0.266462
	332.68	1.04	332.61	0.32	332.7	1.16	332.49	0.87	332.62	0.48	332.62	0.48	332.63	0.4	332.66	0.78	332.63	0.93	332.56	0.75	332.47	0.51		332.606	0.701818	0.280208
	333.69	1.04	333.62	0.33	333.72	1.06	333.51	0.86	333.63	0.49	333.64	0.47	333.62	0.39	333.68	0.83	333.67	0.95	333.61	0.79	333.56	0.52		333.632	0.702727	0.268443
	334.69	1.03	334.64	0.32	334.7	1.08	334.52	0.89	334.64	0.48	334.65	0.48	334.66	0.4	334.74	0.82	334.65	0.93	334.6	0.78	334.54	0.51		334.639	0.701818	0.270252
	335.72	1.04	335.64	0.33	335.7	1.08	335.53	0.88	335.66	0.49	335.66	0.49	335.68	0.39	335.72	0.84	335.74	0.93	335.67	0.83	335.53	0.51		335.659	0.71	0.271662
	336.73	1.03	336.66	0.35	336.77	1.11	336.55	0.88	336.68	0.52	336.69	0.48	336.67	0.39	336.69	0.85	336.72	0.96	336.63	0.76	336.91	0.52		336.7	0.713636	0.270713
	337.74	1.03	337.68	0.32	337.91	1.1	337.57	0.89	337.68	0.5	337.69	0.48	337.7	0.39	337.75	0.84	337.71	0.94	337.64	0.76	337.6	0.52		337.697	0.706364	0.27325
	338.76	1.05	338.69	0.33	338.75	1.11	338.58	0.88	338.7	0.49	338.71	0.49	338.72	0.4	338.72	0.85	338.7	0.95	338.68	0.83	338.59	0.53		338.691	0.719091	0.276567
	339.77	1.05	339.71	0.34	339.81	1.04	339.59	0.88	339.72	0.48	339.72	0.49	339.73	0.4	339.83	0.82	339.79	0.96	339.72	0.79	339.57	0.52		339.724	0.706364	0.265453
	340.79	1.06	340.72	0.33	340.82	1.02	340.61	0.88	340.73	0.48	340.73	0.49	340.71	0.39	340.84	0.86	340.76	0.98	340.7	0.81	340.66	0.54		340.734	0.712727	0.270151
	341.8	1.03	341.73	0.33	341.94	1.07	341.62	0.88	341.75	0.48	341.75	0.5	341.76	0.39	341.8	0.85	341.75	0.97	341.69	0.81	341.65	0.55		341.749	0.714545	0.26968
	342.82	1.03	342.75	0.33	342.86	1.02	342.63	0.9	342.75	0.47	342.77	0.5	342.77	0.39	342.82	0.86	342.85	0.98	342.76	0.79	342.62	0.56		342.764	0.711818	0.265963
	343.83	1.04	343.76	0.33	343.92	1.12	343.65	0.89	343.78	0.48	343.78	0.49	343.77	0.4	343.79	0.83	343.82	0.95	343.75	0.85	344.01	0.54		343.805	0.72	0.277597
	344.84	1.05	344.78	0.33	344.86	1.11	344.66	0.88	344.79	0.48	344.79	0.5	344.8	0.39	344.84	0.83	344.8	0.96	344.74	0.78	344.7	0.56		344.782	0.715455	0.274276
	345.86	1.06	345.79	0.32	345.94	1.12	345.68	0.87	345.8	0.46	345.81	0.5	345.81	0.4	345.85	0.84	345.79	0.96	345.81	0.75	345.68	0.54		345.802	0.710909	0.279444
	346.87	1.04	346.8	0.33	346.95	1.11	346.69	0.89	346.83	0.49	346.82	0.49	346.83	0.4	346.85	0.84	346.88	0.98	346.82	0.8	346.66	0.53		346.818	0.718182	0.277158
	347.88	1.07	347.82	0.34	347.92	1.11	347.7	0.89	347.83	0.49	347.83	0.5	347.82	0.4	347.88	0.83	347.86	0.95	347.84	0.78	347.75	0.54		347.83	0.718182	0.274329
	348.9	1.02	348.86	0.34	348.95	1.17	348.72	0.88	348.84	0.49	348.84	0.5	348.86	0.41	348.89	0.82	348.84	0.95	348.9	0.74	348.74	0.54		348.849	0.714545	0.274822
	349.91	1.07	349.84	0.34	349.97	1.12	349.73	0.88	349.86	0.51	349.87	0.51	349.87	0.4	349.91	0.85	349.93	0.95	349.88	0.78	349.72	0.54		349.863	0.722727	0.273645
	350.93	1.07	350.86	0.33	350.98	1.07	350.75	0.9	350.87	0.51	350.87	0.52	350.88	0.39	350.89	0.84	350.92	0.96	350.98	0.79	351.1	0.55		350.912	0.720909	0.269869
	351.95	1.08	351.87	0.34	351.96	0.99	351.76	0.88	351.89	0.51	351.9	0.5	351.9	0.41	351.94	0.8	351.9	0.95	351.96	0.83	351.79	0.55		351.893	0.712727	0.257064
	352.96	1.08	352.88	0.35	352.99	1.04	352.77	0.89	352.9	0.51	352.9	0.51	352.91	0.41	352.96	0.81	352.89	0.98	352.94	0.81	352.78	0.54		352.898	0.720909	0.264252
	353.96	1.05	353.9	0.33	354.08	1.11	353.79	0.87	353.91	0.51	353.92	0.49	353.92	0.41	353.96	0.78	353.97	0.96	354.03	0.79	353.76	0.54		353.927	0.712727	0.269559
	354.98	1.06	354.91	0.33	355.02	1.06	354.8	0.89	354.93	0.51	354.93	0.5	354.94	0.42	354.98	0.79	354.96	0.96	354.99	0.81	354.85	0.55		354.935	0.716364	0.263449
	356	1.06	355.93	0.34	356.08	1.12	355.81	0.88	355.94	0.51	355.94	0.5	355.95	0.41	355.99	0.81	355.95	0.96	356	0.82	355.84	0.53		355.948	0.721818	0.273123
	357.01	1.04	356.94	0.31	357.05	1.11	356.83	0.88	356.96	0.51	356.96	0.49	356.97	0.41	357.01	0.78	357.04	0.99	356.99	0.85	356.82	0.54		356.962	0.719091	0.276964
	358.03	1.05	357.97	0.33	358.06	1.09	357.85	0.86	357.97	0.52	357.97	0.49	357.97	0.42	357.99	0.8	358.02	0.98	358.07	0.88	358.21	0.53		358.01	0.722727	0.271297
	359.04	1.04	359.03	0.34	359.06	1.13	358.86	0.85	358.98	0.51	358.99	0.49	359	0.42	359.04	0.8	359	0.98	359.06	0.81	358.89	0.53		358.995	0.718182	0.271471
	360.05	1.04	360.05	0.35	360.4	1.08	359.87	0.86	360.01	0.53	360	0.5	360.01	0.42	360.05	0.78	359.99	0.98	360.04	0.82	359.88	0.55		360.032	0.719091	0.25944
	361.07	1.05	361.07	0.33	361.33	1.06	360.88	0.88	361	0.5	361.01	0.47	361.02	0.41	361.05	0.81	361.08	0.99	361.13	0.83	360.86	0.52		361.045	0.713636	0.27237
	362.08	1.02	362.09	0.34	362.11	1.1	361.9	0.88	362.03	0.54	362.03	0.5	362.01	0.41	362.08	0.8	362.07	0.99	362.09	0.83	361.95	0.53		362.04	0.721818	0.266226
	363.09	1.04	363.11	0.33	363.1	1.07	362.92	0.88	363.04	0.52	363.04	0.52	363.06	0.42	363.09	0.8	363.03	1	363.08	0.9	362.93	0.55		363.045	0.73	0.267881
	364.11	1.06	364.12	0.31	364.14	1.05	363.93	0.9	364.05	0.52	364.06	0.5	364.06	0.41	364.11	0.8	364.13	1	364.09	0.84	363.92	0.55		364.065	0.721818	0.271581
	365.12	1.05	365.13	0.33	365.13	1.14	364.94	0.87	365.07	0.49	365.07	0.5	365.07	0.41	365.09	0.82	365.12	1.01	365.17	0.84	365.3	0.54		365.11	0.727273	0.282421
	366.14	1.04	366.15	0.32	366.13	1.06	365.96	0.9	366.08	0.52	366.08	0.49	366.1	0.41	366.13	0.79	366.11	1	366.15	0.82	365.99	0.54		366.093	0.717273	0.269262
	367.15	1.03	367.16	0.33	367.1	1.06	366.98	0.89	367.09	0.52	367.1	0.5	367.12	0.41	367.15	0.8	367.09	1	367.15	0.83	366.97	0.53		367.096	0.718182	0.266489
	368.18	1.03	368.17	0.34	368.42	1.01	367.99	0.91	368.11	0.52	368.11	0.49	368.12	0.43	368.14	0.81	368.17	0.99	368.23	0.83	367.96	0.54		368.145	0.718182	0.25752
	369.27	1.05	369.18	0.36	369.19	1.1	369	0.92	369.12	0.52	369.13	0.49	369.13	0.43	369.12	0.8	369.16	1.01	369.21	0.86	369.04	0.55		369.141	0.735455	0.271343
	370.26	1.06	370.2	0.35	370.17	1.04	370.01	0.92	370.14	0.53	370.14	0.49	370.17	0.42	370.19	0.82	370.14	1.04	370.19	0.89	370.03	0.54		370.149	0.736364	0.272884
	371.24	1.06	371.22	0.36	371.22	1.05	371.03	0.92	371.14	0.53	371.16	0.49	371.16	0.42	371.17	0.82	371.23	1.01	371.18	0.89	371.01	0.54		371.16	0.735455	0.26942
	372.22	1.06	372.23	0.37	372.44	1.04	372.04	0.9	372.16	0.52	372.17	0.48	372.18	0.42	372.18	0.81	372.21	1.03	372.27	0.88	372.39	0.55		372.226	0.732727	0.267847
	373.31	1.05	373.25	0.36	373.44	1.04	373.06	0.86	373.18	0.53	373.19	0.49	373.19	0.42	373.19	0.82	373.2	1.03	373.26	0.89	373.09	0.56		373.215	0.731818	0.264304
	374.3	1.06	374.26	0.36	374.21	1.01	374.07	0.87	374.2	0.53	374.19	0.49	374.2	0.42	374.24	0.84	374.18	1.01	374.24	0.89	374.07	0.57		374.196	0.731818	0.260608
	375.28	1.04	375.28	0.36	375.44	1.1	375.09	0.91	375.21	0.52	375.21	0.51	375.23	0.42	375.25	0.83	375.28	0.99	375.33	0.87	375.05	0.56		375.241	0.737273	0.26766
	376.37	1.05	376.28	0.34	376.29	1.09	376.09	0.9	376.21	0.54	376.22	0.51	376.24	0.43	376.28	0.81	376.26	1.02	376.27	0.82	376.15	0.55		376.242	0.732727	0.268033
	377.35	1.03	377.3	0.37	377.27	1.05	377.11	0.9	377.23	0.53	377.25	0.5	377.25	0.42	377.29	0.83	377.24	1.02	377.29	0.85	377.13	0.54		377.246	0.730909	0.261628
	378.34	1.03	378.31	0.37	378.32	1.01	378.12	0.9	378.25	0.53	378.25	0.51	378.26	0.43	378.32	0.83	378.33	1.04	378.28	0.86	378.12	0.55		378.264	0.732727	0.257025
	379.32	1.04	379.32	0.35	379.33	0.98	379.14	0.91	379.26	0.53	379.27	0.51	379.27	0.42	379.28	0.82	379.32	1.02	379.37	0.87	379.5	0.54		379.307	0.726364	0.25839
	380.41	1.06	380.34	0.34	380.32	1.04	380.15	0.91	380.27	0.55	380.28	0.51	380.3	0.41	380.68	0.82	380.3	1.04	380.35	0.91	380.21	0.54		380.328	0.739091	0.272854
	381.39	1.02	381.35	0.35	381.3	1.01	381.17	0.91	381.28	0.53	381.3	0.53	381.31	0.42	381.35	0.83	381.29	1.04	381.33	0.87	381.17	0.57		381.295	0.734545	0.258161
	382.38	1.05	382.37	0.38	382.37	0.99	382.18	0.91	382.31	0.54	382.31	0.52	382.32	0.43	382.33	0.8	382.37	1.03	382.43	0.85	382.15	0.54		382.32	0.730909	0.253079
	383.47	1.05	383.38	0.36	383.45	1.1	383.19	0.89	383.32	0.55	383.32	0.52	383.34	0.41	383.37	0.8	383.35	1.03	383.36	0.82	383.24	0.56		383.345	0.735455	0.266884
	384.45	1.03	384.39	0.36	384.36	1.12	384.21	0.89	384.32	0.53	384.34	0.51	384.35	0.42	384.36	0.81	384.34	1.02	384.39	0.84	384.23	0.56		384.34	0.735455	0.268379
	385.43	1.05	385.41	0.37	385.42	1.03	385.22	0.9	385.35	0.53	385.35	0.51	385.35	0.42	385.4	0.8	385.43	1.09	385.4	0.85	385.21	0.54		385.361	0.735455	0.268342
	386.81	1.05	386.42	0.37	386.43	1.16	386.24	0.89	386.36	0.52	386.37	0.5	386.37	0.42	386.39	0.78	386.41	1.06	386.47	0.84	386.6	0.54		386.443	0.739091	0.281832
	387.51	1.05	387.44	0.36	387.42	1.15	387.25	0.91	387.38	0.55	387.38	0.51	387.39	0.43	387.43	0.83	387.39	1.06	387.45	0.79	387.29	0.55		387.394	0.744545	0.277754
	388.5	1.07	388.46	0.37	388.41	1.12	388.27	0.89	388.39	0.53	388.4	0.51	388.4	0.43	388.45	0.82	388.77	1.05	388.43	0.86	388.26	0.55		388.431	0.745455	0.275404
	389.48	1.04	389.47	0.38	389.9	1.13	389.28	0.89	389.4	0.53	389.4	0.53	389.42	0.43	389.45	0.83	389.47	1.04	389.52	0.81	389.25	0.54		389.458	0.740909	0.268606
	390.57	1.03	390.48	0.37	390.48	1.08	390.3	0.9	390.41	0.52	390.42	0.53	390.44	0.43	390.47	0.81	390.45	1.06	390.51	0.84	390.34	0.54		390.443	0.737273	0.266086
	391.55	1.07	391.49	0.36	391.9	1.05	391.31	0.88	391.42	0.51	391.43	0.53	391.44	0.42	391.49	0.82	391.44	1.07	391.49	0.88	391.32	0.56		391.48	0.740909	0.271236
	392.53	1.05	392.52	0.36	392.51	1.07	392.31	0.89	392.45	0.51	392.46	0.55	392.46	0.43	392.7	0.81	392.53	1.07	392.59	0.88	392.31	0.56		392.488	0.743636	0.268822
	393.9	1.08	393.53	0.36	393.52	1.11	393.34	0.89	393.46	0.52	393.47	0.53	393.47	0.43	393.48	0.83	393.51	1.05	393.54	0.91	393.7	0.56		393.538	0.751818	0.277842
	394.61	1.05	394.54	0.37	394.52	1.12	394.35	0.9	394.47	0.53	394.48	0.54	394.49	0.43	394.52	0.79	394.49	1.07	394.55	0.86	394.39	0.55		394.492	0.746364	0.272884
	395.59	1.09	395.54	0.36	395.5	1.12	395.36	0.89	395.48	0.53	395.49	0.54	395.5	0.44	395.54	0.82	395.62	1.05	395.53	0.87	395.37	0.56		395.502	0.751818	0.275348
	396.57	1.07	396.57	0.37	396.91	1.1	396.38	0.9	396.5	0.53	396.51	0.53	396.52	0.44	396.54	0.83	396.57	1.05	396.62	0.84	396.35	0.54		396.549	0.745455	0.270753
	397.66	1.08	397.58	0.37	397.92	1.08	397.39	0.91	397.51	0.52	397.52	0.53	397.53	0.44	397.56	0.79	397.89	1.07	397.6	0.86	397.44	0.56		397.6	0.746364	0.271524
	398.65	1.05	398.59	0.36	398.93	1.16	398.41	0.91	398.53	0.54	398.53	0.54	398.54	0.44	398.58	0.77	398.54	1.07	398.58	0.92	398.43	0.57		398.574	0.757273	0.279932
	399.63	1.09	399.61	0.37	399.61	1.16	399.41	0.9	399.54	0.52	399.55	0.53	399.56	0.44	399.59	0.81	399.63	1.09	399.7	0.84	399.41	0.57		399.567	0.756364	0.284122
	401	1.14	400.62	0.36	400.63	1.18	400.44	0.9	400.56	0.51	400.56	0.54	400.56	0.44	400.59	0.8	400.61	1.08	400.65	0.85	400.79	0.57		400.637	0.760909	0.29358
	401.7	1.14	401.64	0.37	401.93	1.17	401.46	0.91	401.57	0.53	401.57	0.53	401.58	0.45	401.62	0.8	401.59	1.07	401.64	0.85	401.49	0.58		401.617	0.763636	0.287586
	402.69	1.12	402.65	0.4	402.61	1.11	402.47	0.9	402.58	0.55	402.59	0.53	402.6	0.45	402.59	0.81	402.67	1.11	402.63	0.86	402.47	0.57		402.595	0.764545	0.276636
	403.68	1.13	403.67	0.36	403.93	1.17	403.48	0.9	403.59	0.53	403.61	0.54	403.61	0.45	403.64	0.78	403.66	1.08	403.72	0.9	403.45	0.58		403.64	0.765455	0.289218
	404.77	1.14	404.67	0.39	404.68	1.11	404.49	0.9	404.62	0.52	404.63	0.54	404.63	0.45	404.62	0.79	404.63	1.08	404.71	0.89	404.53	0.57		404.635	0.761818	0.2796
	405.75	1.15	405.69	0.38	405.93	1.09	405.51	0.93	405.63	0.5	405.61	0.54	405.64	0.44	405.7	0.78	405.64	1.07	405.69	0.92	405.52	0.57		405.665	0.760909	0.284761
	406.73	1.1	406.71	0.37	406.7	1.11	406.52	0.91	406.64	0.54	406.64	0.53	406.66	0.46	406.71	0.8	406.72	1.07	406.73	0.88	406.51	0.57		406.661	0.758182	0.274256
	408.1	1.12	407.72	0.38	407.72	1.07	407.53	0.91	407.66	0.54	407.66	0.55	407.66	0.45	407.7	0.81	407.7	1.06	407.73	0.95	407.89	0.58		407.734	0.765455	0.272373
	408.81	1.11	408.73	0.38	408.94	1.16	408.55	0.91	408.66	0.53	408.67	0.54	408.68	0.44	408.72	0.8	408.7	1.08	408.74	0.88	408.5	0.58		408.7	0.764545	0.283491
	409.78	1.11	409.74	0.38	409.69	1.14	409.56	0.91	409.68	0.55	409.69	0.54	409.7	0.44	409.74	0.79	409.78	1.07	409.73	0.87	409.56	0.56		409.695	0.76	0.278891
	410.77	1.11	410.76	0.37	410.7	1.13	410.58	0.91	410.7	0.56	410.7	0.54	410.71	0.45	410.74	0.82	410.88	1.11	410.82	0.94	410.55	0.56		410.719	0.772727	0.28552
	411.86	1.1	411.78	0.37	411.94	1.12	411.59	0.93	411.71	0.55	411.71	0.54	411.72	0.45	411.72	0.79	411.97	1.1	411.81	0.92	411.64	0.56		411.768	0.766364	0.282215
	412.84	1.1	412.79	0.39	412.76	1.18	412.61	0.92	412.72	0.56	412.72	0.52	412.74	0.45	412.76	0.77	413.05	1.11	412.78	0.93	412.62	0.56		412.763	0.771818	0.289511
	413.82	1.13	413.8	0.37	413.81	1.13	413.61	0.9	413.74	0.55	413.75	0.54	413.76	0.45	413.76	0.8	414.12	1.09	413.89	0.86	413.6	0.54		413.787	0.76	0.283373
	415.2	1.14	414.82	0.39	414.82	1.14	414.63	0.91	414.75	0.56	414.76	0.55	414.76	0.45	414.77	0.78	415.16	1.11	414.84	0.88	414.99	0.56		414.864	0.77	0.283655
	415.9	1.11	415.83	0.38	415.82	1.2	415.64	0.93	415.77	0.54	415.77	0.54	415.79	0.46	415.82	0.77	416.17	1.09	415.83	0.83	415.6	0.56		415.813	0.764545	0.288075
	416.89	1.13	416.86	0.39	416.8	1.12	416.66	0.91	416.78	0.55	416.79	0.51	416.8	0.46	416.83	0.77	417.19	1.1	416.83	0.85	416.66	0.58		416.826	0.760909	0.27905
	417.87	1.15	417.86	0.39	417.86	1.22	417.68	0.94	417.79	0.53	417.8	0.53	417.82	0.47	417.83	0.79	418.19	1.1	417.92	0.91	417.64	0.57		417.842	0.781818	0.298792
	418.96	1.12	418.87	0.39	418.88	1.19	418.69	0.94	418.81	0.55	418.83	0.51	418.82	0.46	418.81	0.77	419.21	1.08	418.88	0.83	418.73	0.59		418.863	0.766364	0.285702
	419.95	1.13	419.89	0.38	419.96	1.23	419.71	0.93	419.82	0.55	419.82	0.52	419.84	0.46	419.88	0.76	420.23	1.07	419.88	0.91	419.72	0.57		419.882	0.773636	0.295881
	420.93	1.12	420.9	0.39	420.9	1.17	420.72	0.94	420.84	0.54	420.84	0.54	420.86	0.46	420.89	0.79	421.24	1.09	420.98	0.89	420.69	0.58		420.89	0.773636	0.284755
	422.3	1.1	421.92	0.39	421.92	1.2	421.73	0.95	421.84	0.54	422.13	0.53	421.86	0.46	421.87	0.79	422.26	1.11	421.96	0.84	422.09	0.58		421.989	0.771818	0.288819
	423	1.1	422.94	0.4	422.91	1.21	422.75	0.95	422.86	0.53	422.87	0.52	422.88	0.46	422.93	0.78	423.27	1.08	422.93	0.87	422.7	0.58		422.913	0.770909	0.288148
	423.98	1.1	423.95	0.39	423.9	1.3	423.76	0.94	423.88	0.53	423.89	0.53	423.89	0.45	423.94	0.79	424.29	1.09	423.92	0.87	423.76	0.59		423.924	0.78	0.304105
	424.97	1.08	424.96	0.38	424.96	1.24	424.78	0.92	424.89	0.55	424.9	0.55	424.91	0.46	424.94	0.78	425.29	1.1	425.01	0.82	424.73	0.57		424.94	0.768182	0.28913
	426.06	1.09	425.97	0.41	425.98	1.26	425.79	0.95	425.91	0.56	425.91	0.53	425.92	0.45	425.91	0.8	426.31	1.09	426	0.82	425.83	0.59		425.963	0.777273	0.290898
	427.04	1.07	426.99	0.4	426.96	1.26	426.8	0.92	426.92	0.54	426.92	0.53	426.94	0.46	426.97	0.78	427.33	1.11	426.97	0.83	426.82	0.59		426.969	0.771818	0.291164
	428.03	1.09	428	0.39	428.07	1.26	427.81	0.93	427.94	0.54	427.93	0.52	427.95	0.46	427.99	0.78	428.34	1.11	428.09	0.89	427.8	0.61		427.995	0.78	0.296412
	429.4	1.09	429.01	0.39	429.02	1.21	428.82	0.9	428.95	0.57	428.95	0.54	428.95	0.46	428.97	0.77	429.36	1.11	429.02	0.99	429.19	0.6		429.058	0.784545	0.289288
	430.1	1.07	430.02	0.39	430.01	1.28	429.84	0.92	429.97	0.54	429.97	0.54	429.98	0.46	430.02	0.79	430.37	1.11	430.04	0.91	429.88	0.62		430.018	0.784545	0.295749
	431.08	1.13	431.05	0.4	431.06	1.32	430.86	0.92	430.98	0.58	430.97	0.54	431	0.46	431.03	0.78	431.38	1.11	431.02	0.96	430.86	0.61		431.026	0.800909	0.307163
	432.07	1.11	432.06	0.37	432.1	1.25	431.87	0.93	431.99	0.58	432	0.52	432.01	0.47	432.04	0.8	432.4	1.12	432.12	0.92	431.84	0.59		432.045	0.787273	0.299202
	433.16	1.13	433.08	0.39	433.08	1.3	432.88	0.92	433.01	0.56	433.01	0.53	433.03	0.46	433.01	0.81	433.41	1.12	433.1	0.94	432.93	0.59		433.064	0.795455	0.308784
	434.14	1.12	434.08	0.39	434.07	1.39	433.9	0.92	434.02	0.56	434.01	0.53	434.04	0.47	434.07	0.78	434.42	1.15	434.09	0.9	433.92	0.59		434.069	0.8	0.323944
	435.12	1.1	435.1	0.4	435.07	1.32	434.9	0.93	435.04	0.57	435.03	0.53	435.05	0.45	435.05	0.78	435.44	1.12	435.06	0.87	434.9	0.6		435.069	0.788182	0.305248
	436.49	1.09	436.12	0.38	436.11	1.29	435.93	0.91	436.05	0.6	436.05	0.53	436.06	0.46	436.06	0.78	436.45	1.08	436.15	0.9	436.29	0.59		436.16	0.782727	0.295096
	437.2	1.09	437.13	0.39	437.13	1.22	436.94	0.91	437.06	0.57	437.06	0.54	437.07	0.46	437.08	0.81	437.47	1.13	437.12	0.88	436.89	0.58		437.105	0.78	0.289171
	438.18	1.14	438.14	0.41	438.11	1.26	437.95	0.92	438.15	0.57	438.08	0.54	438.09	0.47	438.13	0.77	438.48	1.13	438.13	0.88	437.95	0.57		438.126	0.787273	0.298399
	439.17	1.09	439.16	0.39	439.43	1.22	438.97	0.92	439.14	0.59	439.1	0.56	439.11	0.46	439.12	0.78	439.48	1.12	439.21	0.91	438.94	0.59		439.166	0.784545	0.285775
	440.26	1.09	440.17	0.41	440.17	1.33	439.98	0.95	440.12	0.6	440.11	0.54	440.12	0.47	440.11	0.76	440.51	1.14	440.17	0.92	440.02	0.57		440.158	0.798182	0.306686
	441.24	1.13	441.19	0.38	441.17	1.26	441	0.91	441.19	0.57	441.11	0.54	441.13	0.47	441.17	0.78	441.52	1.11	441.17	0.89	441.02	0.59		441.174	0.784545	0.297401
	442.22	1.11	442.2	0.38	442.14	1.27	442.01	0.91	442.18	0.55	442.14	0.52	442.14	0.47	442.19	0.78	442.54	1.11	442.27	0.88	442	0.6		442.185	0.78	0.298965
	443.59	1.12	443.2	0.37	443.21	1.18	443.03	0.9	443.18	0.59	443.15	0.54	443.15	0.46	443.17	0.77	443.55	1.13	443.25	0.97	443.38	0.58		443.26	0.782727	0.292031
	444.3	1.14	444.23	0.37	444.23	1.16	444.04	0.9	444.23	0.56	444.16	0.54	444.18	0.47	444.21	0.8	444.56	1.11	444.23	0.84	444.06	0.58		444.221	0.77	0.284675
	445.28	1.13	445.24	0.41	445.44	1.22	445.06	0.92	445.25	0.58	445.18	0.55	445.19	0.48	445.23	0.76	445.58	1.12	445.22	0.86	445.06	0.58		445.248	0.782727	0.285975
	446.26	1.11	446.25	0.4	446.26	1.13	446.06	0.89	446.24	0.59	446.19	0.53	446.2	0.48	446.23	0.77	446.58	1.14	446.31	0.8	446.04	0.6		446.238	0.767273	0.271518
	447.37	1.11	447.25	0.38	447.44	1.25	447.08	0.91	447.22	0.56	447.2	0.54	447.19	0.47	447.21	0.79	447.61	1.14	447.29	0.84	447.13	0.58		447.272	0.779091	0.297
	448.34	1.14	448.25	0.4	448.26	1.22	448.1	0.89	448.29	0.58	448.21	0.55	448.23	0.48	448.27	0.8	448.64	1.15	448.27	0.82	448.11	0.59		448.27	0.783636	0.289388
	449.32	1.12	449.26	0.4	449.25	1.29	449.11	0.9	449.29	0.6	449.24	0.56	449.25	0.48	449.26	0.79	449.64	1.15	449.38	0.86	449.09	0.59		449.281	0.794545	0.297064
	450.69	1.14	450.28	0.39	450.45	1.22	450.12	0.9	450.28	0.56	450.25	0.55	450.24	0.48	450.26	0.8	450.65	1.15	450.34	0.86	450.29	0.6		450.35	0.786364	0.292687
	451.39	1.14	451.29	0.39	451.33	1.21	451.14	0.89	451.26	0.56	451.27	0.54	451.27	0.48	451.31	0.8	451.66	1.13	451.33	0.83	451.18	0.6		451.312	0.779091	0.288529
	452.38	1.19	452.3	0.39	452.31	1.24	452.15	0.9	452.35	0.57	452.28	0.54	452.29	0.49	452.32	0.82	452.67	1.12	452.31	0.86	452.15	0.62		452.319	0.794545	0.296458
	453.36	1.16	453.32	0.39	453.45	1.21	453.17	0.9	453.34	0.58	453.29	0.55	453.3	0.49	453.33	0.81	453.69	1.15	453.41	0.89	453.14	0.63		453.345	0.796364	0.290216
	454.45	1.17	454.33	0.38	454.45	1.19	454.18	0.89	454.32	0.61	454.3	0.55	454.31	0.47	454.31	0.78	454.7	1.11	454.38	0.86	454.23	0.62		454.36	0.784545	0.284758
	455.44	1.16	455.35	0.4	455.36	1.17	455.2	0.9	455.39	0.58	455.32	0.55	455.33	0.48	455.37	0.78	455.72	1.16	455.37	0.8	455.21	0.59		455.369	0.779091	0.286198
	456.42	1.15	456.36	0.38	456.38	1.14	456.21	0.9	456.39	0.59	456.33	0.56	456.34	0.48	456.38	0.79	456.73	1.17	456.48	0.85	456.19	0.6		456.383	0.782727	0.283693
	457.79	1.14	457.37	0.39	457.44	1.18	457.22	0.87	457.38	0.59	457.35	0.56	457.35	0.48	457.36	0.8	457.75	1.16	457.44	0.89	457.58	0.6		457.457	0.787273	0.285135
	458.49	1.11	458.38	0.4	458.42	1.16	458.24	0.87	458.36	0.59	458.36	0.55	458.37	0.49	458.41	0.8	458.76	1.17	458.43	0.81	458.27	0.61		458.408	0.778182	0.275892
	459.47	1.1	459.39	0.4	459.44	1.22	459.25	0.89	459.44	0.6	459.37	0.54	459.38	0.49	459.42	0.79	459.77	1.14	459.41	0.85	459.24	0.62		459.416	0.785455	0.280441
	460.45	1.08	460.42	0.41	460.48	1.23	460.27	0.89	460.43	0.6	460.4	0.56	460.4	0.48	460.43	0.76	460.79	1.14	460.51	0.85	460.24	0.62		460.438	0.783636	0.277967
	461.55	1.15	461.43	0.37	461.45	1.28	461.29	0.88	461.42	0.6	461.41	0.56	461.42	0.49	461.4	0.75	461.8	1.14	461.49	0.81	461.32	0.61		461.453	0.785455	0.298307
	462.53	1.14	462.44	0.39	462.49	1.23	462.3	0.88	462.49	0.6	462.41	0.53	462.43	0.49	462.47	0.76	462.82	1.13	462.47	0.89	462.31	0.61		462.469	0.786364	0.28925
	463.52	1.12	463.45	0.39	463.57	1.22	463.31	0.89	463.49	0.62	463.43	0.54	463.44	0.5	463.44	0.78	463.83	1.13	463.45	0.87	463.29	0.62		463.475	0.789091	0.281121
	464.89	1.12	464.47	0.38	464.59	1.24	464.31	0.89	464.46	0.61	464.45	0.52	464.44	0.49	464.46	0.78	464.85	1.14	464.54	0.83	464.68	0.62		464.558	0.783636	0.289388
	465.59	1.11	465.49	0.4	465.91	1.19	465.33	0.9	465.46	0.59	465.46	0.54	465.48	0.49	465.47	0.78	465.86	1.12	465.52	0.91	465.36	0.63		465.539	0.787273	0.277131
	466.57	1.1	466.5	0.41	466.53	1.24	466.35	0.89	466.54	0.61	466.47	0.55	466.48	0.49	466.52	0.76	466.87	1.12	466.51	0.85	466.35	0.61		466.517	0.784545	0.279011
	467.56	1.1	467.51	0.41	467.58	1.24	467.37	0.92	467.53	0.58	467.48	0.56	467.5	0.49	467.53	0.77	467.89	1.11	467.6	0.84	467.33	0.63		467.535	0.786364	0.278865
	468.64	1.06	468.52	0.39	468.59	1.3	468.38	0.93	468.51	0.6	468.5	0.53	468.51	0.5	468.55	0.77	468.9	1.15	468.58	0.88	468.42	0.64		468.555	0.795455	0.293372
	469.63	1.08	469.54	0.41	469.58	1.22	469.4	0.91	469.58	0.58	469.51	0.55	469.53	0.5	469.57	0.77	469.91	1.15	469.57	0.89	469.4	0.62		469.565	0.789091	0.27973
	470.61	1.09	470.56	0.38	470.57	1.22	470.41	0.88	470.6	0.6	470.52	0.55	470.54	0.5	470.58	0.78	470.93	1.15	470.55	0.91	470.39	0.62		470.569	0.789091	0.283177
	471.99	1.09	471.57	0.41	471.63	1.27	471.42	0.91	471.52	0.6	471.55	0.54	471.54	0.49	471.56	0.78	471.94	1.13	471.64	0.9	471.78	0.65		471.649	0.797273	0.285415
	472.68	1.09	472.58	0.4	472.65	1.28	472.44	0.92	472.62	0.6	472.56	0.55	472.57	0.51	472.61	0.78	472.96	1.16	472.62	0.93	472.46	0.62		472.614	0.803636	0.292345
	473.68	1.12	473.6	0.41	473.93	1.27	473.45	0.91	473.64	0.61	473.58	0.55	473.58	0.5	473.62	0.77	473.97	1.16	473.6	0.77	473.44	0.64		473.645	0.791818	0.288507
	474.65	1.08	474.61	0.39	474.64	1.22	474.47	0.91	474.6	0.6	474.59	0.55	474.6	0.51	474.62	0.76	474.99	1.17	474.7	0.93	474.42	0.64		474.626	0.796364	0.283276
	475.74	1.12	475.62	0.4	475.69	1.19	475.48	0.91	475.59	0.61	475.6	0.55	475.59	0.49	475.65	0.78	476	1.22	475.68	0.94	475.52	0.63		475.651	0.803636	0.290939
	476.74	1.12	476.64	0.4	476.94	1.23	476.49	0.92	476.68	0.61	476.62	0.56	476.63	0.5	476.66	0.78	477.01	1.16	476.68	0.92	476.51	0.61		476.691	0.800909	0.287383
	477.71	1.08	477.64	0.4	477.92	1.26	477.5	0.93	477.69	0.61	477.63	0.56	477.64	0.5	477.68	0.8	478.03	1.19	477.66	0.88	477.49	0.64		477.69	0.804545	0.288872
	478.98	1.09	478.66	0.42	478.94	1.29	478.51	0.89	478.67	0.63	478.64	0.55	478.64	0.51	478.65	0.81	479.04	1.18	478.73	0.95	478.87	0.63		478.757	0.813636	0.29087
	479.78	1.09	479.68	0.4	479.74	1.27	479.53	0.91	479.72	0.62	479.65	0.56	479.66	0.51	479.7	0.77	480.05	1.21	479.72	1.03	479.56	0.62		479.708	0.817273	0.300369
	480.77	1.11	480.69	0.42	480.93	1.26	480.54	0.89	480.74	0.62	480.67	0.55	480.67	0.5	480.72	0.77	481.08	1.22	480.71	0.94	480.54	0.62		480.733	0.809091	0.295549
	481.75	1.11	481.7	0.39	481.77	1.26	481.56	0.94	481.72	0.61	481.67	0.55	481.69	0.52	481.72	0.78	482.08	1.19	481.74	0.94	481.53	0.61		481.721	0.809091	0.296596
	482.84	1.09	482.72	0.41	482.78	1.25	482.57	0.9	482.7	0.62	482.7	0.54	482.68	0.51	482.7	0.75	483.09	1.18	482.74	0.93	482.62	0.62		482.74	0.8	0.287924
	483.82	1.1	483.73	0.4	483.93	1.18	483.58	0.93	483.78	0.61	483.71	0.56	483.72	0.51	483.76	0.77	484.12	1.22	483.76	0.96	483.6	0.63		483.774	0.806364	0.286436
	484.81	1.1	484.75	0.42	484.81	1.14	484.6	0.92	484.78	0.6	484.71	0.54	484.73	0.51	484.77	0.72	485.12	1.18	484.75	0.93	484.57	0.62		484.764	0.789091	0.274753
	485.79	1.12	485.76	0.43	485.94	1.18	485.61	0.91	485.76	0.6	485.73	0.54	485.74	0.51	485.75	0.77	486.14	1.16	485.83	0.94	485.97	0.63		485.82	0.799091	0.276856
	486.88	1.1	486.77	0.42	486.95	1.25	486.63	0.91	486.75	0.62	486.75	0.53	486.76	0.5	486.8	0.75	487.15	1.2	486.89	0.93	486.66	0.66		486.817	0.806364	0.29032
	487.87	1.08	487.79	0.42	487.82	1.24	487.63	0.89	487.83	0.62	487.77	0.53	487.78	0.51	487.9	0.77	488.17	1.25	488.02	0.96	487.64	0.62		487.838	0.808182	0.29573
	488.85	1.07	488.87	0.42	488.87	1.16	488.65	0.89	488.82	0.61	488.78	0.53	488.79	0.52	488.84	0.79	489.18	1.22	488.99	0.98	488.63	0.63		488.843	0.801818	0.279314
	489.94	1.05	489.85	0.41	489.88	1.15	489.67	0.9	489.81	0.59	489.79	0.56	489.78	0.5	489.83	0.8	490.2	1.22	489.99	0.98	489.72	0.64		489.86	0.8	0.278065
	490.92	1.1	490.87	0.41	490.88	1.16	490.68	0.9	490.88	0.59	490.81	0.54	490.82	0.52	490.86	0.79	491.21	1.21	491.11	0.94	490.7	0.65		490.885	0.800909	0.279659
	491.91	1.1	491.88	0.4	491.86	1.2	491.69	0.9	491.88	0.59	491.83	0.55	491.84	0.51	491.87	0.79	492.23	1.2	492.04	0.99	491.68	0.64		491.883	0.806364	0.288454
	492.89	1.11	492.91	0.42	492.92	1.15	492.71	0.92	492.86	0.6	492.83	0.54	492.83	0.51	492.85	0.76	493.24	1.22	493.04	0.98	493.07	0.62		492.923	0.802727	0.284924
	493.98	1.12	493.92	0.41	493.96	1.21	493.72	0.94	493.92	0.6	493.85	0.55	493.86	0.51	493.9	0.78	494.25	1.2	494.03	0.97	493.75	0.63		493.922	0.810909	0.290808
	494.97	1.12	494.92	0.4	494.89	1.12	494.74	0.93	494.93	0.6	494.93	0.55	494.87	0.51	494.91	0.78	495.27	1.21	495.13	0.98	494.74	0.62		494.936	0.801818	0.283119
	495.94	1.15	495.93	0.4	495.94	1.08	495.75	0.93	495.92	0.6	495.88	0.55	495.89	0.5	495.91	0.8	496.28	1.17	496.1	0.93	495.72	0.61		495.933	0.792727	0.275612
	497.04	1.15	496.95	0.42	496.97	1.12	496.77	0.92	496.9	0.59	496.89	0.53	496.9	0.51	496.94	0.77	497.3	1.19	497.09	0.95	496.82	0.62		496.961	0.797273	0.281535
	498.02	1.14	497.97	0.44	497.96	1.15	497.78	0.92	497.97	0.59	497.89	0.54	497.91	0.51	497.96	0.8	498.31	1.22	498.21	0.99	497.8	0.62		497.98	0.810909	0.286617
	499	1.15	498.98	0.43	498.94	1.22	498.79	0.93	498.98	0.59	498.91	0.54	498.93	0.5	498.97	0.8	499.32	1.21	499.14	0.97	498.77	0.64		498.975	0.816364	0.295644
	499.99	1.13	500	0.43	500.42	1.17	499.81	0.93	499.96	0.6	499.92	0.57	499.93	0.52	499.95	0.81	500.34	1.23	500.14	0.98	500.17	0.63		500.057	0.818182	0.28523
	501.08	1.12	501.01	0.44	501.42	1.23	500.82	0.9	500.95	0.61	500.95	0.55	500.96	0.51	501	0.79	501.36	1.18	501.13	0.96	500.86	0.64		501.049	0.811818	0.283507
	502.07	1.14	502.02	0.43	501.99	1.19	501.84	0.91	502.02	0.59	501.96	0.55	501.97	0.5	502.21	0.83	502.36	1.2	502.21	0.98	501.84	0.62		502.045	0.812727	0.289347
	503.05	1.13	503.04	0.44	503.04	1.27	502.85	0.91	503.02	0.61	502.98	0.54	502.99	0.51	503.02	0.78	503.38	1.19	503.2	0.99	502.81	0.64		503.035	0.819091	0.294871
	504.13	1.12	504.05	0.45	504.05	1.2	503.87	0.9	504	0.59	504	0.56	503.97	0.51	504.04	0.81	504.39	1.18	504.18	1.01	503.91	0.65		504.054	0.816364	0.280866
	505.12	1.13	505.06	0.43	505.09	1.19	504.88	0.92	505.07	0.62	505	0.55	505.01	0.52	505.05	0.82	505.41	1.21	505.3	0.99	504.89	0.65		505.08	0.820909	0.284234
	506.11	1.11	506.08	0.43	506.11	1.23	505.89	0.88	506.08	0.6	506.01	0.56	506.03	0.51	506.07	0.78	506.42	1.23	506.24	1.01	505.88	0.63		506.084	0.815455	0.293543
	507.09	1.12	507.09	0.45	507.12	1.19	506.91	0.89	507.06	0.62	507.03	0.55	507.03	0.51	507.05	0.79	507.43	1.22	507.24	1.01	507.17	0.64		507.111	0.817273	0.284081

## Sheet: Fig 4H whole droplet t<1h
	Data used for the graph in Figure 4H showing FRAP data for P droplets less than 1h old. The whole droplet is photobleached. Fluorescence values (FRAP data) are normalized to 1. Photobleaching was performed at t=0.
	Exp. 1		Exp. 2		Exp. 3		Exp. 4		Exp. 5		Exp. 6		Exp. 7		Exp. 8		Exp. 9			Data used for figure panel
	Time (s)	FRAP data	Time (s)	FRAP data	Time (s)	FRAP data	Time (s)	FRAP data	Time (s)	FRAP data	Time (s)	FRAP data	Time (s)	FRAP data	Time (s)	FRAP data	Time (s)	FRAP data		Mean time	Mean FRAP	SD FRAP
	-20.85	0.99	-21	1.02	-20.95	1	-20.87	1	-20.87	1.01	-20.98	1	-21.04	1.01	-21.11	1.01	-21.03	1.02		-20.9667	1.00667	0.01
	-19.82	0.98	-19.94	1.01	-19.88	1	-19.81	1	-19.81	1.03	-19.89	1.01	-19.94	1	-20.01	1	-19.98	1.01		-19.8978	1.00444	0.0133333
	-18.82	1	-18.95	1	-18.79	0.99	-18.8	0.99	-18.8	1.03	-18.88	0.99	-18.96	1.01	-18.92	1.01	-18.98	1.02		-18.8778	1.00444	0.01424
	-17.8	0.99	-17.82	1.01	-17.82	1	-17.79	0.99	-17.79	1	-17.89	1	-17.97	0.99	-17.9	0.99	-17.96	1.01		-17.86	0.997778	0.00833333
	-16.78	0.99	-16.87	1.01	-16.83	1	-16.77	0.99	-16.77	1	-16.9	1	-16.99	1.01	-16.92	1.01	-16.94	1.04		-16.8633	1.00556	0.0150923
	-15.77	1.02	-15.89	1.01	-15.7	0.99	-15.76	0.99	-15.76	1.01	-15.83	1	-15.9	1.01	-15.94	1.01	-15.93	1.01		-15.8311	1.00556	0.0101379
	-14.75	1.04	-14.91	1.01	-14.75	0.99	-14.74	1	-14.74	1.01	-14.83	1.01	-14.91	1	-14.86	1	-14.92	1.02		-14.8233	1.00889	0.0145297
	-13.74	1.02	-13.82	0.99	-13.78	0.99	-13.74	1.01	-13.74	1.01	-13.85	1	-13.94	1.01	-13.86	1.01	-13.9	0.99		-13.8189	1.00333	0.0111803
	-12.73	0.99	-12.83	1.01	-12.78	1.01	-12.72	1	-12.72	1.02	-12.8	0.99	-12.85	1.01	-12.89	1.01	-12.89	1.02		-12.8011	1.00667	0.0111803
	-11.71	1	-11.85	1.01	-11.69	0.99	-11.7	1	-11.7	1	-11.79	0.99	-11.86	1	-11.83	1	-11.87	1		-11.7778	0.998889	0.00600925
	-10.7	1	-10.73	1	-10.71	1	-10.68	1.02	-10.68	1.01	-10.79	1	-10.88	1	-10.81	1	-10.86	1		-10.76	1.00333	0.00707107
	-9.7	1	-9.78	1.01	-9.73	1	-9.67	1.01	-9.67	0.99	-9.81	0.99	-9.89	1	-9.83	1	-9.85	0.99		-9.77	0.998889	0.00781736
	-8.67	1	-8.79	0.99	-8.64	1	-8.66	1.01	-8.66	0.99	-8.74	1.01	-8.8	1	-8.84	1	-8.79	1		-8.73222	1	0.00707107
	-7.66	1.03	-7.81	0.98	-7.66	1.01	-7.65	1.01	-7.65	0.99	-7.72	1.02	-7.82	0.99	-7.77	0.99	-7.83	1		-7.73	1.00222	0.0164148
	-6.65	1.03	-6.71	0.99	-6.68	1	-6.63	1	-6.63	1	-6.76	0.99	-6.84	0.99	-6.77	0.99	-6.81	0.98		-6.72	0.996667	0.0141421
	-5.63	0.98	-5.73	0.99	-5.69	1	-5.61	0.97	-5.61	0.99	-5.69	1	-5.74	0.98	-5.79	0.98	-5.79	0.99		-5.69778	0.986667	0.01
	-4.62	0.99	-4.76	0.99	-4.6	0.98	-4.6	1	-4.6	0.98	-4.66	1	-4.76	0.99	-4.73	0.99	-4.78	1.01		-4.67889	0.992222	0.00971825
	-3.6	0.98	-3.64	1	-3.61	1.01	-3.59	1.01	-3.59	0.98	-3.67	1	-3.79	0.99	-3.71	0.99	-3.76	0.98		-3.66222	0.993333	0.0122474
	-2.59	1	-2.68	0.99	-2.63	1.02	-2.57	0.99	-2.57	0.98	-2.72	1	-2.67	1	-2.73	1	-2.75	0.97		-2.65667	0.994444	0.01424
	-1.58	0.99	-1.7	1	-1.53	1.01	-1.56	1.01	-1.56	1	-1.63	1	-1.71	1.01	-1.68	1.01	-1.74	0.97		-1.63222	1	0.0132288
	-0.58	1.01	-0.71	1	-0.56	1.01	-0.54	1	-0.54	0.99	-0.64	1	-0.72	1.01	-0.67	1.01	-0.72	0.98		-0.631111	1.00111	0.0105409
	0	0.11	0	0	0	0.14	0	-0.01	0	0.15	0	0.16	0	0.01	0	0.01	0	0.01		0	0.0644444	0.0731627
	1.02	0.12	1.04	0.02	0.97	0.15	1.02	0.01	1.02	0.16	1.1	0.16	0.92	0.02	1.1	0.02	0.94	0.03		1.01444	0.0766667	0.068374
	2.06	0.14	2.13	0.02	2	0.15	2.04	0.01	2.04	0.16	2.1	0.17	1.9	0.03	2.08	0.03	1.92	0.03		2.03	0.0822222	0.0697814
	3.15	0.15	3.16	0.03	3.02	0.16	3.06	0.01	3.06	0.17	3.08	0.18	2.97	0.04	3.06	0.04	3.31	0.04		3.09667	0.0911111	0.0711415
	4.13	0.16	4.2	0.04	4.03	0.16	4.07	0.01	4.07	0.17	4.13	0.18	3.97	0.05	4.04	0.05	3.99	0.04		4.07	0.0955556	0.0694822
	5.11	0.16	5.22	0.04	5.04	0.16	5.09	0.02	5.09	0.18	5.15	0.18	4.95	0.05	5.13	0.05	4.98	0.04		5.08444	0.0977778	0.0694222
	6.1	0.17	6.23	0.05	6.06	0.17	6.1	0.02	6.1	0.18	6.13	0.19	6.02	0.06	6.12	0.06	5.96	0.05		6.09111	0.105556	0.0694822
	7.18	0.17	7.24	0.05	7.06	0.17	7.1	0.01	7.1	0.18	7.12	0.19	7.03	0.06	7.1	0.06	7.05	0.05		7.10889	0.104444	0.0710829
	8.17	0.18	8.26	0.05	8.06	0.17	8.12	0.02	8.12	0.18	8.19	0.19	8.02	0.07	8.19	0.07	8.04	0.06		8.13	0.11	0.0681909
	9.16	0.19	9.27	0.06	9.1	0.17	9.14	0.02	9.14	0.18	9.2	0.19	9	0.07	9.17	0.07	9.02	0.06		9.13333	0.112222	0.068516
	10.25	0.18	10.28	0.06	10.11	0.18	10.16	0.02	10.16	0.19	10.16	0.19	10.07	0.07	10.16	0.07	10.41	0.06		10.1956	0.113333	0.0696419
	11.23	0.2	11.3	0.07	11.13	0.18	11.17	0.02	11.17	0.2	11.23	0.19	11.07	0.08	11.14	0.08	11.09	0.06		11.17	0.12	0.071239
	12.21	0.19	12.31	0.07	12.14	0.19	12.19	0.02	12.19	0.2	12.25	0.2	12.05	0.08	12.23	0.08	12.07	0.07		12.1822	0.122222	0.0713754
	13.19	0.2	13.33	0.07	13.16	0.19	13.2	0.02	13.2	0.2	13.23	0.2	13.11	0.08	13.21	0.08	13.06	0.07		13.1878	0.123333	0.0726292
	14.29	0.19	14.34	0.08	14.17	0.19	14.21	0.02	14.21	0.2	14.29	0.2	14.13	0.09	14.2	0.09	14.15	0.08		14.2211	0.126667	0.0681909
	15.27	0.2	15.34	0.08	15.17	0.19	15.22	0.02	15.22	0.2	15.29	0.2	15.11	0.09	15.28	0.09	15.13	0.08		15.2256	0.127778	0.0694222
	16.26	0.22	16.37	0.08	16.2	0.19	16.24	0.03	16.24	0.2	16.3	0.2	16.1	0.09	16.27	0.09	16.11	0.08		16.2322	0.131111	0.0704352
	17.35	0.2	17.38	0.09	17.21	0.19	17.25	0.03	17.25	0.21	17.28	0.2	17.17	0.09	17.26	0.09	17.5	0.08		17.2944	0.131111	0.068089
	18.33	0.2	18.39	0.09	18.23	0.19	18.27	0.03	18.27	0.2	18.27	0.21	18.17	0.09	18.24	0.09	18.19	0.09		18.2622	0.132222	0.0672268
	19.31	0.21	19.41	0.09	19.23	0.19	19.28	0.03	19.28	0.21	19.34	0.21	19.15	0.1	19.32	0.1	19.17	0.08		19.2767	0.135556	0.0693021
	20.41	0.22	20.42	0.09	20.25	0.19	20.3	0.03	20.3	0.21	20.32	0.21	20.21	0.11	20.31	0.11	20.16	0.09		20.2978	0.14	0.0685565
	21.39	0.22	21.44	0.1	21.26	0.19	21.3	0.03	21.3	0.21	21.28	0.21	21.22	0.11	21.29	0.11	21.25	0.09		21.3033	0.141111	0.0677208
	22.36	0.21	22.44	0.1	22.27	0.19	22.32	0.03	22.32	0.21	22.36	0.21	22.21	0.12	22.38	0.12	22.23	0.09		22.3211	0.142222	0.065341
	23.35	0.21	23.46	0.1	23.3	0.2	23.34	0.03	23.34	0.21	23.35	0.21	23.2	0.12	23.37	0.12	23.21	0.09		23.3244	0.143333	0.0663325
	24.45	0.22	24.51	0.1	24.31	0.2	24.35	0.03	24.35	0.21	24.33	0.22	24.27	0.12	24.35	0.12	24.6	0.1		24.3911	0.146667	0.0680074
	25.43	0.23	25.51	0.1	25.32	0.2	25.37	0.03	25.37	0.22	25.41	0.22	25.27	0.12	25.34	0.12	25.29	0.1		25.3678	0.148889	0.0706124
	26.41	0.23	26.53	0.1	26.34	0.2	26.38	0.03	26.38	0.22	26.42	0.22	26.25	0.13	26.43	0.13	26.27	0.1		26.3789	0.151111	0.0697217
	27.4	0.23	27.52	0.1	27.35	0.2	27.39	0.03	27.39	0.23	27.4	0.22	27.31	0.13	27.42	0.13	27.27	0.1		27.3833	0.152222	0.0710243
	28.48	0.23	28.54	0.1	28.36	0.21	28.41	0.03	28.41	0.23	28.38	0.22	28.32	0.13	28.4	0.13	28.35	0.1		28.4056	0.153333	0.0719375
	29.47	0.24	29.54	0.1	29.37	0.21	29.42	0.04	29.42	0.22	29.79	0.22	29.31	0.14	29.48	0.14	29.33	0.11		29.4589	0.157778	0.0683333
	30.45	0.24	30.57	0.11	30.39	0.21	30.43	0.04	30.43	0.23	30.46	0.22	30.29	0.14	30.46	0.14	30.31	0.11		30.4211	0.16	0.0685565
	31.55	0.23	31.58	0.11	31.4	0.21	31.45	0.04	31.45	0.23	31.44	0.22	31.36	0.14	31.46	0.14	31.7	0.11		31.4878	0.158889	0.0671648
	32.53	0.23	32.59	0.12	32.42	0.22	32.46	0.04	32.46	0.24	32.5	0.22	32.37	0.14	32.44	0.14	32.38	0.11		32.4611	0.162222	0.0686982
	33.51	0.23	33.61	0.12	33.43	0.21	33.47	0.04	33.47	0.24	33.51	0.23	33.35	0.14	33.52	0.14	33.37	0.11		33.4711	0.162222	0.0688799
	34.49	0.24	34.62	0.12	34.45	0.22	34.49	0.04	34.49	0.24	34.5	0.23	34.41	0.15	34.51	0.15	34.35	0.11		34.4789	0.166667	0.0703562
	35.6	0.24	35.64	0.12	35.46	0.22	35.51	0.05	35.51	0.24	35.47	0.23	35.42	0.15	35.49	0.15	35.44	0.12		35.5044	0.168889	0.0671648
	36.57	0.24	36.64	0.12	36.48	0.22	36.52	0.05	36.52	0.24	36.47	0.23	36.41	0.15	36.58	0.15	36.43	0.12		36.5133	0.168889	0.0671648
	37.55	0.25	37.66	0.13	37.49	0.22	37.53	0.05	37.53	0.24	37.55	0.23	37.39	0.16	37.56	0.16	37.4	0.12		37.5178	0.173333	0.067082
	38.64	0.26	38.67	0.13	38.5	0.22	38.54	0.04	38.54	0.24	38.53	0.23	38.46	0.15	38.55	0.15	38.8	0.13		38.5811	0.172222	0.0706714
	39.63	0.26	39.69	0.13	39.52	0.22	39.56	0.04	39.56	0.25	39.6	0.24	39.47	0.16	39.54	0.16	39.48	0.13		39.5611	0.176667	0.0722842
	40.61	0.26	40.7	0.13	40.54	0.22	40.57	0.05	40.57	0.25	40.61	0.24	40.45	0.16	40.62	0.16	40.46	0.13		40.57	0.177778	0.0699603
	41.59	0.26	41.72	0.13	41.55	0.23	41.59	0.05	41.59	0.25	41.59	0.24	41.51	0.16	41.6	0.16	41.45	0.13		41.5767	0.178889	0.0707892
	42.68	0.25	42.73	0.13	42.56	0.23	42.59	0.05	42.59	0.25	42.58	0.24	42.52	0.16	42.59	0.16	42.54	0.13		42.5978	0.177778	0.0694222
	43.68	0.26	43.74	0.13	43.56	0.23	43.62	0.05	43.62	0.25	43.58	0.24	43.5	0.17	43.68	0.17	43.53	0.13		43.6122	0.181111	0.0702575
	44.65	0.27	44.76	0.14	44.59	0.23	44.62	0.04	44.62	0.25	44.65	0.25	44.49	0.17	44.68	0.17	44.51	0.13		44.6189	0.183333	0.0743303
	45.73	0.27	45.77	0.14	45.6	0.23	45.64	0.04	45.64	0.25	45.64	0.24	45.56	0.17	45.65	0.17	45.89	0.14		45.68	0.183333	0.0724569
	46.68	0.27	46.79	0.14	46.62	0.23	46.66	0.05	46.66	0.25	46.69	0.24	46.56	0.17	46.63	0.17	46.58	0.14		46.6522	0.184444	0.0700198
	47.71	0.27	47.8	0.15	47.63	0.23	47.67	0.05	47.67	0.26	47.71	0.25	47.54	0.18	47.73	0.18	47.56	0.14		47.6689	0.19	0.0710634
	49.1	0.29	48.82	0.14	48.64	0.23	48.69	0.05	48.69	0.26	48.69	0.24	48.6	0.18	48.7	0.18	48.55	0.14		48.72	0.19	0.0739932
	49.78	0.28	49.83	0.14	49.66	0.23	49.7	0.05	49.7	0.26	49.67	0.25	49.62	0.19	49.69	0.19	49.64	0.14		49.6989	0.192222	0.0731057
	50.84	0.29	50.83	0.14	50.66	0.23	50.72	0.05	50.72	0.26	50.89	0.25	50.6	0.19	50.78	0.19	50.62	0.14		50.74	0.193333	0.0746659
	51.96	0.28	51.86	0.15	51.69	0.24	51.73	0.05	51.73	0.26	51.74	0.25	51.59	0.19	51.76	0.19	51.61	0.14		51.7411	0.194444	0.0729916
	52.95	0.29	52.87	0.15	52.7	0.24	52.74	0.05	52.74	0.26	52.76	0.25	52.66	0.19	52.75	0.19	52.99	0.14		52.7956	0.195556	0.074517
	53.92	0.29	53.89	0.15	53.72	0.24	53.75	0.05	53.75	0.26	53.8	0.25	53.66	0.19	53.73	0.19	53.68	0.15		53.7667	0.196667	0.0736546
	54.91	0.29	54.9	0.16	54.76	0.24	54.77	0.05	54.77	0.26	54.81	0.25	54.64	0.19	54.82	0.19	54.66	0.16		54.7822	0.198889	0.072188
	56.01	0.29	55.91	0.16	55.77	0.25	55.78	0.06	55.78	0.27	55.8	0.26	55.7	0.2	55.8	0.2	55.64	0.15		55.7989	0.204444	0.0729916
	56.99	0.29	56.93	0.16	56.75	0.25	56.79	0.05	56.79	0.27	56.77	0.25	57	0.2	56.79	0.2	56.73	0.15		56.8378	0.202222	0.0746287
	57.97	0.29	57.93	0.16	57.76	0.25	57.81	0.06	57.81	0.27	57.77	0.25	57.7	0.2	57.88	0.2	57.72	0.16		57.8167	0.204444	0.0712585
	59.07	0.29	58.96	0.16	58.78	0.25	58.83	0.05	58.83	0.27	58.85	0.25	58.68	0.2	58.86	0.2	58.7	0.16		58.84	0.203333	0.0738241
	60.05	0.31	59.97	0.16	59.8	0.25	59.84	0.06	59.84	0.27	59.84	0.26	59.76	0.2	59.84	0.2	60.09	0.16		59.8922	0.207778	0.0752957
	61.03	0.3	60.99	0.16	60.84	0.25	60.85	0.06	60.85	0.27	60.93	0.25	60.76	0.2	60.96	0.2	60.78	0.16		60.8878	0.205556	0.0728202
	62.01	0.3	62	0.16	61.84	0.25	61.87	0.06	61.87	0.28	62.28	0.26	61.74	0.21	61.93	0.21	61.76	0.16		61.9222	0.21	0.0746659
	63.11	0.32	63.01	0.16	62.86	0.26	62.88	0.06	62.88	0.28	62.89	0.26	62.8	0.21	62.9	0.21	62.74	0.16		62.8967	0.213333	0.0785812
	64.08	0.32	64.03	0.16	63.86	0.26	63.89	0.06	63.89	0.28	63.94	0.26	63.81	0.21	63.88	0.21	63.83	0.16		63.9122	0.213333	0.0785812
	65.07	0.31	65.03	0.17	64.86	0.25	64.91	0.06	64.91	0.28	64.87	0.26	64.8	0.21	64.97	0.21	64.82	0.17		64.9156	0.213333	0.0746659
	66.16	0.31	66.05	0.17	65.88	0.26	65.92	0.06	65.92	0.29	65.95	0.27	65.78	0.22	65.97	0.22	65.8	0.17		65.9367	0.218889	0.0772082
	67.14	0.31	67.07	0.17	66.9	0.26	66.94	0.06	66.94	0.28	66.94	0.27	66.86	0.22	66.94	0.22	67.18	0.17		66.99	0.217778	0.0761212
	68.12	0.32	68.08	0.17	67.91	0.26	67.95	0.06	67.95	0.28	67.99	0.27	67.86	0.23	68.06	0.23	67.87	0.17		67.9767	0.221111	0.0778531
	69.1	0.32	69.1	0.17	68.92	0.26	68.96	0.06	68.96	0.28	69.01	0.27	68.83	0.22	69.01	0.22	68.86	0.17		68.9722	0.218889	0.0776924
	70.2	0.31	70.11	0.19	69.94	0.26	69.98	0.06	69.98	0.29	69.98	0.27	69.9	0.23	70	0.23	69.83	0.17		69.9911	0.223333	0.0759934
	71.19	0.31	71.13	0.18	70.95	0.26	71	0.06	71	0.29	70.97	0.28	70.91	0.23	70.98	0.23	70.93	0.17		71.0067	0.223333	0.0774597
	72.17	0.31	72.14	0.18	71.96	0.27	72.01	0.06	72.01	0.28	72.04	0.28	71.9	0.23	72.07	0.23	71.91	0.18		72.0233	0.224444	0.0763399
	73.25	0.31	73.16	0.18	72.98	0.26	73.02	0.07	73.02	0.28	73.04	0.27	72.88	0.23	73.05	0.23	72.9	0.18		73.0333	0.223333	0.072111
	74.24	0.32	74.17	0.19	73.99	0.26	74.04	0.06	74.04	0.28	74.03	0.28	73.95	0.24	74.04	0.24	74.29	0.18		74.0878	0.227778	0.0767753
	75.21	0.32	75.18	0.19	75.01	0.26	75.05	0.06	75.05	0.29	75.3	0.27	74.96	0.24	75.16	0.24	74.97	0.18		75.0989	0.227778	0.0769379
	76.21	0.31	76.19	0.18	76.03	0.27	76.07	0.06	76.07	0.29	76.11	0.28	75.94	0.24	76.11	0.24	75.95	0.18		76.0756	0.227778	0.0775851
	77.3	0.31	77.21	0.19	77.03	0.27	77.07	0.06	77.07	0.3	77.08	0.28	77	0.24	77.09	0.24	76.94	0.18		77.0878	0.23	0.0779423
	78.28	0.32	78.22	0.19	78.06	0.27	78.08	0.06	78.08	0.3	78.13	0.27	78.01	0.24	78.09	0.24	78.03	0.18		78.1089	0.23	0.0785812
	79.27	0.32	79.23	0.19	79.05	0.26	79.11	0.07	79.11	0.3	79.16	0.28	79	0.24	79.18	0.24	79.01	0.19		79.1244	0.232222	0.0752957
	80.36	0.33	80.25	0.2	80.08	0.26	80.11	0.06	80.11	0.31	80.14	0.28	79.97	0.25	80.15	0.25	80	0.2		80.13	0.237778	0.079652
	81.34	0.33	81.27	0.19	81.09	0.27	81.14	0.07	81.14	0.31	81.31	0.28	81.06	0.25	81.14	0.25	81.38	0.19		81.2078	0.237778	0.0787048
	82.33	0.33	82.28	0.2	82.11	0.27	82.15	0.06	82.15	0.31	82.29	0.28	82.06	0.25	82.26	0.25	82.07	0.19		82.1889	0.237778	0.0807431
	83.3	0.34	83.29	0.19	83.13	0.27	83.16	0.07	83.16	0.31	83.19	0.29	83.04	0.26	83.21	0.26	83.05	0.2		83.17	0.243333	0.0806226
	84.4	0.34	84.31	0.2	84.14	0.27	84.18	0.06	84.18	0.3	84.18	0.28	84.1	0.26	84.19	0.26	84.04	0.2		84.1911	0.241111	0.0810007
	85.39	0.35	85.32	0.2	85.15	0.28	85.19	0.07	85.19	0.31	85.17	0.29	85.11	0.26	85.18	0.26	85.13	0.2		85.2033	0.246667	0.0818535
	86.37	0.34	86.33	0.2	86.16	0.28	86.22	0.07	86.22	0.31	86.3	0.29	86.09	0.26	86.28	0.26	86.11	0.21		86.2311	0.246667	0.0796869
	87.46	0.35	87.35	0.2	87.18	0.28	87.26	0.06	87.26	0.31	87.24	0.29	87.07	0.26	87.2	0.26	87.09	0.21		87.2344	0.246667	0.0839643
	88.44	0.36	88.36	0.2	88.19	0.27	88.29	0.07	88.29	0.3	88.22	0.29	88.15	0.26	88.24	0.26	88.49	0.22		88.2967	0.247778	0.0810521
	89.43	0.34	89.37	0.2	89.21	0.27	89.31	0.07	89.31	0.3	89.31	0.29	89.15	0.27	89.35	0.27	89.17	0.2		89.29	0.245556	0.0795473
	90.41	0.35	90.39	0.21	90.22	0.28	90.32	0.07	90.32	0.3	90.33	0.29	90.14	0.27	90.31	0.27	90.15	0.21		90.2878	0.25	0.0801561
	91.5	0.36	91.4	0.21	91.24	0.28	91.33	0.07	91.33	0.3	91.32	0.3	91.12	0.27	91.3	0.27	91.14	0.2		91.2978	0.251111	0.0831331
	92.47	0.36	92.42	0.22	92.25	0.29	92.36	0.07	92.36	0.3	92.32	0.3	92.21	0.28	92.28	0.28	92.23	0.2		92.3222	0.255556	0.0836826
	93.47	0.36	93.43	0.21	93.26	0.28	93.37	0.07	93.37	0.31	93.34	0.3	93.19	0.28	93.37	0.28	93.21	0.21		93.3344	0.255556	0.0838318
	94.57	0.36	94.45	0.22	94.28	0.29	94.38	0.07	94.38	0.32	94.42	0.3	94.18	0.28	94.35	0.28	94.19	0.21		94.3556	0.258889	0.0844755
	95.53	0.37	95.46	0.21	95.29	0.29	95.39	0.07	95.39	0.31	95.32	0.3	95.25	0.28	95.34	0.28	95.58	0.21		95.3944	0.257778	0.0858455
	96.51	0.36	96.47	0.22	96.3	0.3	96.41	0.07	96.41	0.32	96.33	0.3	96.25	0.28	96.45	0.28	96.27	0.21		96.3778	0.26	0.085
	97.5	0.38	97.49	0.22	97.32	0.29	97.42	0.07	97.42	0.31	97.78	0.3	97.23	0.29	97.41	0.29	97.25	0.21		97.4244	0.262222	0.0875754
	98.59	0.37	98.5	0.22	98.34	0.28	98.43	0.08	98.43	0.31	98.41	0.3	98.21	0.28	98.39	0.28	98.23	0.21		98.3922	0.258889	0.0820738
	99.59	0.37	99.52	0.22	99.35	0.29	99.45	0.07	99.45	0.31	99.38	0.3	99.31	0.28	99.38	0.28	99.32	0.22		99.4167	0.26	0.0845577
	100.56	0.38	100.54	0.22	100.35	0.3	100.47	0.08	100.47	0.32	100.37	0.3	100.3	0.28	100.47	0.28	100.3	0.21		100.426	0.263333	0.08544
	101.67	0.37	101.54	0.23	101.4	0.29	101.47	0.08	101.47	0.32	101.46	0.3	101.27	0.29	101.44	0.29	101.29	0.22		101.446	0.265556	0.0826304
	102.64	0.37	102.56	0.22	102.39	0.29	102.49	0.07	102.49	0.32	102.44	0.3	102.34	0.29	102.43	0.29	102.72	0.23		102.5	0.264444	0.0854563
	103.63	0.38	103.85	0.23	103.41	0.29	103.5	0.08	103.5	0.32	103.79	0.3	103.34	0.3	103.42	0.3	103.37	0.23		103.534	0.27	0.0844097
	104.6	0.37	104.71	0.23	104.42	0.29	104.51	0.08	104.51	0.33	104.8	0.3	104.33	0.29	104.51	0.29	104.35	0.22		104.527	0.266667	0.0835165
	105.69	0.37	105.6	0.23	105.43	0.29	105.54	0.08	105.54	0.32	105.51	0.3	105.31	0.29	105.48	0.29	105.33	0.23		105.492	0.266667	0.0820061
	106.67	0.36	106.62	0.23	106.45	0.3	106.54	0.07	106.54	0.32	106.49	0.3	106.4	0.3	106.47	0.3	106.41	0.23		106.51	0.267778	0.0846726
	107.68	0.37	107.63	0.23	107.45	0.31	107.56	0.07	107.56	0.33	107.47	0.31	107.38	0.3	107.56	0.3	107.4	0.24		107.521	0.273333	0.0873212
	108.68	0.37	108.64	0.23	108.47	0.3	108.57	0.07	108.57	0.32	108.55	0.3	108.37	0.31	108.55	0.31	108.39	0.24		108.532	0.272222	0.0865705
	109.74	0.36	109.65	0.23	109.48	0.3	109.59	0.07	109.59	0.33	109.55	0.31	109.44	0.3	109.53	0.3	109.78	0.24		109.594	0.271111	0.085505
	110.72	0.35	110.67	0.23	110.5	0.3	110.6	0.08	110.6	0.33	110.53	0.3	110.44	0.31	110.65	0.31	110.46	0.24		110.574	0.272222	0.0818196
	111.7	0.36	111.68	0.23	111.51	0.31	111.62	0.07	111.62	0.33	111.8	0.31	111.43	0.31	111.64	0.31	111.45	0.24		111.606	0.274444	0.0869067
	112.79	0.38	112.69	0.23	112.53	0.31	112.64	0.08	112.64	0.33	112.61	0.31	112.41	0.32	112.58	0.32	112.42	0.25		112.59	0.281111	0.0872417
	113.77	0.38	113.71	0.23	113.55	0.3	113.65	0.08	113.65	0.34	113.59	0.31	113.5	0.32	113.57	0.32	113.51	0.25		113.611	0.281111	0.0876705
	114.76	0.37	114.73	0.24	114.54	0.3	114.66	0.08	114.66	0.33	114.8	0.31	114.48	0.32	114.67	0.32	114.49	0.25		114.643	0.28	0.0848528
	115.85	0.38	115.73	0.23	115.58	0.31	115.67	0.08	115.67	0.33	115.65	0.31	115.47	0.32	115.65	0.32	115.48	0.26		115.639	0.282222	0.0868588
	116.84	0.37	116.75	0.24	116.58	0.31	116.69	0.09	116.69	0.34	116.65	0.31	116.54	0.32	116.62	0.32	116.88	0.26		116.693	0.284444	0.0826304
	117.81	0.39	117.77	0.24	117.6	0.31	117.7	0.09	117.7	0.35	117.63	0.31	117.54	0.33	117.75	0.33	117.56	0.26		117.673	0.29	0.0873212
	118.94	0.39	118.78	0.24	118.61	0.31	118.71	0.09	118.71	0.35	118.75	0.31	118.53	0.33	118.7	0.33	118.54	0.26		118.697	0.29	0.0873212
	119.89	0.39	119.79	0.24	119.62	0.31	119.73	0.09	119.73	0.35	119.71	0.31	119.51	0.33	119.69	0.33	119.52	0.26		119.688	0.29	0.0873212
	120.87	0.38	120.81	0.24	120.64	0.31	120.74	0.08	120.74	0.35	120.68	0.32	120.6	0.33	120.67	0.33	120.62	0.26		120.708	0.288889	0.0892251
	121.86	0.38	121.82	0.24	121.66	0.32	121.75	0.09	121.75	0.34	121.67	0.32	121.58	0.33	121.77	0.33	121.6	0.26		121.718	0.29	0.0858778
	122.95	0.39	122.84	0.24	122.67	0.32	122.77	0.09	122.77	0.35	122.67	0.32	122.57	0.33	122.75	0.33	122.58	0.26		122.73	0.292222	0.0880025
	123.93	0.39	123.84	0.24	123.68	0.32	123.78	0.08	123.78	0.34	123.75	0.32	123.64	0.34	123.73	0.34	123.97	0.26		123.789	0.292222	0.0913479
	124.91	0.38	124.87	0.25	124.69	0.32	124.8	0.09	124.8	0.35	124.73	0.32	124.64	0.34	124.85	0.34	124.66	0.26		124.772	0.294444	0.0871939
	125.9	0.39	125.88	0.25	125.71	0.32	125.81	0.08	125.81	0.35	125.78	0.33	125.64	0.34	125.8	0.34	125.64	0.26		125.774	0.295556	0.0918029
	126.99	0.39	126.89	0.26	126.73	0.32	126.83	0.09	126.83	0.35	126.81	0.33	126.62	0.35	126.79	0.35	126.62	0.26		126.79	0.3	0.0895824
	127.97	0.39	127.91	0.25	127.74	0.32	127.85	0.09	127.85	0.36	127.8	0.32	127.7	0.35	127.76	0.35	127.72	0.26		127.811	0.298889	0.0906152
	128.96	0.39	128.92	0.26	128.74	0.32	128.86	0.08	128.86	0.36	128.79	0.33	128.68	0.35	128.86	0.35	128.7	0.26		128.819	0.3	0.0932738
	130.05	0.4	129.94	0.25	129.78	0.32	129.87	0.09	129.87	0.35	129.85	0.33	129.66	0.35	129.85	0.35	129.67	0.26		129.838	0.3	0.091515
	131.03	0.4	130.95	0.25	130.8	0.32	130.89	0.09	130.89	0.35	130.9	0.33	130.74	0.36	130.83	0.36	131.07	0.26		130.9	0.302222	0.0929755
	132.01	0.4	131.96	0.26	131.79	0.33	131.9	0.1	131.9	0.35	131.84	0.33	131.73	0.35	131.95	0.35	131.76	0.27		131.871	0.304444	0.0877655
	132.99	0.41	132.98	0.26	132.81	0.33	132.92	0.09	132.92	0.36	132.83	0.34	132.72	0.36	132.9	0.36	132.73	0.26		132.867	0.307778	0.0949708
	134.09	0.42	133.99	0.26	133.92	0.33	133.93	0.1	133.93	0.37	133.9	0.33	133.71	0.36	133.88	0.36	133.72	0.27		133.897	0.311111	0.0933333
	135.07	0.41	135.01	0.26	134.85	0.33	134.94	0.1	134.94	0.36	134.89	0.34	134.79	0.36	134.87	0.36	134.81	0.28		134.908	0.311111	0.0910281
	136.05	0.43	136.02	0.26	135.85	0.33	135.95	0.1	135.95	0.36	135.88	0.34	135.78	0.36	135.96	0.36	135.79	0.28		135.914	0.313333	0.0939415
	137.14	0.42	137.04	0.27	136.87	0.33	136.97	0.1	136.97	0.36	136.94	0.34	136.76	0.36	136.94	0.36	136.78	0.28		136.934	0.313333	0.0917878
	138.13	0.43	138.04	0.27	137.88	0.33	137.97	0.1	137.97	0.36	137.96	0.34	137.84	0.36	137.93	0.36	138.17	0.29		137.988	0.315556	0.0928858
	139.11	0.42	139.06	0.27	138.89	0.33	138.99	0.09	138.99	0.37	138.94	0.34	138.84	0.36	139.05	0.36	138.85	0.3		138.969	0.315556	0.0947511
	140.09	0.42	140.07	0.28	139.91	0.33	140.01	0.09	140.01	0.37	139.92	0.34	139.82	0.37	140	0.37	139.84	0.3		139.963	0.318889	0.0954521
	141.18	0.44	141.08	0.28	140.92	0.33	141.02	0.1	141.02	0.37	141	0.35	140.81	0.37	140.99	0.37	140.82	0.29		140.982	0.322222	0.0960179
	142.16	0.42	142.1	0.28	141.94	0.33	142.04	0.1	142.04	0.37	141.99	0.35	141.89	0.37	141.97	0.37	141.92	0.29		142.006	0.32	0.0931397
	143.14	0.42	143.11	0.28	142.93	0.33	143.05	0.1	143.05	0.37	142.98	0.35	142.88	0.37	143.05	0.37	142.9	0.29		143.01	0.32	0.0931397
	144.23	0.41	144.13	0.28	143.96	0.34	144.06	0.1	144.06	0.36	144.04	0.35	143.86	0.38	144.04	0.38	143.88	0.3		144.029	0.322222	0.0925713
	145.22	0.43	145.14	0.28	144.98	0.33	145.08	0.11	145.08	0.37	145.05	0.35	144.93	0.37	145.01	0.37	145.28	0.29		145.086	0.322222	0.0916212
	146.21	0.43	146.16	0.29	145.99	0.34	146.1	0.1	146.1	0.37	146.04	0.35	145.93	0.37	146.14	0.37	145.95	0.3		146.069	0.324444	0.0938231
	147.19	0.43	147.18	0.28	147.01	0.34	147.1	0.1	147.1	0.36	147.02	0.36	146.92	0.37	147.1	0.37	146.94	0.31		147.062	0.324444	0.0939563
	148.28	0.45	148.19	0.29	148.02	0.34	148.12	0.1	148.12	0.37	148.1	0.36	147.9	0.37	148.08	0.37	147.92	0.29		148.081	0.326667	0.0975961
	149.26	0.44	149.2	0.29	149.03	0.33	149.13	0.1	149.13	0.36	149.09	0.36	149	0.37	149.06	0.37	149.02	0.3		149.102	0.324444	0.0950146
	150.25	0.42	150.21	0.29	150.03	0.34	150.15	0.1	150.15	0.37	150.07	0.35	149.98	0.38	150.16	0.38	149.99	0.3		150.11	0.325556	0.0938231
	151.34	0.43	151.23	0.29	151.06	0.34	151.17	0.1	151.17	0.37	151.14	0.35	150.96	0.38	151.14	0.38	150.97	0.3		151.131	0.326667	0.0951315
	152.32	0.44	152.24	0.29	152.08	0.33	152.18	0.1	152.18	0.38	152.15	0.36	152.03	0.38	152.12	0.38	152.36	0.3		152.184	0.328889	0.0973967
	153.31	0.44	153.26	0.29	153.09	0.34	153.2	0.1	153.2	0.38	153.14	0.36	153.03	0.39	153.11	0.39	153.05	0.3		153.154	0.332222	0.0988405
	154.29	0.44	154.27	0.29	154.1	0.35	154.2	0.1	154.2	0.38	154.12	0.36	154.02	0.39	154.2	0.39	154.03	0.29		154.159	0.332222	0.0994708
	155.38	0.46	155.28	0.29	155.11	0.35	155.22	0.11	155.22	0.38	155.19	0.36	155.08	0.39	155.18	0.39	155.01	0.31		155.186	0.337778	0.0985872
	156.36	0.45	156.3	0.29	156.13	0.34	156.24	0.1	156.24	0.38	156.19	0.36	156.09	0.39	156.16	0.39	156.11	0.31		156.202	0.334444	0.0998888
	157.34	0.46	157.31	0.29	157.13	0.34	157.25	0.11	157.25	0.38	157.17	0.36	157.07	0.4	157.24	0.4	157.09	0.3		157.206	0.337778	0.100347
	158.44	0.46	158.33	0.3	158.16	0.35	158.27	0.1	158.27	0.38	158.24	0.36	158.06	0.4	158.24	0.4	158.07	0.31		158.231	0.34	0.102347
	159.42	0.45	159.34	0.29	159.17	0.35	159.28	0.1	159.28	0.39	159.25	0.36	159.13	0.4	159.22	0.4	159.47	0.31		159.284	0.338889	0.102035
	160.4	0.45	160.36	0.3	160.19	0.35	160.29	0.11	160.29	0.38	160.23	0.36	160.13	0.39	160.2	0.39	160.15	0.31		160.249	0.337778	0.0965373
	161.39	0.45	161.37	0.3	161.2	0.34	161.31	0.1	161.31	0.39	161.22	0.36	161.12	0.4	161.3	0.4	161.14	0.31		161.262	0.338889	0.10142
	162.48	0.45	162.39	0.3	162.22	0.35	162.32	0.11	162.32	0.39	162.29	0.36	162.18	0.4	162.27	0.4	162.12	0.31		162.288	0.341111	0.098545
	163.46	0.46	163.4	0.3	163.24	0.35	163.33	0.11	163.33	0.39	163.29	0.37	163.19	0.41	163.26	0.41	163.21	0.31		163.301	0.345556	0.101749
	164.44	0.46	164.42	0.31	164.23	0.36	164.34	0.11	164.34	0.38	164.27	0.37	164.18	0.41	164.35	0.41	164.19	0.32		164.307	0.347778	0.100471
	165.53	0.45	165.42	0.3	165.26	0.36	165.36	0.11	165.36	0.39	165.35	0.37	165.16	0.4	165.33	0.4	165.17	0.33		165.327	0.345556	0.0983757
	166.52	0.46	166.44	0.3	166.27	0.36	166.37	0.12	166.37	0.38	166.35	0.36	166.22	0.41	166.32	0.41	166.56	0.31		166.38	0.345556	0.0982486
	167.5	0.45	167.46	0.31	167.28	0.35	167.39	0.11	167.39	0.38	167.35	0.36	167.23	0.42	167.3	0.42	167.24	0.33		167.349	0.347778	0.100222
	168.49	0.47	168.49	0.3	168.3	0.36	168.4	0.11	168.4	0.38	168.33	0.37	168.21	0.41	168.39	0.41	168.23	0.32		168.36	0.347778	0.102442
	169.58	0.45	169.48	0.31	169.31	0.35	169.42	0.11	169.42	0.38	169.39	0.36	169.27	0.41	169.38	0.41	169.21	0.32		169.384	0.344444	0.0987562
	170.56	0.45	170.49	0.31	170.33	0.36	170.43	0.12	170.43	0.39	170.39	0.37	170.28	0.41	170.35	0.41	170.31	0.31		170.397	0.347778	0.0970538
	171.54	0.45	171.5	0.31	171.33	0.35	171.45	0.11	171.45	0.38	171.37	0.37	171.27	0.43	171.45	0.43	171.29	0.32		171.406	0.35	0.102591
	172.63	0.46	172.52	0.31	172.35	0.36	172.46	0.11	172.46	0.38	172.46	0.37	172.25	0.42	172.43	0.42	172.27	0.32		172.426	0.35	0.102103
	173.61	0.47	173.54	0.31	173.37	0.36	173.48	0.12	173.48	0.39	173.48	0.38	173.33	0.42	173.42	0.42	173.66	0.33		173.486	0.355556	0.100885
	174.62	0.47	174.56	0.32	174.38	0.36	174.49	0.12	174.49	0.4	174.49	0.38	174.33	0.42	174.4	0.42	174.35	0.34		174.457	0.358889	0.100554
	175.6	0.47	175.57	0.32	175.4	0.36	175.5	0.12	175.5	0.41	175.5	0.37	175.31	0.42	175.49	0.42	175.71	0.34		175.509	0.358889	0.100926
	176.75	0.47	176.58	0.32	176.41	0.36	176.52	0.12	176.52	0.4	176.5	0.38	176.37	0.42	176.47	0.42	176.31	0.34		176.492	0.358889	0.100554
	177.66	0.48	177.59	0.32	177.43	0.36	177.53	0.12	177.53	0.39	177.53	0.38	177.38	0.43	177.46	0.43	177.4	0.34		177.501	0.361111	0.103132
	178.64	0.47	178.59	0.32	178.43	0.37	178.55	0.12	178.55	0.39	178.55	0.37	178.36	0.43	178.55	0.43	178.39	0.34		178.512	0.36	0.101612
	179.73	0.46	179.63	0.32	179.45	0.37	179.56	0.12	179.56	0.39	179.56	0.37	179.35	0.43	179.53	0.43	179.37	0.34		179.527	0.358889	0.100305
	180.71	0.46	180.64	0.31	180.47	0.38	180.57	0.12	180.57	0.4	180.57	0.37	180.43	0.43	180.51	0.43	180.76	0.34		180.581	0.36	0.101489
	181.7	0.46	181.65	0.32	181.48	0.37	181.58	0.12	181.58	0.41	181.59	0.37	181.43	0.44	181.5	0.44	181.44	0.34		181.55	0.363333	0.103078
	182.68	0.47	182.67	0.32	182.49	0.37	182.6	0.12	182.6	0.4	182.6	0.37	182.41	0.43	182.59	0.43	182.42	0.35		182.562	0.362222	0.10183
	183.77	0.47	183.68	0.32	183.51	0.37	183.61	0.12	183.61	0.4	183.6	0.37	183.47	0.44	183.57	0.44	183.41	0.34		183.581	0.363333	0.103803
	184.76	0.46	184.69	0.32	184.52	0.36	184.62	0.12	184.62	0.4	184.77	0.37	184.48	0.45	184.55	0.45	184.5	0.33		184.612	0.362222	0.104854
	185.74	0.46	185.7	0.32	185.52	0.36	185.64	0.12	185.64	0.41	185.64	0.37	185.47	0.45	185.65	0.45	185.49	0.34		185.61	0.364444	0.105013
	186.83	0.48	186.72	0.33	186.55	0.37	186.7	0.12	186.7	0.41	186.69	0.38	186.45	0.45	186.63	0.45	186.47	0.34		186.638	0.37	0.107005
	187.81	0.47	187.73	0.33	187.56	0.36	187.73	0.13	187.73	0.41	187.69	0.38	187.53	0.45	187.63	0.45	187.86	0.35		187.697	0.37	0.102591
	188.79	0.47	188.75	0.33	188.58	0.37	188.74	0.12	188.74	0.42	188.7	0.37	188.53	0.45	188.59	0.45	188.54	0.35		188.662	0.37	0.105948
	189.78	0.47	189.76	0.32	189.59	0.37	189.76	0.12	189.76	0.41	189.72	0.38	189.5	0.45	189.69	0.45	189.52	0.35		189.676	0.368889	0.106001
	190.87	0.48	190.78	0.33	190.61	0.36	190.76	0.13	190.76	0.42	190.74	0.38	190.56	0.47	190.66	0.47	190.51	0.35		190.694	0.376667	0.108397
	191.85	0.48	191.79	0.32	191.62	0.37	191.78	0.13	191.78	0.41	191.76	0.38	191.57	0.46	191.65	0.46	191.6	0.36		191.711	0.374444	0.106079
	192.83	0.48	192.79	0.33	192.62	0.37	192.8	0.12	192.8	0.41	192.76	0.39	192.56	0.47	192.74	0.47	192.58	0.36		192.72	0.377778	0.110542
	193.93	0.51	193.82	0.33	193.65	0.37	193.81	0.12	193.81	0.41	193.78	0.38	193.55	0.47	193.72	0.47	193.57	0.36		193.738	0.38	0.114346
	194.91	0.49	194.83	0.33	194.66	0.37	194.83	0.13	194.83	0.41	194.79	0.39	194.62	0.47	194.71	0.47	194.96	0.37		194.793	0.381111	0.108679
	195.89	0.5	195.84	0.33	195.67	0.37	195.84	0.12	195.84	0.41	195.81	0.39	195.62	0.47	195.69	0.47	195.64	0.37		195.76	0.381111	0.112854
	196.87	0.49	196.86	0.33	196.69	0.37	196.85	0.13	196.85	0.42	197.28	0.39	196.61	0.48	196.77	0.48	196.62	0.36		196.822	0.383333	0.111355
	198.07	0.49	197.88	0.33	197.71	0.38	197.87	0.13	197.87	0.41	197.84	0.39	197.61	0.48	197.76	0.48	197.6	0.37		197.801	0.384444	0.110692
	198.95	0.49	198.89	0.33	198.72	0.39	198.88	0.12	198.88	0.41	198.86	0.39	198.68	0.48	198.74	0.48	198.69	0.36		198.81	0.383333	0.113798
	199.93	0.49	199.89	0.34	199.72	0.39	199.89	0.12	199.89	0.41	200.28	0.39	199.66	0.47	199.84	0.47	199.68	0.36		199.864	0.382222	0.111218
	201.02	0.5	200.92	0.34	200.75	0.39	200.9	0.12	200.9	0.41	200.88	0.39	200.65	0.47	200.82	0.47	200.67	0.36		200.834	0.383333	0.112472
	202.01	0.51	201.93	0.34	201.76	0.38	201.93	0.13	201.93	0.42	201.89	0.39	201.72	0.48	201.8	0.48	202.05	0.37		201.891	0.388889	0.112965
	202.99	0.5	202.94	0.34	202.77	0.39	202.93	0.13	202.93	0.42	202.9	0.39	202.72	0.49	202.79	0.49	202.73	0.37		202.856	0.391111	0.113737
	203.97	0.51	203.97	0.34	203.79	0.39	203.95	0.14	203.95	0.42	203.92	0.39	203.7	0.48	203.88	0.48	203.72	0.37		203.872	0.391111	0.11005
	205.07	0.51	204.97	0.35	204.8	0.39	204.97	0.13	204.97	0.41	204.93	0.4	204.76	0.49	204.86	0.49	204.7	0.36		204.892	0.392222	0.11454
	206.05	0.5	205.99	0.34	205.82	0.38	205.97	0.13	205.97	0.42	205.95	0.4	205.77	0.48	205.84	0.48	205.79	0.37		205.906	0.388889	0.111741
	207.03	0.5	206.99	0.35	206.82	0.39	206.99	0.13	206.99	0.42	206.96	0.39	206.76	0.48	206.93	0.48	206.78	0.37		206.917	0.39	0.111131
	208.12	0.5	208.01	0.35	207.84	0.39	208	0.13	208	0.43	207.97	0.39	207.75	0.48	207.92	0.48	207.77	0.37		207.931	0.391111	0.111517
	209.1	0.49	209.03	0.35	208.86	0.38	209.02	0.14	209.02	0.42	208.99	0.4	208.81	0.48	208.9	0.48	209.15	0.37		208.987	0.39	0.107121
	210.09	0.48	210.04	0.34	209.87	0.39	210.04	0.14	210.04	0.42	210.3	0.4	209.82	0.48	209.89	0.48	209.83	0.37		209.991	0.388889	0.106471
	211.07	0.49	211.06	0.34	210.89	0.4	211.05	0.13	211.05	0.42	211.02	0.4	210.8	0.48	210.98	0.48	210.82	0.38		210.971	0.391111	0.110391
	212.16	0.49	212.07	0.35	211.9	0.38	212.07	0.14	212.07	0.42	212.31	0.4	211.86	0.49	211.96	0.49	211.8	0.38		212.022	0.393333	0.109087
	213.14	0.5	213.09	0.35	212.91	0.38	213.08	0.14	213.08	0.42	213.05	0.4	212.87	0.49	212.94	0.49	212.89	0.37		213.006	0.393333	0.110454
	214.13	0.49	214.09	0.35	213.92	0.39	214.09	0.13	214.09	0.43	214.06	0.4	213.86	0.49	214.03	0.49	213.88	0.4		214.017	0.396667	0.112138
	215.22	0.51	215.11	0.35	214.94	0.4	215.1	0.13	215.1	0.43	215.08	0.4	214.84	0.5	215.02	0.5	214.86	0.39		215.03	0.401111	0.116452
	216.2	0.51	216.13	0.36	215.96	0.39	216.13	0.13	216.13	0.43	216.3	0.4	215.92	0.49	216	0.49	216.25	0.4		216.113	0.4	0.113908
	217.18	0.5	217.14	0.36	216.97	0.38	217.14	0.13	217.14	0.43	217.11	0.4	216.92	0.49	216.98	0.49	216.93	0.38		217.057	0.395556	0.113039
	218.17	0.5	218.16	0.35	217.98	0.4	218.15	0.14	218.15	0.43	218.11	0.4	217.87	0.49	218.08	0.49	217.91	0.38		218.064	0.397778	0.110428
	219.26	0.49	219.17	0.35	219	0.4	219.16	0.13	219.16	0.43	219.13	0.41	218.88	0.5	219.06	0.5	218.9	0.38		219.08	0.398889	0.114504
	220.25	0.49	220.19	0.35	220.01	0.4	220.2	0.14	220.2	0.42	220.31	0.4	219.9	0.5	220.04	0.5	219.99	0.38		220.121	0.397778	0.111218
	221.22	0.5	221.18	0.35	221.02	0.39	221.19	0.14	221.19	0.43	221.16	0.41	220.91	0.49	221.13	0.49	220.97	0.4		221.108	0.4	0.11034
	222.23	0.49	222.21	0.35	222.04	0.4	222.21	0.14	222.21	0.43	222.17	0.4	221.92	0.5	222.11	0.5	221.96	0.4		222.118	0.401111	0.111293
	223.3	0.49	223.23	0.36	223.06	0.4	223.22	0.15	223.22	0.43	223.18	0.41	222.94	0.5	223.1	0.5	223.35	0.41		223.178	0.405556	0.107832
	224.28	0.49	224.23	0.35	224.05	0.4	224.23	0.14	224.23	0.44	224.2	0.4	223.95	0.5	224.22	0.5	224.03	0.41		224.158	0.403333	0.111692
	225.26	0.49	225.25	0.36	225.08	0.39	225.24	0.14	225.24	0.44	225.32	0.4	224.96	0.49	225.17	0.49	225.01	0.41		225.17	0.401111	0.109138
	226.61	0.5	226.27	0.35	226.09	0.4	226.26	0.14	226.26	0.43	226.26	0.4	225.98	0.5	226.15	0.5	226	0.41		226.209	0.403333	0.112361
	227.32	0.5	227.28	0.35	227.11	0.4	227.28	0.14	227.28	0.45	227.25	0.41	226.99	0.5	227.14	0.5	227.09	0.4		227.193	0.405556	0.113149
	228.57	0.51	228.3	0.36	228.11	0.4	228.29	0.15	228.29	0.44	228.28	0.41	228.01	0.5	228.23	0.5	228.07	0.41		228.239	0.408889	0.110277
	229.42	0.51	229.31	0.36	229.14	0.4	229.3	0.14	229.3	0.44	229.29	0.41	229.02	0.51	229.21	0.51	229.06	0.42		229.228	0.411111	0.115374
	230.4	0.51	230.33	0.36	230.15	0.4	230.32	0.15	230.32	0.44	230.28	0.41	230.04	0.51	230.19	0.51	230.44	0.41		230.274	0.411111	0.11241
	231.38	0.5	231.34	0.36	231.16	0.4	231.33	0.14	231.33	0.43	231.3	0.41	231.05	0.51	231.32	0.51	231.13	0.41		231.26	0.407778	0.113993
	232.5	0.51	232.35	0.36	232.18	0.41	232.34	0.14	232.34	0.44	232.31	0.42	232.06	0.51	232.27	0.51	232.11	0.42		232.273	0.413333	0.115326
	233.46	0.5	233.37	0.37	233.19	0.41	233.36	0.15	233.36	0.46	233.43	0.42	233.08	0.51	233.25	0.51	233.1	0.41		233.289	0.415556	0.111592
	234.44	0.51	234.38	0.36	234.21	0.42	234.37	0.14	234.37	0.45	234.45	0.42	234.09	0.51	234.24	0.51	234.19	0.42		234.304	0.415556	0.115662
	235.43	0.5	235.39	0.37	235.21	0.4	235.39	0.14	235.39	0.44	235.45	0.42	235.11	0.52	235.32	0.52	235.17	0.42		235.318	0.414444	0.116094
	236.51	0.5	236.41	0.37	236.24	0.41	236.4	0.15	236.4	0.43	236.79	0.43	236.12	0.52	236.31	0.52	236.15	0.41		236.37	0.415556	0.112928
	237.5	0.49	237.41	0.37	237.25	0.41	237.41	0.15	237.41	0.43	237.38	0.42	237.14	0.52	237.29	0.52	237.54	0.41		237.37	0.413333	0.111915
	238.48	0.5	238.44	0.36	238.26	0.4	238.43	0.14	238.43	0.44	238.4	0.43	238.15	0.52	238.41	0.52	238.23	0.41		238.359	0.413333	0.116726
	239.46	0.51	239.45	0.37	239.28	0.41	239.44	0.15	239.44	0.44	239.41	0.43	239.16	0.52	239.37	0.52	239.23	0.42		239.36	0.418889	0.114066
	240.55	0.51	240.47	0.37	240.29	0.41	240.46	0.15	240.46	0.44	240.43	0.43	240.17	0.52	240.35	0.52	240.19	0.42		240.374	0.418889	0.114066
	241.54	0.52	241.48	0.37	241.31	0.41	241.47	0.15	241.47	0.44	241.8	0.43	241.19	0.53	241.34	0.53	241.29	0.42		241.432	0.422222	0.117343
	242.52	0.51	242.49	0.37	242.31	0.41	242.48	0.16	242.48	0.45	242.45	0.43	242.2	0.53	242.43	0.53	242.27	0.42		242.403	0.423333	0.113688
	243.62	0.51	243.51	0.37	243.33	0.41	243.5	0.15	243.5	0.46	243.47	0.43	243.22	0.54	243.41	0.54	243.26	0.42		243.424	0.425556	0.11928
	244.61	0.51	244.51	0.37	244.35	0.42	244.51	0.15	244.51	0.45	244.48	0.43	244.23	0.53	244.39	0.53	244.64	0.43		244.47	0.424444	0.116524
	245.58	0.5	245.53	0.37	245.36	0.42	245.53	0.15	245.53	0.45	245.5	0.43	245.25	0.53	245.37	0.53	245.33	0.43		245.442	0.423333	0.11565
	246.56	0.51	246.55	0.37	246.38	0.42	246.54	0.15	246.54	0.46	246.51	0.44	246.26	0.53	246.46	0.53	246.3	0.42		246.456	0.425556	0.116952
	247.65	0.51	247.56	0.38	247.39	0.41	247.56	0.15	247.56	0.45	247.52	0.43	247.27	0.53	247.45	0.53	247.29	0.43		247.472	0.424444	0.116094
	248.63	0.5	248.58	0.39	248.4	0.42	248.57	0.15	248.57	0.45	248.53	0.43	248.28	0.54	248.43	0.54	248.38	0.43		248.486	0.427778	0.117023
	249.63	0.51	249.59	0.39	249.41	0.43	249.58	0.15	249.58	0.44	249.8	0.44	249.3	0.55	249.52	0.55	249.37	0.41		249.531	0.43	0.120312
	250.71	0.51	250.6	0.39	250.44	0.42	250.59	0.16	250.59	0.45	250.8	0.44	250.32	0.54	250.5	0.54	250.35	0.42		250.544	0.43	0.115
	251.7	0.52	251.62	0.39	251.44	0.41	251.61	0.15	251.61	0.44	251.58	0.44	251.33	0.54	251.49	0.54	251.74	0.44		251.569	0.43	0.118849
	252.67	0.5	252.63	0.39	252.46	0.42	252.62	0.16	252.62	0.45	252.75	0.44	252.34	0.54	252.61	0.54	252.42	0.42		252.569	0.428889	0.114176
	253.66	0.48	253.65	0.39	253.48	0.43	253.64	0.16	253.64	0.45	253.61	0.44	253.36	0.54	253.56	0.54	253.41	0.44		253.557	0.43	0.112805
	254.69	0.49	254.66	0.4	254.49	0.42	254.65	0.15	254.65	0.46	254.62	0.44	254.37	0.54	254.55	0.54	254.39	0.43		254.563	0.43	0.116297
	255.82	0.5	255.67	0.39	255.5	0.42	255.67	0.16	255.67	0.45	255.63	0.44	255.38	0.55	255.53	0.55	255.48	0.43		255.594	0.432222	0.116595
	256.72	0.5	256.69	0.39	256.5	0.42	256.68	0.16	256.68	0.46	256.65	0.43	256.4	0.55	256.62	0.55	256.46	0.43		256.6	0.432222	0.116809
	258.07	0.51	257.7	0.4	257.53	0.42	257.69	0.17	257.69	0.46	257.67	0.44	257.41	0.56	257.61	0.56	257.45	0.44		257.647	0.44	0.116726
	258.77	0.5	258.72	0.4	258.54	0.43	258.71	0.17	258.71	0.44	258.77	0.44	258.42	0.56	258.59	0.56	258.83	0.43		258.673	0.436667	0.11565
	259.78	0.51	259.73	0.4	259.56	0.42	259.72	0.16	259.72	0.45	259.69	0.45	259.44	0.56	259.72	0.56	259.52	0.44		259.653	0.438889	0.119525
	260.89	0.51	260.74	0.4	260.57	0.42	260.74	0.16	260.74	0.44	260.71	0.44	260.45	0.56	260.67	0.56	260.51	0.44		260.669	0.436667	0.119373
	261.85	0.51	261.76	0.39	261.59	0.43	261.75	0.16	261.75	0.46	261.71	0.44	261.47	0.56	261.65	0.56	261.48	0.45		261.668	0.44	0.12
	262.84	0.52	262.77	0.4	262.6	0.42	262.76	0.16	262.76	0.46	262.73	0.44	262.48	0.56	262.63	0.56	262.58	0.45		262.683	0.441111	0.120462
	263.82	0.52	263.78	0.39	263.6	0.42	263.77	0.17	263.77	0.45	263.77	0.45	263.5	0.57	263.72	0.57	263.56	0.44		263.699	0.442222	0.120497
	264.9	0.52	264.8	0.4	264.63	0.42	264.86	0.17	264.86	0.45	264.76	0.44	264.51	0.57	264.7	0.57	264.54	0.47		264.729	0.445556	0.120324
	265.9	0.51	265.81	0.4	265.64	0.43	265.86	0.17	265.86	0.47	265.79	0.44	265.53	0.57	265.68	0.57	265.93	0.46		265.778	0.446667	0.119478
	266.88	0.52	266.83	0.41	266.66	0.42	266.84	0.17	266.84	0.46	266.8	0.44	266.54	0.56	266.8	0.56	266.62	0.46		266.757	0.444444	0.117272
	267.86	0.51	267.84	0.4	267.67	0.43	267.91	0.17	267.91	0.48	267.81	0.45	267.55	0.56	267.77	0.56	267.6	0.47		267.769	0.447778	0.11745
	268.94	0.52	268.86	0.4	268.68	0.44	268.92	0.17	268.92	0.46	268.8	0.44	268.57	0.56	268.74	0.56	268.58	0.46		268.779	0.445556	0.117379
	270.09	0.51	269.88	0.4	269.7	0.43	269.91	0.17	269.91	0.46	269.83	0.45	269.58	0.56	269.74	0.56	269.68	0.48		269.813	0.446667	0.11726
	270.91	0.52	270.88	0.4	270.7	0.43	270.89	0.17	270.89	0.47	270.95	0.44	270.59	0.56	270.83	0.56	270.66	0.47		270.811	0.446667	0.117898
	272	0.49	271.89	0.4	271.73	0.43	271.96	0.17	271.96	0.45	271.86	0.44	271.62	0.57	271.81	0.57	271.64	0.45		271.83	0.441111	0.117839
	272.99	0.51	272.91	0.41	272.74	0.43	272.96	0.17	272.96	0.46	272.87	0.45	272.62	0.57	272.78	0.57	273.03	0.48		272.873	0.45	0.119269
	273.96	0.5	273.93	0.41	273.76	0.43	273.94	0.18	273.94	0.46	273.89	0.45	273.63	0.57	273.91	0.57	273.72	0.46		273.853	0.447778	0.115302
	275.09	0.52	274.94	0.41	274.77	0.43	275	0.18	275	0.47	274.95	0.45	274.65	0.57	274.86	0.57	274.7	0.46		274.884	0.451111	0.116774
	276.04	0.51	275.95	0.41	275.78	0.43	276.01	0.17	276.01	0.48	275.95	0.44	275.66	0.57	275.85	0.57	275.68	0.46		275.881	0.448889	0.119315
	277.03	0.51	276.97	0.4	276.81	0.43	277	0.18	277	0.47	276.93	0.46	276.68	0.57	276.83	0.57	276.77	0.46		276.891	0.45	0.116619
	278.01	0.51	277.98	0.4	277.81	0.43	277.99	0.18	277.99	0.47	277.96	0.44	277.69	0.57	277.92	0.57	277.75	0.45		277.9	0.446667	0.116512
	279.1	0.51	278.99	0.41	278.82	0.43	279.06	0.18	279.06	0.46	278.96	0.46	278.71	0.58	278.91	0.58	278.74	0.46		278.928	0.452222	0.118615
	280.08	0.51	280.01	0.42	279.84	0.43	280.06	0.18	280.06	0.48	279.97	0.46	279.72	0.59	279.88	0.59	280.13	0.46		279.972	0.457778	0.121221
	281.11	0.53	281.02	0.42	280.85	0.44	281.04	0.18	281.04	0.47	280.98	0.46	280.74	0.59	281	0.59	280.73	0.47		280.946	0.461111	0.122111
	282.05	0.53	282.04	0.42	281.87	0.44	282.1	0.17	282.1	0.47	282.3	0.47	281.75	0.59	281.95	0.59	281.8	0.46		281.996	0.46	0.125
	283.14	0.53	283.05	0.42	282.88	0.43	283.13	0.18	283.13	0.48	283.01	0.46	282.77	0.59	282.95	0.59	282.78	0.47		282.982	0.461111	0.12252
	284.12	0.53	284.07	0.42	283.9	0.44	284.1	0.18	284.1	0.46	284.3	0.46	283.78	0.59	283.92	0.59	283.88	0.48		284.019	0.461111	0.122213
	285.11	0.53	285.08	0.43	284.89	0.44	285.09	0.18	285.09	0.47	285.04	0.47	284.79	0.59	285.02	0.59	284.85	0.48		284.996	0.464444	0.121872
	286.27	0.54	286.1	0.43	285.93	0.44	286.15	0.18	286.15	0.46	286.05	0.47	285.8	0.59	285.99	0.59	285.84	0.47		286.031	0.463333	0.122474
	287.19	0.53	287.11	0.43	286.94	0.44	287.15	0.18	287.15	0.47	287.31	0.46	286.82	0.6	286.98	0.6	287.22	0.47		287.097	0.464444	0.12441
	288.28	0.52	288.12	0.44	287.95	0.45	288.14	0.18	288.14	0.47	288.08	0.46	287.83	0.6	288.1	0.6	287.92	0.47		288.062	0.465556	0.1233
	289.29	0.52	289.14	0.43	288.96	0.45	289.19	0.18	289.19	0.47	289.25	0.46	288.85	0.59	289.06	0.59	288.9	0.47		289.092	0.462222	0.120911
	290.62	0.53	290.15	0.43	289.98	0.44	290.21	0.18	290.21	0.46	290.11	0.46	289.86	0.6	290.04	0.6	289.88	0.46		290.118	0.462222	0.124376
	291.23	0.53	291.16	0.43	290.99	0.45	291.2	0.19	291.2	0.47	291.26	0.46	290.87	0.6	291.03	0.6	290.97	0.47		291.101	0.466667	0.121347
	292.21	0.53	292.18	0.43	291.99	0.45	292.18	0.18	292.18	0.46	292.14	0.46	291.89	0.59	292.12	0.59	291.95	0.47		292.093	0.462222	0.12153
	293.3	0.53	293.19	0.42	293.03	0.45	293.26	0.18	293.26	0.46	293.15	0.47	292.9	0.6	293.1	0.6	292.93	0.46		293.124	0.463333	0.124599
	294.29	0.53	294.21	0.43	294.04	0.44	294.24	0.19	294.24	0.47	294.17	0.46	293.91	0.6	294.08	0.6	294.33	0.48		294.168	0.466667	0.121655
	295.27	0.54	295.22	0.42	295.05	0.45	295.26	0.18	295.26	0.46	295.18	0.47	294.93	0.59	295.06	0.59	295.01	0.48		295.138	0.464444	0.122792
	296.25	0.52	296.23	0.43	296.07	0.45	296.33	0.18	296.33	0.47	296.27	0.47	295.94	0.59	296.16	0.59	296	0.46		296.176	0.462222	0.120911
	297.34	0.54	297.25	0.43	297.08	0.45	297.34	0.19	297.34	0.48	297.2	0.47	296.96	0.6	297.14	0.6	296.97	0.49		297.18	0.472222	0.122247
	298.32	0.51	298.26	0.43	298.09	0.46	298.32	0.19	298.32	0.47	298.22	0.46	297.97	0.6	298.12	0.6	298.07	0.48		298.188	0.466667	0.120208
	299.3	0.53	299.28	0.42	299.1	0.45	299.31	0.19	299.31	0.47	299.23	0.46	298.99	0.61	299.21	0.61	299.05	0.48		299.198	0.468889	0.124644
	300.4	0.54	300.29	0.43	300.12	0.46	300.38	0.2	300.38	0.47	300.28	0.46	300	0.6	300.19	0.6	300.41	0.49		300.272	0.472222	0.119245
	301.38	0.53	301.3	0.43	301.13	0.45	301.38	0.19	301.38	0.47	301.26	0.47	301.02	0.61	301.18	0.61	301.12	0.48		301.239	0.471111	0.124141
	302.37	0.53	302.32	0.44	302.15	0.46	302.36	0.19	302.36	0.46	302.44	0.47	302.03	0.61	302.16	0.61	302.11	0.48		302.256	0.472222	0.123671
	303.35	0.54	303.33	0.43	303.17	0.45	303.42	0.2	303.42	0.46	303.29	0.47	303.05	0.61	303.26	0.61	303.09	0.47		303.264	0.471111	0.122009
	304.44	0.53	304.35	0.44	304.17	0.46	304.43	0.19	304.43	0.46	304.32	0.46	304.06	0.61	304.23	0.61	304.08	0.48		304.279	0.471111	0.123738
	305.42	0.53	305.36	0.43	305.19	0.46	305.42	0.2	305.42	0.47	305.33	0.47	305.07	0.61	305.22	0.61	305.17	0.48		305.289	0.473333	0.12114
	306.41	0.53	306.37	0.44	306.18	0.46	306.41	0.19	306.41	0.47	306.36	0.47	306.09	0.6	306.31	0.6	306.15	0.49		306.299	0.472222	0.121014
	307.5	0.54	307.39	0.44	307.22	0.46	307.48	0.2	307.48	0.48	307.36	0.47	307.1	0.61	307.29	0.61	307.13	0.49		307.328	0.477778	0.121427
	308.48	0.53	308.4	0.44	308.23	0.46	308.48	0.19	308.48	0.48	308.37	0.48	308.12	0.61	308.28	0.61	308.52	0.51		308.373	0.478889	0.124141
	309.47	0.55	309.42	0.45	309.25	0.46	309.46	0.19	309.46	0.48	309.38	0.48	309.13	0.6	309.26	0.6	309.21	0.49		309.338	0.477778	0.122043
	310.45	0.54	310.43	0.44	310.25	0.46	310.52	0.19	310.52	0.48	310.8	0.48	310.15	0.62	310.35	0.62	310.19	0.49		310.407	0.48	0.126984
	311.54	0.55	311.44	0.44	311.27	0.47	311.53	0.19	311.53	0.48	311.8	0.48	311.16	0.62	311.34	0.62	311.17	0.5		311.42	0.483333	0.127574
	312.52	0.54	312.46	0.44	312.28	0.46	312.52	0.2	312.52	0.48	312.48	0.47	312.17	0.61	312.31	0.61	312.26	0.48		312.391	0.476667	0.121347
	313.5	0.54	313.47	0.44	313.29	0.46	313.51	0.19	313.51	0.48	313.47	0.49	313.18	0.61	313.41	0.61	313.25	0.47		313.399	0.476667	0.124298
	314.62	0.53	314.48	0.44	314.32	0.45	314.58	0.2	314.58	0.48	314.51	0.48	314.2	0.61	314.39	0.61	314.23	0.48		314.434	0.475556	0.120945
	315.58	0.54	315.51	0.44	315.33	0.46	315.57	0.2	315.57	0.49	315.52	0.48	315.21	0.61	315.38	0.61	315.62	0.51		315.477	0.482222	0.121838
	316.56	0.54	316.53	0.44	316.35	0.45	316.56	0.2	316.56	0.49	316.52	0.49	316.23	0.61	316.36	0.61	316.31	0.49		316.442	0.48	0.121758
	317.6	0.53	317.53	0.45	317.36	0.45	317.62	0.2	317.62	0.49	317.51	0.48	317.24	0.62	317.46	0.62	317.28	0.49		317.469	0.481111	0.123536
	318.64	0.53	318.54	0.45	318.37	0.46	318.63	0.2	318.63	0.48	318.57	0.49	318.25	0.61	318.44	0.61	318.27	0.5		318.482	0.481111	0.120669
	319.64	0.52	319.55	0.45	319.38	0.46	319.62	0.2	319.62	0.49	319.58	0.48	319.27	0.62	319.42	0.62	319.37	0.52		319.494	0.484444	0.123502
	320.6	0.53	320.57	0.44	320.39	0.47	320.61	0.2	320.61	0.48	320.56	0.48	320.29	0.62	320.51	0.62	320.35	0.51		320.499	0.483333	0.123794
	321.69	0.54	321.58	0.45	321.42	0.47	321.68	0.2	321.68	0.49	321.61	0.49	321.3	0.63	321.49	0.63	321.32	0.49		321.53	0.487778	0.12637
	322.68	0.55	322.6	0.45	322.43	0.48	322.68	0.2	322.68	0.5	322.62	0.49	322.31	0.63	322.47	0.63	322.72	0.51		322.577	0.493333	0.126984
	323.66	0.53	323.61	0.45	323.44	0.47	323.66	0.2	323.66	0.49	323.77	0.49	323.33	0.62	323.46	0.62	323.4	0.51		323.554	0.486667	0.12339
	324.65	0.53	324.63	0.45	324.45	0.47	324.71	0.2	324.71	0.49	324.65	0.49	324.34	0.63	324.55	0.63	324.39	0.51		324.564	0.488889	0.126139
	325.74	0.54	325.64	0.45	325.47	0.47	325.73	0.21	325.73	0.5	325.77	0.48	325.35	0.62	325.53	0.62	325.38	0.53		325.593	0.491111	0.121701
	326.71	0.54	326.65	0.45	326.48	0.47	326.71	0.22	326.71	0.49	326.68	0.49	326.37	0.62	326.51	0.62	326.46	0.52		326.587	0.491111	0.118369
	327.7	0.55	327.66	0.45	327.49	0.47	327.7	0.21	327.7	0.49	327.66	0.49	327.38	0.63	327.61	0.63	327.44	0.51		327.593	0.492222	0.124276
	328.79	0.54	328.68	0.44	328.51	0.47	328.77	0.22	328.77	0.49	328.71	0.49	328.4	0.63	328.59	0.63	328.43	0.51		328.628	0.491111	0.121392
	329.77	0.54	329.7	0.45	329.53	0.47	329.77	0.21	329.77	0.51	329.72	0.49	329.41	0.62	329.58	0.62	329.81	0.53		329.673	0.493333	0.121758
	330.75	0.54	330.71	0.45	330.54	0.47	330.75	0.21	330.75	0.5	330.72	0.49	330.43	0.64	330.7	0.64	330.5	0.53		330.65	0.496667	0.127083
	332.08	0.54	331.72	0.46	331.55	0.46	331.81	0.21	331.81	0.5	331.77	0.49	331.43	0.63	331.65	0.63	331.48	0.53		331.7	0.494444	0.124209
	332.78	0.55	332.74	0.46	332.56	0.48	332.82	0.22	332.82	0.5	332.76	0.49	332.45	0.64	332.65	0.64	332.47	0.51		332.672	0.498889	0.123637
	333.81	0.54	333.75	0.46	333.58	0.46	333.81	0.22	333.81	0.5	333.78	0.49	333.46	0.64	333.61	0.64	333.56	0.52		333.686	0.496667	0.123895
	334.8	0.56	334.75	0.45	334.58	0.46	334.8	0.22	334.8	0.5	334.76	0.5	334.47	0.64	334.7	0.64	334.54	0.51		334.689	0.497778	0.125178
	336.08	0.56	335.78	0.45	335.61	0.47	335.87	0.22	335.87	0.49	335.8	0.5	335.49	0.63	335.71	0.63	335.53	0.51		335.749	0.495556	0.122077
	336.87	0.56	336.79	0.45	336.62	0.47	336.87	0.22	336.87	0.5	336.82	0.5	336.51	0.65	336.68	0.65	336.91	0.52		336.771	0.502222	0.127845
	337.85	0.57	337.81	0.45	337.63	0.47	337.85	0.22	337.85	0.5	337.82	0.51	337.52	0.63	337.66	0.63	337.6	0.52		337.732	0.5	0.122984
	338.83	0.56	338.82	0.46	338.65	0.46	338.91	0.22	338.91	0.5	338.95	0.51	338.53	0.64	338.75	0.64	338.59	0.53		338.771	0.502222	0.125178
	339.93	0.55	339.84	0.46	339.67	0.48	339.92	0.22	339.92	0.5	339.86	0.5	339.55	0.64	339.73	0.64	339.57	0.52		339.777	0.501111	0.123738
	340.91	0.56	340.85	0.46	340.67	0.47	340.91	0.22	340.91	0.5	340.87	0.5	340.56	0.65	340.71	0.65	340.66	0.54		340.783	0.505556	0.127878
	341.9	0.55	341.86	0.46	341.69	0.47	341.96	0.21	341.96	0.49	341.86	0.5	341.58	0.65	341.8	0.65	341.65	0.55		341.807	0.503333	0.130671
	342.99	0.55	342.88	0.46	342.71	0.47	342.97	0.21	342.97	0.51	342.9	0.5	342.59	0.65	342.79	0.65	342.62	0.56		342.824	0.506667	0.131053
	343.97	0.57	343.89	0.46	343.72	0.48	343.97	0.22	343.97	0.5	343.97	0.51	343.61	0.64	343.77	0.64	344.01	0.54		343.876	0.506667	0.125399
	344.95	0.56	344.9	0.46	344.74	0.47	344.95	0.22	344.95	0.49	344.92	0.51	344.62	0.65	344.75	0.65	344.7	0.56		344.831	0.507778	0.128819
	345.94	0.55	345.92	0.46	345.75	0.48	346.01	0.22	346.01	0.51	345.95	0.51	345.63	0.66	345.85	0.66	345.68	0.54		345.86	0.51	0.129904
	347.02	0.55	346.93	0.46	346.76	0.48	347.03	0.22	347.03	0.5	346.96	0.51	346.65	0.67	346.83	0.67	346.66	0.53		346.874	0.51	0.132665
	348.1	0.55	347.95	0.46	347.77	0.48	348.01	0.22	348.01	0.5	347.97	0.5	347.66	0.66	347.81	0.66	347.75	0.54		347.892	0.507778	0.129979
	348.99	0.56	348.95	0.46	348.8	0.48	349.05	0.21	349.05	0.5	348.96	0.51	348.68	0.67	348.9	0.67	348.74	0.54		348.902	0.511111	0.136056
	350.08	0.54	349.97	0.46	349.8	0.48	350.07	0.22	350.07	0.51	350	0.51	349.69	0.67	349.88	0.67	349.72	0.54		349.92	0.511111	0.132518
	351.07	0.55	350.99	0.46	350.84	0.47	351.07	0.22	351.07	0.51	351.01	0.5	350.7	0.67	350.87	0.67	351.1	0.55		350.969	0.511111	0.133552
	352.05	0.56	352	0.46	351.83	0.48	352.05	0.23	352.05	0.5	352.02	0.51	351.71	0.67	351.85	0.67	351.79	0.55		351.928	0.514444	0.130873
	353.04	0.56	353.02	0.47	352.95	0.49	353.11	0.22	353.11	0.51	353.04	0.52	352.73	0.67	352.93	0.67	352.78	0.54		352.968	0.516667	0.132476
	354.12	0.56	354.03	0.47	353.91	0.48	354.12	0.21	354.12	0.51	354.05	0.51	353.74	0.67	353.92	0.67	353.76	0.54		353.974	0.513333	0.135554
	355.11	0.56	355.04	0.47	354.9	0.49	355.11	0.22	355.11	0.5	355.07	0.51	354.76	0.68	354.91	0.68	354.85	0.55		354.984	0.517778	0.13581
	356.09	0.56	356.05	0.47	355.98	0.49	356.15	0.22	356.15	0.51	356.06	0.52	355.77	0.68	356	0.68	355.84	0.53		356.01	0.517778	0.135257
	357.18	0.56	357.07	0.47	356.97	0.48	357.17	0.22	357.17	0.52	357.1	0.51	356.79	0.68	356.98	0.68	356.82	0.54		357.028	0.517778	0.135718
	358.17	0.57	358.08	0.46	357.96	0.49	358.17	0.23	358.17	0.5	358.11	0.52	357.8	0.69	357.96	0.69	358.21	0.53		358.07	0.52	0.136657
	359.15	0.57	359.1	0.46	359.03	0.49	359.15	0.23	359.15	0.5	359.11	0.52	358.82	0.68	358.95	0.68	358.89	0.53		359.039	0.517778	0.133583
	360.14	0.57	360.12	0.47	360.03	0.49	360.21	0.23	360.21	0.52	360.14	0.52	359.83	0.68	360.04	0.68	359.88	0.55		360.067	0.523333	0.133229
	361.23	0.57	361.13	0.48	361.01	0.49	361.22	0.23	361.22	0.52	361.27	0.51	360.84	0.68	361.02	0.68	360.86	0.52		361.089	0.52	0.132476
	362.28	0.58	362.14	0.46	362	0.49	362.2	0.23	362.2	0.51	362.33	0.53	361.86	0.68	362	0.68	361.95	0.53		362.107	0.521111	0.134019
	363.23	0.57	363.14	0.48	363.09	0.49	363.25	0.23	363.25	0.52	363.15	0.52	362.87	0.69	363.1	0.69	362.93	0.55		363.112	0.526667	0.135739
	364.28	0.56	364.17	0.47	364.06	0.49	364.26	0.23	364.26	0.52	364.19	0.52	363.89	0.68	364.08	0.68	363.92	0.55		364.123	0.522222	0.132832
	365.26	0.57	365.19	0.48	365.05	0.48	365.27	0.23	365.27	0.52	365.21	0.52	364.9	0.68	365.06	0.68	365.3	0.54		365.168	0.522222	0.132926
	366.25	0.57	366.2	0.48	366.12	0.49	366.24	0.23	366.24	0.51	366.26	0.52	365.91	0.69	366.05	0.69	365.99	0.54		366.14	0.524444	0.135657
	367.22	0.57	367.21	0.48	367.12	0.5	367.3	0.23	367.3	0.52	367.27	0.52	366.93	0.68	367.14	0.68	366.97	0.53		367.162	0.523333	0.132193
	368.32	0.58	368.23	0.48	368.11	0.48	368.32	0.23	368.32	0.51	368.25	0.52	367.94	0.69	368.11	0.69	367.96	0.54		368.173	0.524444	0.136484
	369.3	0.56	369.23	0.48	369.09	0.5	369.3	0.23	369.3	0.52	369.27	0.53	368.95	0.69	369.1	0.69	369.04	0.55		369.176	0.527778	0.135072
	370.58	0.56	370.24	0.48	370.18	0.49	370.34	0.23	370.34	0.53	370.25	0.52	369.97	0.68	370.2	0.68	370.03	0.54		370.237	0.523333	0.132193
	371.28	0.56	371.26	0.47	371.16	0.5	371.36	0.23	371.36	0.52	371.31	0.52	370.98	0.68	371.18	0.68	371.01	0.54		371.211	0.522222	0.132361
	372.36	0.58	372.28	0.48	372.14	0.51	372.36	0.24	372.36	0.54	372.36	0.52	372	0.68	372.16	0.68	372.39	0.55		372.268	0.531111	0.129947
	373.34	0.58	373.29	0.48	373.23	0.51	373.34	0.23	373.34	0.52	373.31	0.53	373.01	0.68	373.28	0.68	373.09	0.56		373.248	0.53	0.132947
	374.33	0.56	374.31	0.48	374.22	0.51	374.4	0.23	374.4	0.52	374.35	0.52	374.03	0.68	374.24	0.68	374.07	0.57		374.261	0.527778	0.13255
	375.58	0.57	375.32	0.48	375.2	0.51	375.42	0.24	375.42	0.52	375.35	0.53	375.04	0.69	375.22	0.69	375.05	0.56		375.289	0.532222	0.132644
	376.4	0.58	376.34	0.48	376.19	0.5	376.4	0.25	376.4	0.52	376.38	0.53	376.06	0.69	376.2	0.69	376.15	0.55		376.28	0.532222	0.130363
	377.39	0.58	377.34	0.48	377.29	0.5	377.44	0.24	377.44	0.53	377.36	0.54	377.06	0.7	377.29	0.7	377.13	0.54		377.304	0.534444	0.135933
	378.48	0.59	378.36	0.48	378.26	0.51	378.46	0.24	378.46	0.54	378.38	0.53	378.09	0.69	378.27	0.69	378.12	0.55		378.32	0.535556	0.13324
	379.46	0.57	379.38	0.47	379.25	0.5	379.46	0.24	379.46	0.53	379.38	0.53	379.1	0.68	379.26	0.68	379.5	0.54		379.361	0.526667	0.13
	380.44	0.57	380.39	0.48	380.32	0.51	380.44	0.24	380.44	0.53	380.47	0.53	380.11	0.69	380.37	0.69	380.21	0.54		380.354	0.531111	0.132235
	381.42	0.58	381.41	0.48	381.32	0.5	381.5	0.24	381.5	0.53	381.43	0.53	381.12	0.69	381.33	0.69	381.17	0.57		381.356	0.534444	0.133521
	382.51	0.56	382.42	0.47	382.3	0.5	382.51	0.24	382.51	0.55	382.45	0.53	382.14	0.69	382.32	0.69	382.15	0.54		382.368	0.53	0.132853
	383.62	0.56	383.43	0.47	383.29	0.5	383.5	0.24	383.5	0.54	383.47	0.54	383.15	0.7	383.3	0.7	383.24	0.56		383.389	0.534444	0.136117
	384.48	0.57	384.45	0.47	384.37	0.5	384.54	0.24	384.54	0.54	384.8	0.54	384.17	0.7	384.4	0.7	384.23	0.56		384.442	0.535556	0.136392
	385.59	0.56	385.46	0.48	385.35	0.52	385.56	0.24	385.56	0.53	385.49	0.53	385.18	0.7	385.37	0.7	385.21	0.54		385.419	0.533333	0.134815
	386.56	0.58	386.47	0.48	386.33	0.52	386.56	0.23	386.56	0.52	386.5	0.54	386.2	0.71	386.36	0.71	386.6	0.54		386.46	0.536667	0.141333
	387.54	0.57	387.49	0.47	387.41	0.5	387.54	0.24	387.54	0.53	387.5	0.53	387.21	0.72	387.48	0.72	387.29	0.55		387.444	0.536667	0.142478
	388.52	0.57	388.5	0.47	388.42	0.51	388.6	0.25	388.6	0.53	388.76	0.54	388.21	0.73	388.43	0.73	388.26	0.55		388.478	0.542222	0.142809
	389.63	0.57	389.52	0.48	389.39	0.51	389.61	0.23	389.61	0.54	389.76	0.53	389.23	0.72	389.41	0.72	389.25	0.54		389.49	0.537778	0.144203
	391.1	0.57	390.53	0.48	390.39	0.52	390.6	0.23	390.6	0.54	390.56	0.53	390.25	0.72	390.4	0.72	390.34	0.54		390.53	0.538889	0.144
	391.59	0.58	391.55	0.47	391.47	0.51	391.58	0.23	391.58	0.54	391.54	0.54	391.26	0.73	391.49	0.73	391.32	0.56		391.487	0.543333	0.148324
	392.65	0.57	392.56	0.47	392.46	0.51	392.65	0.24	392.65	0.54	392.59	0.53	392.27	0.73	392.47	0.73	392.31	0.56		392.512	0.542222	0.145497
	393.66	0.6	393.57	0.48	393.44	0.51	393.66	0.22	393.66	0.54	393.6	0.54	393.29	0.72	393.45	0.72	393.7	0.56		393.559	0.543333	0.148155
	394.65	0.59	394.6	0.47	394.52	0.51	394.64	0.24	394.64	0.54	394.76	0.55	394.31	0.72	394.57	0.72	394.39	0.55		394.564	0.543333	0.142829
	395.62	0.59	395.61	0.47	395.51	0.52	395.7	0.23	395.7	0.55	395.58	0.54	395.33	0.72	395.53	0.72	395.37	0.56		395.55	0.544444	0.145354
	396.65	0.58	396.62	0.48	396.5	0.5	396.71	0.24	396.71	0.55	396.65	0.54	396.33	0.72	396.51	0.72	396.35	0.54		396.559	0.541111	0.142166
	397.9	0.59	397.63	0.48	397.48	0.52	397.69	0.24	397.69	0.55	397.77	0.55	397.35	0.73	397.5	0.73	397.44	0.56		397.606	0.55	0.145086
	398.67	0.6	398.65	0.48	398.57	0.51	398.74	0.24	398.74	0.54	398.65	0.55	398.36	0.72	398.59	0.72	398.43	0.57		398.6	0.547778	0.142897
	399.76	0.6	399.66	0.49	399.55	0.51	399.75	0.24	399.75	0.54	399.69	0.54	399.38	0.71	399.57	0.71	399.41	0.57		399.613	0.545556	0.139384
	400.75	0.59	400.68	0.49	400.54	0.52	400.76	0.24	400.76	0.54	400.7	0.55	400.39	0.72	400.55	0.72	400.79	0.57		400.658	0.548889	0.141637
	401.74	0.59	401.68	0.49	401.61	0.54	401.73	0.24	401.73	0.54	401.7	0.55	401.4	0.73	401.67	0.73	401.49	0.58		401.639	0.554444	0.144491
	402.85	0.58	402.7	0.48	402.61	0.51	402.79	0.25	402.79	0.55	402.78	0.55	402.41	0.72	402.58	0.72	402.47	0.57		402.664	0.547778	0.139443
	403.81	0.6	403.72	0.49	403.6	0.53	403.76	0.24	403.76	0.54	403.78	0.55	403.43	0.74	403.61	0.74	403.45	0.58		403.658	0.556667	0.148071
	404.79	0.6	404.75	0.49	404.58	0.52	404.79	0.24	404.79	0.55	404.76	0.55	404.45	0.74	404.6	0.74	404.53	0.57		404.671	0.555556	0.14808
	405.77	0.6	405.75	0.48	405.67	0.53	405.79	0.24	405.79	0.55	405.79	0.55	405.46	0.75	405.68	0.75	405.52	0.57		405.691	0.557778	0.151557
	406.87	0.6	406.76	0.48	406.65	0.52	406.85	0.25	406.85	0.57	406.8	0.56	406.47	0.74	406.66	0.74	406.51	0.57		406.713	0.558889	0.146069
	407.85	0.58	407.77	0.49	407.64	0.53	407.82	0.24	407.82	0.56	407.8	0.55	407.49	0.75	407.65	0.75	407.89	0.58		407.748	0.558889	0.150536
	409.09	0.6	408.79	0.49	408.72	0.52	408.83	0.24	408.83	0.55	408.86	0.55	408.5	0.74	408.77	0.74	408.5	0.58		408.766	0.556667	0.14824
	409.82	0.6	409.8	0.49	409.7	0.52	409.89	0.25	409.89	0.55	409.78	0.56	409.55	0.74	409.72	0.74	409.56	0.56		409.746	0.556667	0.145344
	411.09	0.58	410.81	0.49	410.7	0.53	410.91	0.25	410.91	0.55	410.95	0.56	410.53	0.74	410.7	0.74	410.55	0.56		410.794	0.555556	0.144491
	411.89	0.59	411.83	0.5	411.68	0.53	411.89	0.26	411.89	0.55	411.86	0.56	411.54	0.75	411.69	0.75	411.64	0.56		411.768	0.561111	0.14478
	412.87	0.59	412.84	0.5	412.77	0.53	412.94	0.25	412.94	0.54	412.84	0.56	412.56	0.75	412.78	0.75	412.62	0.56		412.796	0.558889	0.147516
	413.97	0.59	413.87	0.5	413.76	0.53	413.95	0.25	413.95	0.55	413.96	0.56	413.56	0.74	413.76	0.74	413.6	0.54		413.82	0.555556	0.144318
	415.1	0.59	414.86	0.5	414.74	0.54	414.95	0.26	414.95	0.57	415.3	0.56	414.58	0.75	414.74	0.75	414.99	0.56		414.912	0.564444	0.144491
	415.93	0.59	415.88	0.5	415.82	0.54	415.94	0.25	415.94	0.56	415.89	0.56	415.6	0.76	415.87	0.76	415.6	0.56		415.83	0.564444	0.150342
	416.91	0.58	416.9	0.5	416.83	0.53	416.99	0.26	416.99	0.55	416.88	0.56	416.62	0.75	416.83	0.75	416.66	0.58		416.846	0.562222	0.144722
	418.01	0.59	417.91	0.5	417.79	0.53	418	0.25	418	0.55	418.26	0.56	417.62	0.75	417.8	0.75	417.64	0.57		417.892	0.561111	0.147432
	418.99	0.6	418.93	0.5	418.84	0.53	418.99	0.26	418.99	0.55	418.95	0.57	418.64	0.76	418.79	0.76	418.73	0.59		418.872	0.568889	0.14853
	419.97	0.61	419.94	0.5	419.87	0.54	419.97	0.25	419.97	0.56	419.93	0.57	419.66	0.75	419.88	0.75	419.72	0.57		419.879	0.566667	0.147733
	421.07	0.6	420.95	0.5	420.85	0.53	421.05	0.25	421.05	0.54	420.98	0.57	420.66	0.76	420.86	0.76	420.69	0.58		420.907	0.565556	0.151171
	422.04	0.6	421.96	0.5	421.84	0.52	422.05	0.24	422.05	0.56	422	0.56	421.68	0.75	421.84	0.75	422.09	0.58		421.95	0.562222	0.15073
	423.11	0.61	422.98	0.49	422.91	0.54	423.03	0.25	423.03	0.55	423.31	0.57	422.7	0.75	422.96	0.75	422.7	0.58		422.97	0.565556	0.148502
	424.11	0.61	423.99	0.5	423.91	0.53	424.09	0.26	424.09	0.56	423.98	0.57	423.72	0.75	423.91	0.75	423.76	0.59		423.951	0.568889	0.145554
	425.14	0.6	425.01	0.5	424.89	0.54	425.1	0.25	425.1	0.57	425.03	0.58	424.72	0.75	424.9	0.75	424.73	0.57		424.958	0.567778	0.14746
	426.08	0.58	426.02	0.51	425.95	0.53	426.09	0.25	426.09	0.56	426.27	0.57	425.75	0.76	425.88	0.76	425.83	0.59		425.996	0.567778	0.150148
	427.07	0.61	427.04	0.51	426.96	0.56	427.13	0.25	427.13	0.55	427.03	0.57	426.76	0.75	426.98	0.75	426.82	0.59		426.991	0.571111	0.147177
	428.17	0.61	428.05	0.5	427.94	0.55	428.14	0.25	428.14	0.56	428.26	0.57	427.76	0.76	427.95	0.76	427.8	0.61		428.023	0.574444	0.151254
	429.15	0.61	429.06	0.5	428.93	0.54	429.15	0.25	429.15	0.56	429.09	0.58	428.78	0.76	428.94	0.76	429.19	0.6		429.049	0.573333	0.151245
	430.22	0.6	430.08	0.51	430	0.55	430.13	0.26	430.13	0.55	430.1	0.57	429.8	0.77	430.06	0.77	429.88	0.62		430.044	0.577778	0.151392
	431.11	0.6	431.1	0.5	431.01	0.54	431.19	0.25	431.19	0.54	431.27	0.57	430.81	0.77	431.01	0.77	430.86	0.61		431.061	0.572222	0.15474
	432.2	0.61	432.11	0.5	431.99	0.54	432.2	0.25	432.2	0.55	432.28	0.57	431.81	0.77	431.99	0.77	431.84	0.59		432.069	0.572222	0.154335
	433.15	0.61	433.12	0.49	432.97	0.54	433.22	0.25	433.22	0.55	433.15	0.58	432.84	0.77	432.98	0.77	432.93	0.59		433.064	0.572222	0.154982
	434.17	0.62	434.14	0.5	434.06	0.55	434.17	0.26	434.17	0.55	434.14	0.58	433.84	0.78	434.07	0.78	433.92	0.59		434.076	0.578889	0.155036
	435.26	0.6	435.15	0.49	435.04	0.53	435.24	0.25	435.24	0.54	435.28	0.58	434.86	0.77	435.06	0.77	434.9	0.6		435.114	0.57	0.155403
	436.25	0.61	436.17	0.5	436.02	0.53	436.24	0.25	436.24	0.55	436.28	0.58	435.88	0.77	436.04	0.77	436.29	0.59		436.157	0.572222	0.154659
	437.24	0.62	437.18	0.49	437.09	0.54	437.23	0.26	437.23	0.55	437.28	0.57	436.89	0.78	437.16	0.78	436.89	0.58		437.132	0.574444	0.155893
	438.34	0.61	438.19	0.49	438.1	0.55	438.28	0.25	438.28	0.55	438.29	0.57	437.9	0.79	438.11	0.79	437.95	0.57		438.16	0.574444	0.161176
	439.3	0.62	439.2	0.5	439.09	0.56	439.3	0.25	439.3	0.55	439.28	0.57	438.92	0.79	439.09	0.79	438.94	0.59		439.158	0.58	0.160702
	440.28	0.62	440.22	0.49	440.07	0.53	440.29	0.26	440.29	0.56	440.28	0.57	439.93	0.79	440.08	0.79	440.02	0.57		440.162	0.575556	0.159382
	441.26	0.63	441.23	0.48	441.16	0.54	441.27	0.26	441.27	0.56	441.29	0.58	440.95	0.8	441.17	0.8	441.02	0.59		441.18	0.582222	0.163461
	442.59	0.61	442.25	0.49	442.14	0.53	442.34	0.25	442.34	0.56	442.32	0.58	441.96	0.79	442.15	0.79	442	0.6		442.232	0.577778	0.16177
	443.3	0.59	443.26	0.49	443.13	0.55	443.34	0.26	443.34	0.57	443.25	0.58	442.97	0.78	443.14	0.78	443.38	0.58		443.234	0.575556	0.154686
	444.32	0.6	444.28	0.49	444.19	0.55	444.32	0.26	444.32	0.56	444.26	0.59	443.99	0.78	444.26	0.78	444.06	0.58		444.222	0.576667	0.155
	445.31	0.59	445.3	0.5	445.2	0.55	445.38	0.26	445.38	0.57	445.35	0.59	445	0.76	445.22	0.76	445.06	0.58		445.244	0.573333	0.147648
	446.6	0.61	446.31	0.5	446.18	0.55	446.4	0.26	446.4	0.57	446.24	0.59	446.02	0.77	446.19	0.77	446.04	0.6		446.264	0.58	0.15141
	447.6	0.62	447.31	0.5	447.17	0.53	447.38	0.27	447.38	0.55	447.32	0.58	447.03	0.79	447.18	0.79	447.13	0.58		447.278	0.578889	0.1564
	448.37	0.62	448.34	0.5	448.18	0.55	448.37	0.27	448.37	0.56	448.3	0.58	448.04	0.79	448.28	0.79	448.11	0.59		448.262	0.583333	0.155563
	449.59	0.62	449.34	0.5	449.18	0.54	449.44	0.27	449.44	0.58	449.42	0.59	449.06	0.8	449.25	0.8	449.09	0.59		449.312	0.587778	0.158964
	450.61	0.61	450.36	0.5	450.29	0.54	450.44	0.27	450.44	0.57	450.36	0.59	450.08	0.79	450.24	0.79	450.29	0.6		450.346	0.584444	0.155572
	451.43	0.62	451.37	0.51	451.27	0.56	451.42	0.27	451.42	0.57	451.36	0.58	451.08	0.79	451.35	0.79	451.18	0.6		451.32	0.587778	0.154578
	452.4	0.6	452.38	0.51	452.27	0.54	452.48	0.27	452.48	0.57	452.34	0.6	452.1	0.8	452.31	0.8	452.15	0.62		452.323	0.59	0.158509
	453.59	0.6	453.4	0.5	453.26	0.55	453.49	0.27	453.49	0.57	453.36	0.59	453.11	0.79	453.29	0.79	453.14	0.63		453.348	0.587778	0.155787
	454.48	0.62	454.42	0.5	454.24	0.56	454.48	0.26	454.48	0.56	454.48	0.58	454.13	0.79	454.28	0.79	454.23	0.62		454.358	0.586667	0.158351
	455.46	0.62	455.43	0.51	455.24	0.56	455.47	0.27	455.47	0.56	455.4	0.59	455.14	0.8	455.37	0.8	455.21	0.59		455.354	0.588889	0.157991
	456.56	0.61	456.44	0.51	456.31	0.56	456.54	0.26	456.54	0.57	456.44	0.6	456.16	0.8	456.36	0.8	456.19	0.6		456.393	0.59	0.160234
	457.54	0.61	457.45	0.5	457.3	0.56	457.54	0.26	457.54	0.56	457.46	0.6	457.17	0.78	457.34	0.78	457.58	0.6		457.436	0.583333	0.154596
	458.52	0.63	458.47	0.51	458.37	0.56	458.52	0.27	458.52	0.58	458.77	0.58	458.19	0.79	458.45	0.79	458.27	0.61		458.453	0.591111	0.154875
	459.61	0.6	459.48	0.51	459.37	0.56	459.58	0.27	459.58	0.58	459.44	0.58	459.19	0.78	459.41	0.78	459.24	0.62		459.433	0.586667	0.151245
	460.62	0.63	460.5	0.51	460.35	0.57	460.59	0.27	460.59	0.56	460.44	0.59	460.21	0.79	460.39	0.79	460.24	0.62		460.437	0.592222	0.155143
	461.6	0.62	461.51	0.51	461.34	0.57	461.58	0.26	461.58	0.57	461.51	0.59	461.23	0.79	461.37	0.79	461.32	0.61		461.449	0.59	0.157083
	462.56	0.62	462.53	0.51	462.43	0.56	462.56	0.27	462.56	0.58	462.77	0.58	462.24	0.8	462.46	0.8	462.31	0.61		462.491	0.592222	0.157859
	463.65	0.62	463.54	0.51	463.41	0.57	463.63	0.27	463.63	0.58	463.54	0.59	463.26	0.8	463.45	0.8	463.29	0.62		463.489	0.595556	0.157727
	464.64	0.62	464.56	0.51	464.4	0.55	464.64	0.27	464.64	0.58	464.55	0.59	464.27	0.81	464.43	0.81	464.68	0.62		464.534	0.595556	0.161564
	465.63	0.61	465.57	0.51	465.45	0.57	465.62	0.28	465.62	0.58	465.56	0.59	465.29	0.8	465.43	0.8	465.36	0.63		465.503	0.596667	0.155242
	466.6	0.61	466.59	0.51	466.47	0.57	466.67	0.27	466.67	0.59	466.78	0.6	466.29	0.79	466.5	0.79	466.35	0.61		466.547	0.593333	0.15411
	467.74	0.61	467.6	0.51	467.45	0.56	467.68	0.27	467.68	0.59	467.78	0.59	467.31	0.8	467.49	0.8	467.33	0.63		467.562	0.595556	0.157964
	468.66	0.61	468.61	0.51	468.46	0.58	468.68	0.28	468.68	0.59	468.61	0.6	468.32	0.8	468.47	0.8	468.42	0.64		468.546	0.601111	0.155197
	469.67	0.62	469.63	0.51	469.55	0.57	469.65	0.28	469.65	0.6	469.78	0.59	469.34	0.79	469.56	0.79	469.4	0.62		469.581	0.596667	0.151822
	470.67	0.61	470.64	0.5	470.53	0.57	470.73	0.28	470.73	0.59	470.64	0.59	470.35	0.83	470.55	0.83	470.39	0.62		470.581	0.602222	0.165739
	471.66	0.63	471.65	0.51	471.52	0.57	471.74	0.28	471.74	0.61	471.65	0.6	471.37	0.82	471.54	0.82	471.78	0.65		471.628	0.61	0.162327
	473.09	0.64	472.67	0.52	472.59	0.57	472.72	0.28	472.72	0.6	472.66	0.6	472.38	0.81	472.51	0.81	472.46	0.62		472.644	0.605556	0.157964
	473.71	0.61	473.68	0.5	473.59	0.57	473.77	0.28	473.77	0.58	473.64	0.59	473.4	0.82	473.6	0.82	473.44	0.64		473.622	0.601111	0.162899
	475.09	0.61	474.7	0.51	474.58	0.58	474.79	0.27	474.79	0.57	474.63	0.59	474.4	0.82	474.59	0.82	474.42	0.64		474.666	0.601111	0.164655
	475.71	0.62	475.72	0.51	475.56	0.58	475.77	0.28	475.77	0.58	475.71	0.59	475.42	0.83	475.58	0.83	475.52	0.63		475.64	0.605556	0.16516
	477.09	0.6	476.72	0.52	476.64	0.58	476.82	0.29	476.82	0.57	476.7	0.6	476.44	0.81	476.67	0.81	476.51	0.61		476.712	0.598889	0.154955
	477.79	0.62	477.73	0.51	477.63	0.57	477.83	0.29	477.83	0.58	477.79	0.6	477.46	0.83	477.65	0.83	477.49	0.64		477.689	0.607778	0.163078
	479.1	0.61	478.75	0.52	478.61	0.56	478.83	0.28	478.83	0.58	478.8	0.59	478.47	0.81	478.62	0.81	478.87	0.63		478.764	0.598889	0.158149
	480.1	0.63	479.77	0.52	479.69	0.57	479.81	0.29	479.81	0.58	479.8	0.59	479.48	0.83	479.61	0.83	479.56	0.62		479.737	0.606667	0.16225
	481.09	0.61	480.79	0.52	480.69	0.57	480.86	0.28	480.86	0.58	480.74	0.59	480.5	0.84	480.7	0.84	480.54	0.62		480.752	0.605556	0.167937
	481.9	0.61	481.79	0.52	481.67	0.58	481.89	0.3	481.89	0.58	481.79	0.59	481.51	0.84	481.69	0.84	481.53	0.61		481.74	0.607778	0.162848
	483.1	0.61	482.81	0.52	482.73	0.57	482.87	0.29	482.87	0.58	482.82	0.6	482.52	0.83	482.66	0.83	482.62	0.62		482.778	0.605556	0.16195
	484.11	0.63	483.81	0.52	483.76	0.58	483.86	0.3	483.86	0.6	483.81	0.59	483.54	0.84	483.76	0.84	483.6	0.63		483.79	0.614444	0.162797
	485.11	0.62	484.84	0.52	484.73	0.57	484.93	0.28	484.93	0.59	484.83	0.6	484.55	0.84	484.75	0.84	484.57	0.62		484.804	0.608889	0.167738
	486.1	0.63	485.86	0.53	485.72	0.57	485.93	0.29	485.93	0.59	485.96	0.61	485.56	0.84	485.73	0.84	485.97	0.63		485.862	0.614444	0.164781
	486.91	0.63	486.86	0.52	486.81	0.57	486.91	0.29	486.91	0.61	486.85	0.6	486.58	0.86	486.71	0.86	486.66	0.66		486.8	0.622222	0.172755
	488.1	0.61	487.88	0.52	487.8	0.56	487.96	0.29	487.96	0.59	487.83	0.61	487.6	0.85	487.8	0.85	487.64	0.62		487.841	0.611111	0.169074
	488.99	0.62	488.89	0.53	488.77	0.56	488.98	0.29	488.98	0.6	488.89	0.59	488.6	0.85	488.79	0.85	488.63	0.63		488.836	0.613333	0.168597
	490.12	0.61	489.9	0.53	489.76	0.57	489.97	0.29	489.97	0.6	490.31	0.6	489.62	0.84	489.77	0.84	489.72	0.64		489.904	0.613333	0.164773
	490.96	0.62	490.91	0.53	490.84	0.56	490.95	0.29	490.95	0.6	490.89	0.6	490.64	0.84	490.86	0.84	490.7	0.65		490.856	0.614444	0.165387
	492.04	0.61	491.93	0.52	491.82	0.58	492.03	0.29	492.03	0.58	491.93	0.6	491.65	0.85	491.84	0.85	491.68	0.64		491.883	0.613333	0.168967
	493.12	0.62	492.95	0.53	492.81	0.58	493.02	0.3	493.02	0.6	493.27	0.61	492.66	0.84	492.82	0.84	493.07	0.62		492.971	0.615556	0.161718
	494.01	0.63	493.96	0.52	493.88	0.57	494.01	0.29	494.01	0.59	494.27	0.6	493.68	0.84	493.81	0.84	493.75	0.63		493.931	0.612222	0.165513
	494.99	0.64	494.98	0.52	494.85	0.58	495.08	0.28	495.08	0.6	494.93	0.6	494.69	0.84	494.89	0.84	494.74	0.62		494.914	0.613333	0.167631
	496.1	0.62	495.99	0.51	495.87	0.58	496.08	0.29	496.08	0.6	495.98	0.59	495.7	0.84	495.88	0.84	495.72	0.61		495.933	0.608889	0.165714
	497.19	0.63	497	0.52	497.07	0.56	497.06	0.29	497.06	0.59	497.27	0.59	496.72	0.85	496.86	0.85	496.82	0.62		497.006	0.611111	0.16937
	498.05	0.62	498.01	0.52	497.94	0.58	498.11	0.28	498.11	0.59	497.99	0.6	497.73	0.85	497.96	0.85	497.8	0.62		497.967	0.612222	0.170937
	499.16	0.62	499.03	0.52	498.93	0.56	499.12	0.28	499.12	0.6	499.03	0.6	498.75	0.85	498.94	0.85	498.77	0.64		498.983	0.613333	0.171683
	500.13	0.62	500.05	0.52	499.91	0.55	500.14	0.28	500.14	0.59	500.28	0.6	499.76	0.85	499.92	0.85	500.17	0.63		500.056	0.61	0.172047
	501.12	0.63	501.05	0.53	500.98	0.57	501.1	0.28	501.1	0.6	501.04	0.6	500.77	0.85	500.91	0.85	500.86	0.64		500.992	0.616667	0.170734
	502.1	0.63	502.07	0.54	501.98	0.58	502.17	0.29	502.17	0.59	502.04	0.59	501.79	0.84	502	0.84	501.84	0.62		502.018	0.613333	0.164012
	503.19	0.64	503.09	0.53	502.97	0.59	503.17	0.29	503.17	0.59	503.29	0.6	502.8	0.86	502.98	0.86	502.81	0.64		503.052	0.622222	0.171448
	504.17	0.62	504.11	0.54	503.95	0.59	504.16	0.28	504.16	0.6	504.1	0.6	503.82	0.85	503.96	0.85	503.91	0.65		504.038	0.62	0.169706
	505.58	0.65	505.1	0.54	505.04	0.57	505.15	0.29	505.15	0.6	505.09	0.59	504.83	0.86	505.05	0.86	504.89	0.65		505.098	0.623333	0.171756
	506.24	0.63	506.13	0.53	506.02	0.57	506.22	0.29	506.22	0.59	506.29	0.59	505.84	0.85	506.04	0.85	505.88	0.63		506.098	0.614444	0.168457
	507.42	0.63	507.14	0.54	507.01	0.57	507.23	0.29	507.23	0.6	507.29	0.59	506.86	0.85	507.02	0.85	507.17	0.64		507.152	0.617778	0.167838

## Sheet: Fig 4H subvolume t>3h
	Data used for the graph in Figure 4H showing FRAP data for P droplets older than 3h. A subvolume of the droplet is photobleached. Fluorescence values (FRAP data) are normalized to 1. Photobleaching was performed at t=0.
	Exp. 1		Exp. 2		Exp. 3		Exp. 4		Exp. 5		Exp. 6			Data used for figure panel
	Time (s)	FRAP data	Time (s)	FRAP data	Time (s)	FRAP data	Time (s)	FRAP data	Time (s)	FRAP data	Time (s)	FRAP data		Mean time	Mean FRAP	SD FRAP
	-20.89	1.01	-21.04	1	-21.25	1	-21.55	1	-20.79	1	-20.88	1		-21.0667	1.00167	0.00408248
	-18.82	0.99	-19.06	1.01	-19.27	1	-19.54	0.99	-18.77	1	-18.83	1		-19.0483	0.998333	0.00752773
	-16.76	1	-17.03	1.02	-17.2	0.98	-17.31	1	-16.74	1	-16.81	1		-16.975	1	0.0126491
	-14.79	1	-14.89	1.01	-15.12	0.98	-15.13	1	-14.72	1	-14.77	1		-14.9033	0.998333	0.00983192
	-12.74	0.99	-12.93	0.99	-13.05	0.98	-12.94	1	-12.69	1	-12.77	1		-12.8533	0.993333	0.00816497
	-10.62	1	-10.85	1	-10.97	1.02	-10.87	1	-10.66	0.99	-10.71	1		-10.78	1.00167	0.00983192
	-8.67	0.99	-8.89	1	-8.91	1.01	-8.8	1	-8.63	1	-8.69	1		-8.765	1	0.00632456
	-6.59	1.01	-6.81	0.98	-6.88	0.98	-6.72	1.01	-6.6	1	-6.66	1		-6.71	0.996667	0.0136626
	-4.63	1	-4.63	1.01	-4.74	1.04	-4.41	1	-4.57	1	-4.63	1		-4.60167	1.00833	0.0160208
	-2.56	1	-2.77	0.99	-2.78	1	-2.68	1.01	-2.55	1	-2.62	1		-2.66	1	0.00632456
	-0.59	0.99	-0.7	0.99	-0.7	1.01	-0.71	1.01	-0.52	1	-0.57	1		-0.631667	1	0.00894427
	0	0.03	0	0.02	0	0.02	0	0.01	0	0.05	0	0.05		0	0.03	0.0167332
	2.03	0.04	1.92	0.02	1.91	0.02	2.02	0.02	2.05	0.05	2.08	0.05		2.00167	0.0333333	0.0150555
	4.06	0.04	4	0.02	3.86	0.03	4.09	0.02	4.14	0.05	4.15	0.05		4.05	0.035	0.013784
	6.18	0.04	6.07	0.03	6.04	0.03	6.17	0.02	6.21	0.06	6.17	0.05		6.14	0.0383333	0.0147196
	8.15	0.04	8.14	0.03	8.12	0.03	8.25	0.02	8.23	0.05	8.31	0.05		8.2	0.0366667	0.0121106
	10.23	0.04	10.22	0.02	10.19	0.03	10.32	0.02	10.25	0.06	10.27	0.05		10.2467	0.0366667	0.0163299
	12.4	0.04	12.3	0.03	12.27	0.03	12.39	0.02	12.29	0.06	12.35	0.05		12.3333	0.0383333	0.0147196
	14.26	0.04	14.37	0.03	14.34	0.03	14.46	0.02	14.32	0.06	14.32	0.05		14.345	0.0383333	0.0147196
	16.47	0.04	16.43	0.03	16.42	0.04	16.49	0.02	16.35	0.06	16.39	0.05		16.425	0.04	0.0141421
	18.3	0.05	18.46	0.03	18.45	0.04	18.62	0.02	18.37	0.06	18.5	0.05		18.45	0.0416667	0.0147196
	20.38	0.04	20.6	0.03	20.47	0.04	20.58	0.02	20.4	0.06	20.43	0.05		20.4767	0.04	0.0141421
	22.34	0.05	22.56	0.03	22.53	0.04	22.65	0.02	22.43	0.06	22.51	0.05		22.5033	0.0416667	0.0147196
	24.42	0.05	24.64	0.03	24.62	0.04	24.77	0.02	24.44	0.06	24.47	0.05		24.56	0.0416667	0.0147196
	26.6	0.05	26.6	0.03	26.58	0.04	26.69	0.02	26.49	0.06	26.55	0.05		26.585	0.0416667	0.0147196
	28.45	0.05	28.68	0.03	28.65	0.04	28.77	0.02	28.52	0.06	28.51	0.05		28.5967	0.0416667	0.0147196
	30.54	0.05	30.86	0.03	30.72	0.04	30.74	0.02	30.51	0.06	30.59	0.05		30.66	0.0416667	0.0147196
	32.5	0.05	32.74	0.03	32.69	0.04	32.81	0.02	32.54	0.06	32.6	0.05		32.6467	0.0416667	0.0147196
	34.58	0.05	34.79	0.03	34.67	0.04	34.78	0.02	34.56	0.06	34.62	0.05		34.6667	0.0416667	0.0147196
	36.54	0.05	36.76	0.03	36.73	0.04	36.85	0.02	36.59	0.06	36.7	0.05		36.695	0.0416667	0.0147196
	38.61	0.05	38.83	0.03	38.8	0.04	38.96	0.02	38.61	0.06	38.67	0.05		38.7467	0.0416667	0.0147196
	40.8	0.05	40.8	0.03	40.77	0.04	40.89	0.03	40.65	0.06	40.75	0.05		40.7767	0.0433333	0.0121106
	42.65	0.05	42.87	0.03	42.84	0.04	42.97	0.03	42.68	0.06	42.71	0.06		42.7867	0.045	0.013784
	44.73	0.05	45.06	0.03	44.91	0.05	44.93	0.03	44.71	0.07	44.78	0.06		44.8533	0.0483333	0.0160208
	46.69	0.05	46.91	0.03	46.89	0.04	47.01	0.03	46.74	0.06	46.89	0.06		46.855	0.045	0.013784
	48.77	0.05	48.99	0.03	48.86	0.04	48.98	0.03	48.76	0.06	48.82	0.06		48.8633	0.045	0.013784
	50.73	0.05	50.96	0.03	50.92	0.05	51.04	0.03	50.8	0.06	50.9	0.06		50.8917	0.0466667	0.0136626
	52.81	0.05	53.04	0.03	53	0.05	53.15	0.03	52.81	0.06	52.86	0.06		52.945	0.0466667	0.0136626
	54.99	0.05	54.99	0.03	54.97	0.05	55.09	0.03	54.85	0.06	54.94	0.06		54.9717	0.0466667	0.0136626
	56.85	0.05	57.07	0.03	57.04	0.05	57.16	0.03	56.87	0.07	56.9	0.06		56.9817	0.0483333	0.0160208
	58.92	0.05	59.25	0.03	59.11	0.05	59.13	0.03	58.9	0.07	58.98	0.06		59.0483	0.0483333	0.0160208
	60.89	0.05	61.11	0.03	61.08	0.05	61.2	0.03	60.93	0.07	61.08	0.06		61.0483	0.0483333	0.0160208
	62.97	0.05	63.18	0.03	63.16	0.05	63.17	0.03	62.96	0.06	63.01	0.06		63.075	0.0466667	0.0136626
	64.93	0.05	65.15	0.03	65.12	0.05	65.24	0.03	64.98	0.07	65.09	0.06		65.085	0.0483333	0.0160208
	67	0.05	67.22	0.03	67.21	0.05	67.35	0.03	66.99	0.07	67.06	0.06		67.1383	0.0483333	0.0160208
	69.19	0.05	69.19	0.03	69.19	0.05	69.28	0.03	69.04	0.06	69.14	0.06		69.1717	0.0466667	0.0136626
	71.04	0.05	71.26	0.04	71.22	0.05	71.36	0.03	71.07	0.06	71.1	0.06		71.175	0.0483333	0.0116905
	73.12	0.06	73.45	0.04	73.23	0.05	73.33	0.03	73.1	0.07	73.18	0.06		73.235	0.0516667	0.0147196
	75.09	0.06	75.3	0.04	75.28	0.05	75.4	0.03	75.12	0.07	75.28	0.06		75.245	0.0516667	0.0147196
	77.16	0.05	77.38	0.03	77.26	0.05	77.37	0.03	77.15	0.07	77.2	0.06		77.2533	0.0483333	0.0160208
	79.13	0.06	79.34	0.04	79.31	0.05	79.44	0.03	79.18	0.07	79.29	0.06		79.2817	0.0516667	0.0147196
	81.2	0.05	81.42	0.03	81.39	0.05	81.56	0.03	81.2	0.07	81.26	0.06		81.3383	0.0483333	0.0160208
	83.39	0.06	83.38	0.03	83.36	0.05	83.48	0.03	83.24	0.07	83.32	0.06		83.3617	0.05	0.0167332
	85.24	0.06	85.46	0.04	85.44	0.05	85.57	0.03	85.27	0.07	85.29	0.06		85.3783	0.0516667	0.0147196
	87.31	0.06	87.66	0.04	87.51	0.05	87.52	0.03	87.29	0.07	87.37	0.06		87.4433	0.0516667	0.0147196
	89.28	0.05	89.5	0.04	89.48	0.06	89.62	0.03	89.32	0.07	89.48	0.06		89.4467	0.0516667	0.0147196
	91.36	0.05	91.57	0.04	91.46	0.06	91.56	0.03	91.35	0.07	91.41	0.06		91.4517	0.0516667	0.0147196
	93.32	0.06	93.53	0.04	93.51	0.06	93.64	0.03	93.38	0.07	93.48	0.06		93.4767	0.0533333	0.0150555
	95.4	0.06	95.62	0.04	95.58	0.06	95.74	0.03	95.39	0.07	95.45	0.06		95.53	0.0533333	0.0150555
	97.58	0.06	97.57	0.04	97.55	0.06	97.67	0.03	97.43	0.07	97.52	0.06		97.5533	0.0533333	0.0150555
	99.44	0.06	99.66	0.04	99.63	0.06	99.75	0.03	99.46	0.07	99.49	0.06		99.5717	0.0533333	0.0150555
	101.51	0.06	101.84	0.04	101.7	0.06	101.72	0.03	101.49	0.07	101.57	0.06		101.638	0.0533333	0.0150555
	103.48	0.06	103.72	0.04	103.67	0.06	103.79	0.03	103.52	0.07	103.67	0.06		103.642	0.0533333	0.0150555
	105.56	0.06	105.77	0.04	105.65	0.06	105.73	0.03	105.65	0.07	105.6	0.06		105.66	0.0533333	0.0150555
	107.52	0.06	107.74	0.04	107.71	0.06	107.75	0.03	107.61	0.07	107.68	0.06		107.668	0.0533333	0.0150555
	109.59	0.06	109.81	0.04	109.78	0.06	109.94	0.03	109.59	0.07	109.65	0.06		109.727	0.0533333	0.0150555
	111.78	0.07	111.78	0.04	111.75	0.06	111.87	0.04	111.65	0.07	111.73	0.06		111.76	0.0566667	0.0136626
	113.63	0.06	113.86	0.04	113.82	0.06	113.95	0.03	113.68	0.07	113.69	0.06		113.772	0.0533333	0.0150555
	115.71	0.06	116.04	0.04	115.9	0.06	115.92	0.04	115.86	0.07	115.76	0.06		115.865	0.055	0.0122474
	117.67	0.06	117.9	0.04	117.86	0.06	117.99	0.04	117.79	0.07	117.87	0.06		117.847	0.055	0.0122474
	119.75	0.06	119.97	0.04	119.85	0.06	119.95	0.04	119.87	0.07	119.8	0.06		119.865	0.055	0.0122474
	121.71	0.06	121.93	0.04	121.9	0.06	122.03	0.04	121.83	0.07	121.88	0.06		121.88	0.055	0.0122474
	123.78	0.06	124.02	0.04	123.98	0.06	124.13	0.04	123.88	0.07	123.84	0.06		123.938	0.055	0.0122474
	125.97	0.06	125.98	0.04	125.94	0.06	126.07	0.04	125.87	0.07	125.92	0.06		125.958	0.055	0.0122474
	127.83	0.06	128.05	0.04	128.02	0.06	128.14	0.04	128.22	0.07	127.88	0.06		128.023	0.055	0.0122474
	129.9	0.06	130.23	0.04	130.1	0.06	130.11	0.04	130.05	0.07	129.96	0.06		130.058	0.055	0.0122474
	131.87	0.06	132.09	0.04	132.06	0.06	132.19	0.04	131.98	0.07	132.06	0.06		132.042	0.055	0.0122474
	133.94	0.06	134.16	0.04	134.05	0.06	134.15	0.04	134.06	0.07	133.99	0.06		134.058	0.055	0.0122474
	135.91	0.06	136.13	0.04	136.11	0.06	136.22	0.04	136.03	0.07	136.07	0.06		136.078	0.055	0.0122474
	137.99	0.06	138.21	0.04	138.18	0.06	138.34	0.04	138.11	0.07	138.04	0.06		138.145	0.055	0.0122474
	140.17	0.06	140.18	0.04	140.14	0.06	140.26	0.04	140.07	0.07	140.12	0.06		140.157	0.055	0.0122474
	142.02	0.06	142.25	0.04	142.21	0.06	142.34	0.04	142.15	0.07	142.08	0.06		142.175	0.055	0.0122474
	144.1	0.07	144.43	0.04	144.29	0.07	144.31	0.04	144.25	0.07	144.15	0.06		144.255	0.0583333	0.0147196
	146.06	0.07	146.28	0.04	146.25	0.07	146.38	0.03	146.18	0.07	146.26	0.06		146.235	0.0566667	0.0175119
	148.14	0.06	148.36	0.04	148.24	0.06	148.34	0.04	148.26	0.07	148.19	0.06		148.255	0.055	0.0122474
	150.11	0.06	150.32	0.04	150.3	0.07	150.42	0.04	150.22	0.07	150.28	0.06		150.275	0.0566667	0.0136626
	152.18	0.07	152.4	0.04	152.38	0.07	152.53	0.04	152.3	0.07	152.24	0.06		152.338	0.0583333	0.0147196
	154.25	0.06	154.37	0.04	154.34	0.06	154.46	0.04	154.26	0.07	154.32	0.06		154.333	0.055	0.0122474
	156.24	0.07	156.45	0.04	156.42	0.06	156.53	0.04	156.34	0.07	156.29	0.06		156.378	0.0566667	0.0136626
	158.3	0.07	158.62	0.04	158.49	0.06	158.5	0.04	158.44	0.07	158.35	0.06		158.45	0.0566667	0.0136626
	160.26	0.07	160.48	0.04	160.45	0.06	160.58	0.04	160.37	0.08	160.46	0.06		160.433	0.0583333	0.0160208
	162.34	0.07	162.56	0.04	162.44	0.07	162.54	0.04	162.45	0.08	162.4	0.07		162.455	0.0616667	0.017224
	164.3	0.07	164.52	0.04	164.49	0.07	164.62	0.04	164.42	0.08	164.46	0.06		164.468	0.06	0.0167332
	166.38	0.07	166.61	0.04	166.57	0.07	166.72	0.04	166.5	0.07	166.43	0.06		166.535	0.0583333	0.0147196
	168.56	0.07	168.56	0.04	168.54	0.07	168.65	0.04	168.46	0.08	168.52	0.06		168.548	0.06	0.0167332
	170.41	0.07	170.64	0.05	170.61	0.06	170.73	0.04	170.53	0.08	170.47	0.06		170.565	0.06	0.0141421
	172.49	0.07	172.83	0.04	172.68	0.06	172.7	0.04	172.65	0.08	172.54	0.06		172.648	0.0583333	0.0160208
	174.46	0.07	174.68	0.04	174.65	0.07	174.77	0.04	174.58	0.08	174.66	0.06		174.633	0.06	0.0167332
	176.53	0.07	176.77	0.04	176.63	0.07	176.74	0.04	176.65	0.08	176.58	0.06		176.65	0.06	0.0167332
	178.5	0.07	178.72	0.04	178.69	0.07	178.81	0.04	178.62	0.08	178.67	0.06		178.668	0.06	0.0167332
	180.57	0.07	180.81	0.04	180.77	0.07	180.92	0.04	180.69	0.08	180.63	0.07		180.732	0.0616667	0.017224
	182.76	0.07	182.76	0.04	182.73	0.07	182.85	0.04	182.66	0.08	182.71	0.07		182.745	0.0616667	0.017224
	184.61	0.07	184.84	0.04	184.8	0.07	184.93	0.04	184.74	0.08	184.68	0.06		184.767	0.06	0.0167332
	186.69	0.07	187.02	0.04	186.88	0.07	186.89	0.04	186.84	0.08	186.75	0.07		186.845	0.0616667	0.017224
	188.65	0.06	188.87	0.04	188.85	0.07	188.97	0.04	188.77	0.08	188.86	0.07		188.828	0.06	0.0167332
	190.73	0.07	190.96	0.04	190.83	0.07	190.94	0.04	190.85	0.08	190.78	0.07		190.848	0.0616667	0.017224
	192.69	0.07	192.92	0.04	192.89	0.07	193.01	0.04	192.81	0.08	192.87	0.07		192.865	0.0616667	0.017224
	194.77	0.07	195	0.04	194.96	0.07	195.11	0.04	194.89	0.08	194.83	0.07		194.927	0.0616667	0.017224
	196.95	0.07	196.96	0.04	196.92	0.06	197.04	0.04	196.85	0.08	196.91	0.06		196.938	0.0583333	0.0160208
	198.81	0.07	199.03	0.04	199	0.07	199.12	0.04	198.93	0.08	198.87	0.06		198.96	0.06	0.0167332
	200.88	0.07	201.22	0.04	201.07	0.07	201.09	0.04	201.03	0.08	200.94	0.07		201.038	0.0616667	0.017224
	202.85	0.07	203.07	0.04	203.04	0.07	203.18	0.04	202.97	0.08	203.04	0.07		203.025	0.0616667	0.017224
	204.93	0.07	205.14	0.04	205.02	0.07	205.12	0.04	205.05	0.08	204.98	0.07		205.04	0.0616667	0.017224
	206.89	0.07	207.11	0.04	207.08	0.07	207.21	0.04	207.01	0.08	207.05	0.07		207.058	0.0616667	0.017224
	208.97	0.07	209.19	0.05	209.17	0.07	209.31	0.04	209.09	0.08	209.02	0.07		209.125	0.0633333	0.0150555
	211.15	0.07	211.15	0.04	211.12	0.07	211.24	0.04	211.05	0.08	211.1	0.07		211.135	0.0616667	0.017224
	213	0.07	213.22	0.04	213.2	0.06	213.32	0.05	213.13	0.08	213.06	0.07		213.155	0.0616667	0.0147196
	215.08	0.07	215.41	0.05	215.27	0.07	215.28	0.04	215.22	0.08	215.13	0.07		215.232	0.0633333	0.0150555
	217.05	0.07	217.27	0.04	217.24	0.07	217.36	0.04	217.16	0.08	217.24	0.07		217.22	0.0616667	0.017224
	219.12	0.07	219.34	0.04	219.22	0.07	219.32	0.05	219.24	0.08	219.17	0.07		219.235	0.0633333	0.0150555
	221.09	0.07	221.31	0.04	221.28	0.07	221.4	0.05	221.21	0.08	221.25	0.07		221.257	0.0633333	0.0150555
	223.16	0.07	223.39	0.05	223.35	0.07	223.51	0.05	223.28	0.08	223.22	0.07		223.318	0.065	0.0122474
	225.34	0.08	225.35	0.05	225.32	0.07	225.44	0.05	225.24	0.08	225.29	0.07		225.33	0.0666667	0.0136626
	227.2	0.07	227.42	0.04	227.4	0.07	227.51	0.05	227.32	0.08	227.26	0.07		227.352	0.0633333	0.0150555
	229.28	0.07	229.6	0.05	229.47	0.07	229.48	0.05	229.43	0.08	229.33	0.07		229.432	0.065	0.0122474
	231.44	0.07	231.46	0.04	231.43	0.07	231.56	0.05	231.36	0.08	231.44	0.07		231.448	0.0633333	0.0150555
	233.33	0.07	233.54	0.05	233.41	0.07	233.52	0.05	233.44	0.08	233.37	0.07		233.435	0.065	0.0122474
	235.28	0.07	235.5	0.05	235.47	0.07	235.6	0.05	235.4	0.08	235.45	0.07		235.45	0.065	0.0122474
	237.37	0.07	237.58	0.05	237.55	0.07	237.71	0.05	237.48	0.08	237.41	0.07		237.517	0.065	0.0122474
	239.54	0.07	239.54	0.05	239.51	0.07	239.6	0.05	239.45	0.08	239.49	0.07		239.522	0.065	0.0122474
	241.4	0.07	241.62	0.05	241.58	0.07	241.67	0.05	241.52	0.08	241.45	0.07		241.54	0.065	0.0122474
	243.47	0.07	243.8	0.05	243.66	0.07	243.66	0.05	243.62	0.08	243.53	0.07		243.623	0.065	0.0122474
	245.44	0.07	245.66	0.05	245.65	0.07	245.66	0.05	245.55	0.08	245.63	0.07		245.598	0.065	0.0122474
	247.52	0.07	247.74	0.05	247.73	0.07	247.69	0.05	247.63	0.08	247.56	0.07		247.645	0.065	0.0122474
	249.48	0.07	249.7	0.05	249.69	0.07	249.69	0.05	249.6	0.08	249.64	0.07		249.633	0.065	0.0122474
	251.55	0.07	251.77	0.05	251.77	0.07	251.73	0.05	251.67	0.08	251.61	0.07		251.683	0.065	0.0122474
	253.74	0.07	253.76	0.05	253.95	0.07	253.8	0.05	253.64	0.08	253.69	0.07		253.763	0.065	0.0122474
	255.6	0.07	255.82	0.05	255.73	0.08	255.88	0.05	255.71	0.08	255.65	0.07		255.732	0.0666667	0.0136626
	257.67	0.07	258	0.05	257.86	0.08	257.84	0.05	257.82	0.08	257.72	0.07		257.818	0.0666667	0.0136626
	259.63	0.07	259.86	0.05	259.82	0.07	259.83	0.05	259.74	0.08	259.83	0.07		259.785	0.065	0.0122474
	261.71	0.07	261.93	0.05	261.81	0.08	261.88	0.05	261.83	0.08	261.76	0.07		261.82	0.0666667	0.0136626
	263.67	0.07	263.89	0.05	263.87	0.08	263.96	0.05	263.79	0.08	263.84	0.07		263.837	0.0666667	0.0136626
	265.75	0.07	265.97	0.05	265.94	0.07	265.94	0.05	265.87	0.08	265.8	0.07		265.878	0.065	0.0122474
	267.93	0.08	267.93	0.05	267.9	0.07	268	0.05	267.83	0.08	267.89	0.07		267.913	0.0666667	0.0136626
	269.79	0.08	270.01	0.05	269.98	0.07	270.08	0.05	269.9	0.08	269.84	0.07		269.933	0.0666667	0.0136626
	271.86	0.07	272.2	0.05	272.06	0.07	272.05	0.05	272.01	0.08	271.92	0.07		272.017	0.065	0.0122474
	273.83	0.08	274.05	0.05	274.02	0.07	274.12	0.05	273.94	0.08	274.03	0.07		273.998	0.0666667	0.0136626
	275.91	0.07	276.13	0.05	276.01	0.07	276.08	0.06	276.02	0.08	275.96	0.07		276.018	0.0666667	0.010328
	277.87	0.07	278.1	0.05	278.06	0.07	278.16	0.05	277.99	0.09	278.03	0.07		278.035	0.0666667	0.0150555
	279.94	0.07	280.17	0.05	280.14	0.07	280.13	0.05	280.07	0.09	280	0.07		280.075	0.0666667	0.0150555
	282.12	0.07	282.13	0.05	282.11	0.07	282.2	0.05	282.03	0.08	282.08	0.07		282.112	0.065	0.0122474
	283.98	0.07	284.21	0.05	284.18	0.07	284.27	0.05	284.1	0.09	284.04	0.07		284.13	0.0666667	0.0150555
	286.06	0.08	286.39	0.05	286.25	0.08	286.24	0.05	286.2	0.09	286.12	0.07		286.21	0.07	0.0167332
	288.02	0.07	288.24	0.05	288.21	0.07	288.22	0.05	288.14	0.09	288.22	0.07		288.175	0.0666667	0.0150555
	290.1	0.07	290.32	0.05	290.2	0.08	290.28	0.05	290.22	0.09	290.15	0.07		290.212	0.0683333	0.0160208
	292.07	0.07	292.28	0.05	292.25	0.07	292.36	0.05	292.18	0.09	292.23	0.07		292.228	0.0666667	0.0150555
	294.17	0.07	294.37	0.05	294.33	0.08	294.32	0.05	294.27	0.09	294.19	0.07		294.275	0.0683333	0.0160208
	296.27	0.07	296.33	0.05	296.3	0.08	296.39	0.05	296.23	0.08	296.28	0.07		296.3	0.0666667	0.0136626
	298.18	0.08	298.4	0.05	298.37	0.08	298.47	0.05	298.3	0.09	298.24	0.07		298.327	0.07	0.0167332
	300.22	0.08	300.59	0.05	300.45	0.08	300.44	0.05	300.4	0.09	300.31	0.07		300.402	0.07	0.0167332
	302.22	0.08	302.44	0.05	302.42	0.08	302.42	0.05	302.34	0.09	302.42	0.07		302.377	0.07	0.0167332
	304.3	0.08	304.52	0.05	304.39	0.08	304.47	0.06	304.41	0.09	304.35	0.07		304.407	0.0716667	0.0147196
	306.26	0.08	306.48	0.05	306.45	0.08	306.54	0.05	306.38	0.09	306.43	0.07		306.423	0.07	0.0167332
	308.34	0.08	308.56	0.05	308.53	0.08	308.51	0.06	308.46	0.09	308.39	0.07		308.465	0.0716667	0.0147196
	310.52	0.08	310.52	0.05	310.49	0.07	310.59	0.06	310.42	0.09	310.48	0.07		310.503	0.07	0.0141421
	312.38	0.08	312.6	0.05	312.57	0.08	312.67	0.06	312.49	0.09	312.43	0.07		312.523	0.0716667	0.0147196
	314.45	0.08	314.78	0.05	314.64	0.08	314.63	0.06	314.6	0.09	314.51	0.07		314.602	0.0716667	0.0147196
	316.42	0.07	316.64	0.05	316.61	0.08	316.61	0.06	316.53	0.09	316.62	0.07		316.572	0.07	0.0141421
	318.5	0.08	318.71	0.05	318.69	0.08	318.69	0.06	318.61	0.09	318.55	0.07		318.625	0.0716667	0.0147196
	320.46	0.08	320.68	0.05	320.63	0.09	320.77	0.06	320.57	0.09	320.63	0.07		320.623	0.0733333	0.0163299
	322.54	0.08	322.75	0.05	322.67	0.09	322.88	0.06	322.65	0.09	322.59	0.07		322.68	0.0733333	0.0163299
	324.72	0.09	324.72	0.05	324.93	0.09	324.81	0.06	324.62	0.09	324.67	0.07		324.745	0.075	0.0176068
	326.57	0.08	326.8	0.05	326.78	0.09	326.89	0.06	326.69	0.09	326.63	0.07		326.727	0.0733333	0.0163299
	328.65	0.08	328.98	0.05	328.75	0.08	328.85	0.06	328.83	0.09	328.71	0.07		328.795	0.0716667	0.0147196
	330.61	0.08	330.84	0.05	330.83	0.08	330.93	0.06	330.73	0.09	330.81	0.07		330.792	0.0716667	0.0147196
	332.69	0.08	332.91	0.05	332.81	0.08	332.89	0.06	332.8	0.09	332.74	0.07		332.807	0.0716667	0.0147196
	334.65	0.08	334.88	0.05	334.85	0.08	334.97	0.06	334.77	0.09	334.82	0.07		334.823	0.0716667	0.0147196
	336.73	0.08	336.95	0.05	336.92	0.07	337.07	0.06	336.87	0.09	336.78	0.08		336.887	0.0716667	0.0147196
	338.91	0.08	338.92	0.05	338.89	0.08	339	0.06	338.81	0.09	338.86	0.07		338.898	0.0716667	0.0147196
	340.77	0.08	340.99	0.05	340.97	0.08	341.09	0.06	340.89	0.09	340.83	0.07		340.923	0.0716667	0.0147196
	342.84	0.08	343.18	0.05	343.03	0.08	343.06	0.06	343	0.09	342.9	0.07		343.002	0.0716667	0.0147196
	344.81	0.08	345.02	0.05	345	0.09	345.13	0.06	344.9	0.09	345.01	0.07		344.978	0.0733333	0.0163299
	346.89	0.08	347.11	0.05	346.98	0.1	347.09	0.06	347	0.09	346.9	0.07		346.995	0.075	0.0187083
	348.85	0.08	349.07	0.05	349.04	0.09	349.16	0.06	348.97	0.09	348.91	0.08		349	0.075	0.0164317
	350.93	0.08	351.15	0.05	351.12	0.09	351.27	0.06	351.05	0.09	350.98	0.07		351.083	0.0733333	0.0163299
	353.11	0.08	353.11	0.05	353.09	0.09	353.2	0.06	353.01	0.09	353.06	0.07		353.097	0.0733333	0.0163299
	354.97	0.08	355.19	0.05	355.15	0.09	355.27	0.06	355.08	0.09	355.02	0.07		355.113	0.0733333	0.0163299
	357.04	0.08	357.37	0.05	357.25	0.09	357.24	0.06	357.19	0.09	357.1	0.07		357.198	0.0733333	0.0163299
	359.01	0.08	359.23	0.05	359.2	0.09	359.32	0.06	359.12	0.09	359.2	0.07		359.18	0.0733333	0.0163299
	361.08	0.08	361.3	0.05	361.18	0.09	361.28	0.06	361.2	0.09	361.13	0.07		361.195	0.0733333	0.0163299
	363.04	0.08	363.27	0.05	363.24	0.09	363.36	0.06	363.17	0.09	363.22	0.07		363.217	0.0733333	0.0163299
	365.14	0.08	365.35	0.05	365.32	0.08	365.46	0.06	365.25	0.09	365.18	0.07		365.283	0.0716667	0.0147196
	367.22	0.08	367.31	0.06	367.28	0.09	367.4	0.06	367.2	0.09	367.25	0.07		367.277	0.075	0.013784
	369.18	0.08	369.38	0.05	369.36	0.08	369.48	0.06	369.29	0.1	369.22	0.07		369.318	0.0733333	0.0175119
	371.23	0.08	371.57	0.05	371.43	0.08	371.44	0.06	371.39	0.1	371.29	0.07		371.392	0.0733333	0.0175119
	373.2	0.08	373.42	0.05	373.4	0.08	373.52	0.06	373.32	0.09	373.4	0.08		373.377	0.0733333	0.0150555
	375.28	0.09	375.5	0.05	375.38	0.08	375.48	0.06	375.39	0.1	375.33	0.08		375.393	0.0766667	0.018619
	377.6	0.08	377.46	0.05	377.44	0.09	377.56	0.06	377.37	0.09	377.41	0.07		377.473	0.0733333	0.0163299
	379.32	0.08	379.54	0.06	379.51	0.08	379.66	0.06	379.44	0.09	379.38	0.07		379.475	0.0733333	0.0121106
	381.5	0.08	381.5	0.05	381.48	0.08	381.59	0.06	381.4	0.1	381.46	0.07		381.488	0.0733333	0.0175119
	383.36	0.08	383.58	0.06	383.54	0.08	383.67	0.06	383.48	0.09	383.42	0.08		383.508	0.075	0.0122474
	385.43	0.09	385.76	0.06	385.62	0.08	385.63	0.06	385.58	0.09	385.5	0.07		385.587	0.075	0.013784
	387.4	0.09	387.62	0.05	387.59	0.08	387.71	0.06	387.52	0.1	387.6	0.07		387.573	0.075	0.0187083
	389.47	0.08	389.69	0.06	389.57	0.09	389.68	0.06	389.59	0.09	389.52	0.07		389.587	0.075	0.013784
	391.44	0.08	391.67	0.06	391.63	0.09	391.75	0.06	391.56	0.1	391.59	0.07		391.607	0.0766667	0.0163299
	393.51	0.09	393.73	0.06	393.71	0.09	393.86	0.06	393.64	0.09	393.57	0.08		393.67	0.0783333	0.0147196
	395.7	0.09	395.7	0.06	395.67	0.09	395.79	0.06	395.6	0.1	395.65	0.08		395.685	0.08	0.0167332
	397.55	0.09	397.77	0.06	397.74	0.09	397.86	0.06	397.67	0.1	397.61	0.07		397.7	0.0783333	0.017224
	399.63	0.09	399.96	0.06	399.82	0.09	399.83	0.06	399.78	0.1	399.68	0.07		399.783	0.0783333	0.017224
	401.59	0.09	401.81	0.06	401.79	0.09	401.91	0.07	401.71	0.09	401.8	0.08		401.768	0.08	0.0126491
	403.67	0.09	403.89	0.06	403.77	0.09	403.87	0.06	403.81	0.09	403.72	0.08		403.788	0.0783333	0.0147196
	405.64	0.09	405.85	0.06	405.83	0.09	405.95	0.06	405.76	0.09	405.81	0.08		405.807	0.0783333	0.0147196
	407.71	0.09	407.94	0.06	407.9	0.09	408.05	0.06	407.85	0.1	407.77	0.08		407.87	0.08	0.0167332
	409.89	0.09	409.9	0.06	409.87	0.08	409.98	0.06	409.79	0.1	409.84	0.08		409.878	0.0783333	0.0160208
	411.75	0.08	411.97	0.06	411.95	0.09	412.06	0.06	411.87	0.1	411.81	0.08		411.902	0.0783333	0.0160208
	413.83	0.08	413.95	0.06	414.01	0.09	414.03	0.07	413.98	0.1	413.88	0.08		413.947	0.08	0.0141421
	415.79	0.08	416.01	0.06	415.96	0.09	416.1	0.06	415.91	0.1	415.99	0.08		415.96	0.0783333	0.0160208
	417.87	0.08	418.1	0.05	418.07	0.09	418.07	0.06	417.92	0.1	417.91	0.08		417.99	0.0766667	0.018619
	419.83	0.09	420.05	0.06	420.01	0.09	420.14	0.06	419.95	0.1	419.99	0.08		419.995	0.08	0.0167332
	421.9	0.08	422.13	0.06	422.01	0.09	422.25	0.06	422.03	0.1	421.96	0.08		422.047	0.0783333	0.0160208
	424.09	0.09	424.09	0.06	424.09	0.09	424.18	0.06	423.99	0.1	424.04	0.08		424.08	0.08	0.0167332
	425.95	0.09	426.17	0.06	426.09	0.09	426.26	0.06	426.06	0.1	426	0.08		426.088	0.08	0.0167332
	428.03	0.09	428.36	0.06	428.15	0.09	428.22	0.06	428.17	0.1	428.08	0.08		428.168	0.08	0.0167332
	429.99	0.09	430.21	0.05	430.2	0.08	430.3	0.07	430.11	0.1	430.18	0.08		430.165	0.0783333	0.017224
	432.07	0.09	432.28	0.05	432.27	0.08	432.26	0.07	432.18	0.1	432.11	0.08		432.195	0.0783333	0.017224
	434.04	0.08	434.24	0.05	434.24	0.09	434.34	0.06	434.15	0.1	434.19	0.08		434.2	0.0766667	0.018619
	436.11	0.09	436.32	0.06	436.25	0.08	436.44	0.07	436.22	0.1	436.16	0.08		436.25	0.08	0.0141421
	438.29	0.09	438.28	0.06	438.26	0.09	438.38	0.07	438.18	0.1	438.24	0.08		438.272	0.0816667	0.0147196
	440.18	0.08	440.36	0.06	440.27	0.08	440.45	0.07	440.26	0.1	440.2	0.08		440.287	0.0783333	0.0132916
	442.23	0.09	442.55	0.06	442.41	0.09	442.42	0.07	442.37	0.1	442.27	0.08		442.375	0.0816667	0.0147196
	444.19	0.1	444.4	0.06	444.37	0.09	444.5	0.07	444.3	0.1	444.38	0.08		444.357	0.0833333	0.0163299
	446.27	0.09	446.48	0.06	446.35	0.08	446.46	0.07	446.38	0.1	446.31	0.08		446.375	0.08	0.0141421
	448.22	0.09	448.44	0.06	448.42	0.09	448.53	0.07	448.34	0.1	448.38	0.08		448.388	0.0816667	0.0147196
	450.3	0.09	450.52	0.06	450.49	0.09	450.64	0.07	450.42	0.1	450.35	0.08		450.453	0.0816667	0.0147196
	452.48	0.09	452.49	0.06	452.45	0.09	452.57	0.07	452.38	0.1	452.43	0.08		452.467	0.0816667	0.0147196
	454.34	0.09	454.56	0.06	454.53	0.09	454.65	0.07	454.45	0.1	454.39	0.08		454.487	0.0816667	0.0147196
	456.41	0.09	456.74	0.06	456.61	0.09	456.62	0.07	456.56	0.1	456.47	0.08		456.568	0.0816667	0.0147196
	458.38	0.09	458.6	0.06	458.57	0.09	458.7	0.07	458.49	0.1	458.58	0.08		458.553	0.0816667	0.0147196
	460.45	0.09	460.67	0.06	460.56	0.1	460.66	0.06	460.57	0.1	460.5	0.08		460.568	0.0816667	0.0183485
	462.43	0.09	462.64	0.06	462.61	0.1	462.73	0.07	462.54	0.1	462.58	0.08		462.588	0.0833333	0.0163299
	464.5	0.09	464.72	0.06	464.69	0.1	464.84	0.07	464.62	0.1	464.56	0.08		464.655	0.0833333	0.0163299
	466.68	0.09	466.68	0.06	466.65	0.1	466.77	0.07	466.58	0.1	466.59	0.08		466.658	0.0833333	0.0163299
	468.54	0.09	468.76	0.06	468.72	0.09	468.85	0.07	468.65	0.1	468.59	0.09		468.685	0.0833333	0.0150555
	470.62	0.1	470.94	0.06	470.8	0.09	470.81	0.07	470.76	0.1	470.66	0.08		470.765	0.0833333	0.0163299
	472.58	0.09	472.8	0.05	472.76	0.09	472.89	0.07	472.66	0.1	472.77	0.08		472.743	0.08	0.0178885
	474.66	0.09	474.87	0.06	474.75	0.09	474.85	0.06	474.77	0.1	474.7	0.08		474.767	0.08	0.0167332
	476.61	0.1	476.84	0.06	476.8	0.1	476.93	0.07	476.73	0.1	476.78	0.08		476.782	0.085	0.0176068
	478.69	0.09	478.9	0.06	478.88	0.09	479.04	0.07	478.82	0.1	478.74	0.08		478.845	0.0816667	0.0147196
	480.88	0.1	480.88	0.06	480.84	0.09	480.97	0.07	480.77	0.11	480.82	0.08		480.86	0.085	0.0187083
	482.73	0.1	482.95	0.06	482.92	0.1	483.04	0.07	482.85	0.1	482.79	0.08		482.88	0.085	0.0176068
	484.81	0.09	485.13	0.06	485	0.1	485.01	0.07	484.95	0.1	484.86	0.08		484.96	0.0833333	0.0163299
	486.77	0.09	486.99	0.06	486.96	0.09	487.09	0.07	486.89	0.1	486.97	0.08		486.945	0.0816667	0.0147196
	488.85	0.09	489.06	0.06	488.95	0.1	489.05	0.07	488.97	0.1	488.9	0.08		488.963	0.0833333	0.0163299
	490.81	0.09	491.03	0.06	491	0.09	491.13	0.07	490.93	0.11	490.98	0.08		490.98	0.0833333	0.0175119
	492.89	0.09	493.11	0.06	493.08	0.1	493.23	0.07	493.01	0.1	492.94	0.08		493.043	0.0833333	0.0163299
	495.08	0.1	495.07	0.06	495.04	0.1	495.16	0.07	494.97	0.1	495.02	0.08		495.057	0.085	0.0176068
	496.93	0.1	497.15	0.06	497.12	0.1	497.24	0.07	497.04	0.11	496.98	0.08		497.077	0.0866667	0.0196638
	499.01	0.1	499.32	0.06	499.19	0.1	499.2	0.07	499.15	0.11	499.06	0.08		499.155	0.0866667	0.0196638
	500.97	0.1	501.19	0.06	501.16	0.1	501.28	0.07	501.08	0.11	501.01	0.09		501.115	0.0883333	0.0194079
	503.05	0.1	503.26	0.06	503.14	0.09	503.25	0.07	503.16	0.11	503.09	0.08		503.158	0.085	0.0187083
	505.01	0.1	505.23	0.06	505.2	0.1	505.33	0.07	505.12	0.11	505.17	0.08		505.177	0.0866667	0.0196638
	507.09	0.1	507.31	0.06	507.27	0.09	507.42	0.07	507.2	0.11	507.13	0.09		507.237	0.0866667	0.018619
	509.27	0.1	509.26	0.06	509.24	0.09	509.36	0.07	509.17	0.11	509.21	0.08		509.252	0.085	0.0187083
	511.12	0.1	511.34	0.06	511.31	0.1	511.43	0.07	511.23	0.11	511.17	0.08		511.267	0.0866667	0.0196638
	513.2	0.1	513.54	0.06	513.39	0.1	513.4	0.07	513.35	0.11	513.26	0.08		513.357	0.0866667	0.0196638
	515.19	0.1	515.38	0.06	515.36	0.1	515.48	0.07	515.28	0.11	515.23	0.08		515.32	0.0866667	0.0196638
	517.24	0.1	517.46	0.06	517.33	0.1	517.44	0.07	517.36	0.11	517.29	0.08		517.353	0.0866667	0.0196638
	519.2	0.1	519.42	0.06	519.39	0.1	519.52	0.07	519.32	0.11	519.37	0.09		519.37	0.0883333	0.0194079
	521.25	0.1	521.5	0.06	521.47	0.1	521.62	0.07	521.4	0.11	521.33	0.09		521.428	0.0883333	0.0194079
	523.62	0.1	523.46	0.06	523.44	0.1	523.55	0.07	523.36	0.11	523.41	0.09		523.473	0.0883333	0.0194079
	525.31	0.1	525.54	0.06	525.52	0.1	525.64	0.07	525.44	0.11	525.37	0.09		525.47	0.0883333	0.0194079
	527.39	0.1	527.72	0.06	527.59	0.1	527.6	0.07	527.54	0.11	527.45	0.09		527.548	0.0883333	0.0194079
	529.36	0.1	529.58	0.06	529.55	0.09	529.68	0.07	529.47	0.11	529.55	0.09		529.532	0.0866667	0.018619
	531.44	0.1	531.66	0.06	531.53	0.1	531.64	0.08	531.55	0.11	531.48	0.09		531.55	0.09	0.0178885
	533.4	0.1	533.62	0.06	533.59	0.1	533.72	0.08	533.52	0.11	533.56	0.09		533.568	0.09	0.0178885
	535.47	0.1	535.7	0.06	535.66	0.1	535.82	0.08	535.59	0.11	535.52	0.09		535.627	0.09	0.0178885
	537.66	0.09	537.67	0.07	537.63	0.09	537.75	0.07	537.56	0.11	537.61	0.09		537.647	0.0866667	0.0150555
	539.51	0.1	539.74	0.06	539.67	0.09	539.83	0.07	539.64	0.11	539.57	0.09		539.66	0.0866667	0.018619
	541.59	0.1	541.92	0.07	541.8	0.09	541.8	0.07	541.74	0.11	541.64	0.09		541.748	0.0883333	0.0160208
	543.55	0.09	543.78	0.06	543.77	0.1	543.87	0.08	543.67	0.11	543.76	0.09		543.733	0.0883333	0.017224
	545.63	0.1	545.85	0.06	545.85	0.1	545.83	0.08	545.75	0.11	545.68	0.08		545.765	0.0883333	0.0183485
	547.6	0.1	547.82	0.06	547.78	0.1	547.91	0.08	547.71	0.11	547.76	0.08		547.763	0.0883333	0.0183485
	549.67	0.1	549.89	0.06	549.8	0.1	550.02	0.07	549.79	0.11	549.72	0.09		549.815	0.0883333	0.0194079
	551.85	0.1	551.86	0.07	552.07	0.11	551.94	0.07	551.75	0.11	551.8	0.09		551.878	0.0916667	0.0183485
	553.71	0.1	553.93	0.06	553.93	0.1	554.02	0.08	553.83	0.11	553.76	0.09		553.863	0.09	0.0178885
	555.78	0.1	556.12	0.06	556	0.11	556	0.08	555.94	0.11	555.84	0.09		555.947	0.0916667	0.0194079
	557.75	0.1	557.98	0.06	557.97	0.11	558.07	0.08	557.87	0.11	557.94	0.09		557.93	0.0916667	0.0194079
	559.83	0.1	560.05	0.06	560.04	0.11	560.03	0.07	559.94	0.11	559.88	0.09		559.962	0.09	0.0209762
	561.79	0.1	562.01	0.06	562.01	0.1	562.11	0.08	561.91	0.11	561.95	0.09		561.963	0.09	0.0178885
	563.87	0.1	564.1	0.06	564.08	0.1	564.21	0.08	563.99	0.11	563.92	0.09		564.028	0.09	0.0178885
	566.06	0.1	566.05	0.06	566.27	0.1	566.14	0.08	565.95	0.11	566	0.09		566.078	0.09	0.0178885
	567.91	0.1	568.12	0.06	568.12	0.11	568.22	0.08	568.02	0.11	567.96	0.09		568.058	0.0916667	0.0194079
	569.98	0.1	570.32	0.07	570.2	0.11	570.19	0.07	570.13	0.11	570.04	0.09		570.143	0.0916667	0.0183485
	571.95	0.1	572.17	0.07	572.16	0.11	572.27	0.08	572.07	0.11	572.15	0.09		572.128	0.0933333	0.0163299
	574.04	0.11	574.25	0.07	574.24	0.1	574.23	0.08	574.15	0.11	574.07	0.09		574.163	0.0933333	0.0163299
	575.99	0.11	576.21	0.07	576.21	0.1	576.3	0.08	576.11	0.11	576.16	0.09		576.163	0.0933333	0.0163299
	578.06	0.11	578.29	0.07	578.28	0.1	578.41	0.08	578.19	0.11	578.12	0.09		578.225	0.0933333	0.0163299
	580.03	0.11	580.25	0.07	580.46	0.11	580.34	0.08	580.15	0.11	580.2	0.09		580.238	0.095	0.0176068
	582.11	0.11	582.32	0.07	582.32	0.1	582.42	0.08	582.22	0.11	582.16	0.09		582.258	0.0933333	0.0163299
	584.19	0.11	584.5	0.06	584.4	0.11	584.39	0.08	584.33	0.11	584.24	0.09		584.342	0.0933333	0.0206559
	586.14	0.11	586.37	0.06	586.36	0.1	586.46	0.08	586.26	0.11	586.34	0.09		586.322	0.0916667	0.0194079
	588.22	0.11	588.44	0.06	588.44	0.12	588.42	0.08	588.34	0.11	588.27	0.09		588.355	0.095	0.0225832
	590.18	0.11	590.4	0.07	590.4	0.11	590.5	0.08	590.31	0.11	590.35	0.09		590.357	0.095	0.0176068
	592.26	0.1	592.48	0.07	592.48	0.11	592.6	0.08	592.39	0.11	592.32	0.09		592.422	0.0933333	0.0163299
	594.45	0.11	594.45	0.07	594.66	0.11	594.54	0.08	594.35	0.12	594.39	0.09		594.473	0.0966667	0.0196638
	596.31	0.11	596.52	0.07	596.51	0.12	596.61	0.08	596.41	0.11	596.36	0.09		596.453	0.0966667	0.0196638
	598.38	0.11	598.73	0.07	598.59	0.12	598.58	0.08	598.53	0.12	598.43	0.09		598.54	0.0983333	0.0213698
	600.34	0.11	600.56	0.06	600.56	0.11	600.66	0.08	600.47	0.11	600.53	0.09		600.52	0.0933333	0.0206559
	602.41	0.11	602.63	0.06	602.63	0.1	602.64	0.08	602.43	0.12	602.47	0.09		602.535	0.0933333	0.0216025
	604.38	0.11	604.6	0.06	604.6	0.1	604.69	0.08	604.44	0.11	604.54	0.09		604.542	0.0916667	0.0194079
	606.45	0.12	606.61	0.06	606.66	0.1	606.8	0.08	606.51	0.12	606.51	0.09		606.59	0.095	0.0234521
	608.65	0.11	608.65	0.07	608.85	0.1	608.73	0.08	608.51	0.12	608.59	0.09		608.663	0.095	0.0187083

## Sheet: Fig 4H whole droplet t>3h
	Data used for the graph in Figure 4H showing FRAP data for P droplets older than 3h. The whole droplet is photobleached. Fluorescence values (FRAP data) are normalized to 1. Photobleaching was performed at t=0.
	Exp. 1		Exp. 2		Exp. 3		Exp. 4		Exp. 5		Exp. 6			Data used for figure panel
	Time (s)	FRAP data	Time (s)	FRAP data	Time (s)	FRAP data	Time (s)	FRAP data	Time (s)	FRAP data	Time (s)	FRAP data		Mean time	Mean FRAP	SD FRAP
	-21.05	0.99	-21.43	1	-20.87	1	-21.76	1	-21.09	1	-21.59	1		-21.2983	0.998333	0.00408248
	-18.96	0.97	-19.26	1	-18.78	0.99	-19.67	1	-18.96	0.99	-19.49	1		-19.1867	0.991667	0.0116905
	-16.92	1	-17.18	1.01	-16.71	1	-17.48	1	-16.83	1	-17.38	1.01		-17.0833	1.00333	0.00516398
	-14.84	1	-15.11	1	-14.74	1	-15.31	1.01	-14.86	1	-15.34	1		-15.0333	1.00167	0.00408248
	-12.77	1.01	-13.05	1	-12.67	1.01	-13.18	1.01	-12.79	1.01	-13.17	1		-12.9383	1.00667	0.00516398
	-10.8	1.01	-10.97	1.01	-10.7	1.01	-11.04	0.99	-10.82	1	-10.98	1.01		-10.885	1.005	0.0083666
	-8.73	1	-8.89	0.99	-8.62	1	-9.07	0.99	-8.74	0.99	-8.86	1		-8.81833	0.995	0.00547723
	-6.76	1	-6.83	0.99	-6.55	1.01	-7	1.01	-6.67	1	-6.8	1		-6.76833	1.00167	0.00752773
	-4.69	0.99	-4.8	1	-4.59	1	-5.03	0.99	-4.7	1.01	-4.75	1		-4.76	0.998333	0.00752773
	-2.25	1.01	-2.66	1	-2.51	1.01	-2.96	0.99	-2.64	1.01	-2.67	1		-2.615	1.00333	0.00816497
	-0.65	1.02	-0.7	1.01	-0.55	0.99	-0.85	1.01	-0.66	1.01	-0.71	1		-0.686667	1.00667	0.010328
	0	0.02	0	0.02	0	0.16	0	0.07	0	0.07	0	0.08		0	0.07	0.0513809
	1.97	0.03	1.92	0.02	2.08	0.16	1.85	0.07	1.95	0.07	1.9	0.08		1.945	0.0716667	0.0495648
	4.05	0.03	3.89	0.02	4.1	0.16	3.92	0.07	4.03	0.07	3.98	0.08		3.995	0.0716667	0.0495648
	6.09	0.03	5.97	0.03	6.12	0.16	6.09	0.08	6.11	0.07	6.06	0.09		6.07333	0.0766667	0.0480278
	8.12	0.04	7.93	0.03	8.16	0.16	8.06	0.07	8.18	0.07	8.13	0.09		8.09667	0.0766667	0.0463321
	10.31	0.04	10.01	0.03	10.15	0.16	10.14	0.07	10.26	0.07	10.21	0.09		10.18	0.0766667	0.0463321
	12.24	0.04	12.44	0.03	12.22	0.16	12.18	0.08	12.31	0.07	12.28	0.09		12.2783	0.0783333	0.0462241
	14.32	0.04	14.05	0.03	14.19	0.17	14.3	0.07	14.34	0.07	14.36	0.09		14.26	0.0783333	0.0499667
	16.29	0.04	16.12	0.03	16.27	0.16	16.26	0.08	16.48	0.07	16.43	0.09		16.3083	0.0783333	0.0462241
	18.28	0.04	18.08	0.03	18.31	0.17	18.33	0.08	18.45	0.07	18.51	0.09		18.3267	0.08	0.0497996
	20.33	0.04	20.16	0.02	20.31	0.17	20.44	0.08	20.53	0.08	20.54	0.09		20.385	0.08	0.0517687
	22.41	0.04	22.13	0.03	22.36	0.17	22.37	0.08	22.49	0.07	22.6	0.09		22.3933	0.08	0.0497996
	24.52	0.04	24.2	0.03	24.35	0.16	24.45	0.08	24.56	0.07	24.62	0.09		24.45	0.0783333	0.0462241
	26.46	0.04	26.17	0.03	26.42	0.16	26.42	0.08	26.67	0.07	26.7	0.09		26.4733	0.0783333	0.0462241
	28.51	0.04	28.24	0.03	28.39	0.16	28.5	0.08	28.6	0.07	28.8	0.09		28.5067	0.0783333	0.0462241
	30.48	0.04	30.32	0.03	30.47	0.17	30.45	0.08	30.68	0.08	30.73	0.09		30.5217	0.0816667	0.0495648
	32.48	0.04	32.28	0.03	32.5	0.17	32.53	0.08	32.64	0.07	32.81	0.09		32.54	0.08	0.0497996
	34.52	0.04	34.36	0.03	34.51	0.17	34.63	0.08	34.72	0.08	34.78	0.09		34.5867	0.0816667	0.0495648
	36.59	0.04	36.32	0.03	36.55	0.17	36.56	0.08	36.68	0.07	36.86	0.09		36.5933	0.08	0.0497996
	38.69	0.05	38.4	0.03	38.55	0.16	38.64	0.08	38.75	0.07	38.82	0.09		38.6417	0.08	0.0447214
	40.65	0.04	40.83	0.03	40.84	0.16	40.61	0.08	40.86	0.08	40.89	0.09		40.78	0.08	0.0460435
	42.71	0.04	42.43	0.03	42.59	0.17	42.68	0.08	42.79	0.07	43	0.09		42.7	0.08	0.0497996
	44.67	0.04	44.52	0.03	44.67	0.17	44.66	0.08	44.87	0.07	44.93	0.09		44.72	0.08	0.0497996
	46.67	0.04	46.49	0.03	46.7	0.17	46.71	0.08	46.84	0.07	47.01	0.09		46.7367	0.08	0.0497996
	48.72	0.04	48.55	0.03	48.71	0.17	48.85	0.08	48.92	0.07	48.97	0.09		48.7867	0.08	0.0497996
	50.79	0.05	50.54	0.03	50.75	0.17	50.77	0.08	50.88	0.07	51.06	0.09		50.7983	0.0816667	0.0483391
	52.9	0.05	52.59	0.03	52.75	0.17	52.86	0.08	52.95	0.07	53.01	0.09		52.8433	0.0816667	0.0483391
	54.83	0.05	55.03	0.03	54.81	0.17	54.81	0.08	55.06	0.08	55.09	0.09		54.9383	0.0833333	0.0480278
	56.91	0.05	56.63	0.03	56.78	0.17	56.88	0.08	56.99	0.07	57.19	0.09		56.8967	0.0816667	0.0483391
	58.87	0.05	58.71	0.03	58.86	0.17	59.16	0.08	59.07	0.07	59.12	0.09		58.965	0.0816667	0.0483391
	60.87	0.05	61.36	0.04	60.89	0.17	60.92	0.08	61.04	0.07	61.2	0.09		61.0467	0.0833333	0.0463321
	62.92	0.05	62.75	0.04	62.9	0.17	63.03	0.08	63.11	0.07	63.17	0.09		62.98	0.0833333	0.0463321
	64.99	0.05	64.68	0.04	64.95	0.17	64.96	0.08	65.08	0.08	65.25	0.09		64.985	0.085	0.0459347
	67.09	0.05	66.71	0.03	66.94	0.17	67.03	0.08	67.15	0.08	67.21	0.09		67.0217	0.0833333	0.0480278
	69.03	0.05	68.75	0.04	69	0.17	69	0.08	69.26	0.08	69.28	0.09		69.0533	0.085	0.0459347
	71.11	0.05	70.83	0.04	70.98	0.17	71.08	0.08	71.19	0.08	71.39	0.09		71.0967	0.085	0.0459347
	73.07	0.05	72.9	0.03	73.06	0.17	73.04	0.08	73.26	0.08	73.32	0.09		73.1083	0.0833333	0.0480278
	75.07	0.05	74.87	0.04	75.09	0.18	75.11	0.08	75.23	0.08	75.4	0.09		75.1283	0.0866667	0.0496655
	77.11	0.05	76.94	0.03	77.1	0.18	77.22	0.08	77.3	0.08	77.36	0.09		77.1717	0.085	0.051672
	79.19	0.05	78.91	0.03	79.14	0.18	79.15	0.08	79.27	0.08	79.44	0.09		79.1833	0.085	0.051672
	81.29	0.05	80.99	0.04	81.13	0.17	81.23	0.08	81.34	0.07	81.4	0.09		81.23	0.0833333	0.0463321
	83.22	0.05	82.95	0.03	83.2	0.17	83.19	0.08	83.45	0.08	83.48	0.09		83.2483	0.0833333	0.0480278
	85.3	0.05	85.02	0.03	85.18	0.17	85.28	0.08	85.38	0.08	85.59	0.09		85.2917	0.0833333	0.0480278
	87.27	0.05	87.1	0.03	87.25	0.17	87.24	0.08	87.46	0.08	87.52	0.09		87.3067	0.0833333	0.0480278
	89.26	0.05	89.06	0.04	89.28	0.17	89.31	0.08	89.42	0.08	89.59	0.09		89.32	0.085	0.0459347
	91.31	0.05	91.14	0.03	91.29	0.18	91.42	0.08	91.5	0.08	91.56	0.09		91.37	0.085	0.051672
	93.38	0.05	93.11	0.04	93.34	0.17	93.35	0.08	93.47	0.08	93.6	0.09		93.375	0.085	0.0459347
	95.48	0.05	95.18	0.04	95.33	0.17	95.42	0.08	95.55	0.08	95.6	0.09		95.4267	0.085	0.0459347
	97.42	0.05	97.15	0.04	97.4	0.17	97.39	0.08	97.65	0.08	97.68	0.09		97.4483	0.085	0.0459347
	99.5	0.05	99.22	0.03	99.38	0.17	99.48	0.08	99.58	0.08	99.79	0.09		99.4917	0.0833333	0.0480278
	101.46	0.05	101.29	0.04	101.48	0.17	101.43	0.08	101.66	0.08	101.71	0.1		101.505	0.0866667	0.0463321
	103.46	0.05	103.26	0.04	103.48	0.17	103.51	0.08	103.62	0.08	103.79	0.1		103.52	0.0866667	0.0463321
	105.51	0.05	105.34	0.04	105.49	0.18	105.62	0.08	105.7	0.08	105.76	0.1		105.57	0.0883333	0.0499667
	107.58	0.05	107.31	0.04	107.53	0.17	107.55	0.08	107.67	0.08	107.84	0.09		107.58	0.085	0.0459347
	109.67	0.05	109.38	0.04	109.53	0.18	109.63	0.08	109.74	0.08	109.8	0.09		109.625	0.0866667	0.0496655
	111.62	0.05	111.62	0.04	111.59	0.18	111.59	0.08	111.84	0.08	111.87	0.1		111.688	0.0883333	0.0499667
	113.7	0.05	113.42	0.04	113.57	0.18	113.67	0.09	113.77	0.08	113.98	0.09		113.685	0.0883333	0.0495648
	115.66	0.05	115.49	0.04	115.65	0.18	115.63	0.08	115.85	0.08	115.91	0.09		115.698	0.0866667	0.0496655
	117.66	0.05	117.47	0.04	117.68	0.18	117.71	0.08	117.82	0.08	117.99	0.09		117.722	0.0866667	0.0496655
	119.7	0.05	119.57	0.04	119.68	0.18	119.8	0.08	119.9	0.08	119.94	0.1		119.765	0.0883333	0.0499667
	121.78	0.05	121.5	0.04	121.73	0.18	121.74	0.08	121.86	0.08	122.02	0.1		121.772	0.0883333	0.0499667
	123.88	0.05	123.57	0.04	123.73	0.18	123.82	0.08	123.93	0.08	124	0.1		123.822	0.0883333	0.0499667
	125.81	0.06	125.54	0.04	125.78	0.18	125.78	0.08	126.05	0.08	126.07	0.1		125.838	0.09	0.0485798
	127.89	0.05	127.61	0.04	127.77	0.18	127.86	0.08	127.97	0.08	128.17	0.1		127.878	0.0883333	0.0499667
	129.85	0.05	129.69	0.04	129.78	0.18	129.83	0.08	130.05	0.08	130.1	0.09		129.883	0.0866667	0.0496655
	131.85	0.05	131.67	0.04	131.83	0.18	131.9	0.08	132.01	0.08	132.19	0.1		131.908	0.0883333	0.0499667
	133.89	0.06	134.36	0.04	133.88	0.19	134.01	0.08	134.09	0.08	134.15	0.1		134.063	0.0916667	0.0523132
	135.97	0.06	135.7	0.04	135.84	0.18	135.93	0.08	136.06	0.08	136.23	0.09		135.955	0.0883333	0.0483391
	138.07	0.06	137.78	0.04	137.89	0.18	138.01	0.08	138.14	0.08	138.2	0.09		138.015	0.0883333	0.0483391
	140.01	0.05	139.75	0.04	139.96	0.18	139.99	0.08	140.24	0.08	140.27	0.1		140.037	0.0883333	0.0499667
	142.08	0.06	141.81	0.04	141.94	0.19	142.06	0.08	142.17	0.08	142.25	0.1		142.052	0.0916667	0.0523132
	144.05	0.06	143.89	0.04	144.01	0.18	144.03	0.09	144.25	0.08	144.3	0.1		144.088	0.0916667	0.0483391
	146.05	0.06	145.84	0.04	146.04	0.18	146.11	0.09	146.21	0.08	146.38	0.1		146.105	0.0916667	0.0483391
	148.09	0.06	147.93	0.04	148.05	0.18	148.21	0.09	148.29	0.08	148.34	0.1		148.152	0.0916667	0.0483391
	150.16	0.06	149.9	0.04	150.03	0.18	150.13	0.09	150.25	0.08	150.42	0.1		150.148	0.0916667	0.0483391
	152.27	0.06	151.97	0.04	152.1	0.18	152.21	0.09	152.33	0.08	152.39	0.1		152.212	0.0916667	0.0483391
	154.2	0.05	153.93	0.04	154.12	0.18	154.18	0.09	154.44	0.08	154.47	0.1		154.223	0.09	0.0497996
	156.28	0.06	156	0.04	156.16	0.18	156.25	0.09	156.37	0.08	156.59	0.1		156.275	0.0916667	0.0483391
	158.25	0.05	158.08	0.04	158.23	0.18	158.22	0.09	158.45	0.08	158.53	0.1		158.293	0.09	0.0497996
	160.24	0.05	160.05	0.04	160.26	0.19	160.3	0.09	160.42	0.08	160.59	0.1		160.31	0.0916667	0.0534478
	162.29	0.06	162.12	0.04	162.29	0.19	162.41	0.09	162.5	0.08	162.55	0.1		162.36	0.0933333	0.0520256
	164.36	0.06	164.09	0.04	164.32	0.18	164.33	0.09	164.45	0.08	164.6	0.1		164.358	0.0916667	0.0483391
	166.46	0.05	166.16	0.04	166.32	0.18	166.4	0.09	166.53	0.08	166.59	0.1		166.41	0.09	0.0497996
	168.4	0.06	168.6	0.04	168.38	0.18	168.37	0.09	168.63	0.08	168.65	0.09		168.505	0.09	0.0481664
	170.47	0.06	170.21	0.04	170.35	0.18	170.45	0.09	170.56	0.08	170.73	0.1		170.462	0.0916667	0.0483391
	172.44	0.06	172.29	0.04	172.44	0.19	172.42	0.09	172.64	0.08	172.69	0.1		172.487	0.0933333	0.0520256
	174.44	0.06	174.25	0.04	174.46	0.19	174.49	0.09	174.6	0.08	174.77	0.1		174.502	0.0933333	0.0520256
	176.5	0.06	176.32	0.04	176.47	0.19	176.59	0.09	176.68	0.08	176.74	0.1		176.55	0.0933333	0.0520256
	178.56	0.06	178.29	0.04	178.53	0.19	178.53	0.09	178.65	0.08	178.82	0.1		178.563	0.0933333	0.0520256
	180.66	0.06	180.36	0.05	180.51	0.19	180.61	0.09	180.72	0.08	180.78	0.1		180.607	0.095	0.0500999
	182.56	0.06	182.79	0.04	182.8	0.18	182.58	0.09	182.82	0.08	182.86	0.1		182.735	0.0916667	0.0483391
	184.67	0.06	184.39	0.04	184.55	0.19	184.65	0.09	184.76	0.08	184.96	0.1		184.663	0.0933333	0.0520256
	186.64	0.06	186.48	0.04	186.63	0.19	186.61	0.09	186.83	0.08	186.88	0.1		186.678	0.0933333	0.0520256
	188.63	0.06	188.44	0.05	188.67	0.18	188.69	0.09	188.8	0.08	188.97	0.1		188.7	0.0933333	0.0463321
	190.68	0.06	190.51	0.04	190.67	0.19	190.79	0.09	190.89	0.08	190.93	0.1		190.745	0.0933333	0.0520256
	192.76	0.06	192.48	0.04	192.71	0.19	192.73	0.09	192.84	0.08	193.01	0.1		192.755	0.0933333	0.0520256
	194.86	0.06	194.56	0.04	194.7	0.19	194.8	0.09	194.91	0.08	194.97	0.1		194.8	0.0933333	0.0520256
	196.79	0.06	196.99	0.04	196.77	0.19	196.77	0.09	197.02	0.08	197.04	0.1		196.897	0.0933333	0.0520256
	198.87	0.06	198.59	0.05	198.75	0.19	198.84	0.09	198.95	0.08	199.15	0.1		198.858	0.095	0.0500999
	200.84	0.06	200.67	0.04	200.81	0.18	200.81	0.09	201.03	0.09	201.08	0.1		200.873	0.0933333	0.0480278
	202.84	0.06	203.33	0.04	202.85	0.19	202.88	0.09	203	0.08	203.16	0.1		203.01	0.0933333	0.0520256
	204.88	0.06	204.71	0.04	204.87	0.18	204.99	0.09	205.07	0.09	205.13	0.1		204.942	0.0933333	0.0480278
	206.95	0.06	206.68	0.05	206.91	0.18	206.92	0.09	207.04	0.08	207.21	0.1		206.952	0.0933333	0.0463321
	209.05	0.06	208.75	0.05	208.9	0.19	209	0.09	209.11	0.08	209.16	0.1		208.995	0.095	0.0500999
	210.99	0.06	211.19	0.05	210.96	0.19	210.97	0.09	211.22	0.08	211.24	0.1		211.095	0.095	0.0500999
	213.06	0.06	212.79	0.05	212.94	0.18	213.05	0.09	213.15	0.08	213.35	0.09		213.057	0.0916667	0.0462241
	215.03	0.06	214.87	0.05	215.02	0.18	215.01	0.09	215.22	0.09	215.28	0.1		215.072	0.095	0.0459347
	217.03	0.06	216.84	0.05	217.05	0.19	217.08	0.09	217.19	0.08	217.36	0.1		217.092	0.095	0.0500999
	219.08	0.06	218.91	0.05	219.06	0.18	219.19	0.09	219.27	0.09	219.33	0.1		219.14	0.095	0.0459347
	221.15	0.06	220.87	0.05	221.1	0.19	221.12	0.09	221.23	0.08	221.41	0.1		221.147	0.095	0.0500999
	223.25	0.06	222.95	0.05	223.1	0.19	223.2	0.09	223.31	0.09	223.36	0.1		223.195	0.0966667	0.0496655
	225.19	0.06	225.38	0.04	225.16	0.19	225.16	0.09	225.41	0.09	225.44	0.1		225.29	0.095	0.051672
	227.27	0.06	226.98	0.04	227.14	0.19	227.24	0.1	227.34	0.09	227.55	0.1		227.253	0.0966667	0.0516398
	229.23	0.06	229.06	0.05	229.22	0.2	229.2	0.1	229.42	0.08	229.48	0.1		229.268	0.0983333	0.0538207
	231.23	0.06	231.03	0.04	231.24	0.19	231.28	0.1	231.63	0.09	231.56	0.1		231.328	0.0966667	0.0516398
	233.27	0.06	233.1	0.04	233.27	0.2	233.38	0.1	233.47	0.09	233.52	0.1		233.335	0.0983333	0.0552871
	235.34	0.06	235.07	0.04	235.3	0.19	235.31	0.09	235.43	0.09	235.6	0.1		235.342	0.095	0.051672
	237.45	0.06	237.14	0.04	237.3	0.2	237.39	0.09	237.51	0.08	237.56	0.1		237.392	0.095	0.0557674
	239.39	0.06	239.59	0.05	239.36	0.2	239.35	0.09	239.61	0.09	239.64	0.1		239.49	0.0983333	0.0534478
	241.46	0.06	241.18	0.05	241.34	0.2	241.44	0.09	241.54	0.09	241.74	0.1		241.45	0.0983333	0.0534478
	243.42	0.06	243.26	0.05	243.42	0.19	243.4	0.09	243.62	0.09	243.67	0.1		243.465	0.0966667	0.0496655
	245.42	0.06	245.22	0.05	245.44	0.2	245.47	0.09	245.59	0.08	245.74	0.1		245.48	0.0966667	0.0539135
	247.47	0.06	247.3	0.05	247.45	0.19	247.58	0.1	247.66	0.09	247.72	0.1		247.53	0.0983333	0.0495648
	249.54	0.06	249.26	0.05	249.46	0.19	249.5	0.09	249.63	0.09	249.8	0.1		249.532	0.0966667	0.0496655
	252.26	0.06	251.34	0.05	251.5	0.19	251.58	0.09	251.7	0.09	251.76	0.1		251.69	0.0966667	0.0496655
	253.58	0.06	253.31	0.05	253.55	0.2	253.55	0.09	253.81	0.09	253.83	0.1		253.605	0.0983333	0.0534478
	255.66	0.06	255.38	0.05	255.97	0.19	255.63	0.09	255.74	0.09	255.94	0.1		255.72	0.0966667	0.0496655
	257.62	0.06	257.45	0.05	257.61	0.19	257.59	0.09	257.81	0.09	257.87	0.1		257.658	0.0966667	0.0496655
	259.62	0.06	259.42	0.05	259.95	0.19	259.66	0.09	259.78	0.09	259.95	0.1		259.73	0.0966667	0.0496655
	261.66	0.06	261.5	0.05	261.65	0.2	261.77	0.1	261.86	0.09	261.91	0.1		261.725	0.1	0.0532917
	263.74	0.06	263.46	0.05	263.69	0.2	263.71	0.09	263.82	0.09	263.99	0.1		263.735	0.0983333	0.0534478
	265.84	0.06	265.54	0.05	265.69	0.2	265.78	0.09	265.89	0.09	265.96	0.1		265.783	0.0983333	0.0534478
	267.78	0.06	267.5	0.05	267.75	0.19	267.75	0.1	268	0.09	268.03	0.1		267.802	0.0983333	0.0495648
	269.85	0.06	269.57	0.05	269.73	0.2	269.84	0.1	269.93	0.09	270.14	0.1		269.843	0.1	0.0532917
	271.82	0.06	271.65	0.05	271.81	0.2	271.79	0.1	272.01	0.09	272.07	0.1		271.858	0.1	0.0532917
	273.82	0.06	273.61	0.05	273.84	0.19	273.86	0.1	273.97	0.09	274.15	0.1		273.875	0.0983333	0.0495648
	275.85	0.06	275.69	0.05	275.85	0.19	275.97	0.1	276.05	0.09	276.11	0.1		275.92	0.0983333	0.0495648
	277.93	0.06	277.65	0.05	277.89	0.19	278.19	0.1	278.02	0.09	278.19	0.1		277.978	0.0983333	0.0495648
	280.03	0.06	279.73	0.05	279.88	0.19	279.98	0.1	280.09	0.09	280.15	0.1		279.977	0.0983333	0.0495648
	281.97	0.06	281.7	0.05	281.95	0.2	281.95	0.1	282.2	0.09	282.23	0.1		282	0.1	0.0532917
	284.04	0.06	283.77	0.05	283.93	0.2	284.02	0.1	284.13	0.09	284.33	0.1		284.037	0.1	0.0532917
	286.01	0.06	285.84	0.05	286	0.2	285.98	0.1	286.2	0.09	286.26	0.1		286.048	0.1	0.0532917
	288.01	0.06	287.81	0.05	288.03	0.19	288.06	0.1	288.17	0.09	288.33	0.1		288.068	0.0983333	0.0495648
	290.05	0.06	289.89	0.05	290.04	0.2	290.16	0.1	290.25	0.09	290.3	0.11		290.115	0.101667	0.0534478
	292.13	0.06	291.85	0.05	292.09	0.21	292.09	0.1	292.21	0.09	292.38	0.1		292.125	0.101667	0.0570672
	294.23	0.06	293.93	0.05	294.08	0.2	294.17	0.1	294.31	0.09	294.35	0.1		294.178	0.1	0.0532917
	296.16	0.06	295.89	0.05	296.14	0.2	296.13	0.1	296.4	0.09	296.42	0.1		296.19	0.1	0.0532917
	298.24	0.06	297.96	0.05	298.12	0.2	298.22	0.1	298.32	0.09	298.55	0.1		298.235	0.1	0.0532917
	300.21	0.06	300.04	0.05	300.2	0.2	300.18	0.1	300.38	0.09	300.46	0.1		300.245	0.1	0.0532917
	302.21	0.06	302.01	0.05	302.23	0.2	302.25	0.1	302.38	0.09	302.54	0.11		302.27	0.101667	0.0534478
	304.24	0.06	304.08	0.06	304.23	0.21	304.37	0.1	304.45	0.09	304.51	0.11		304.313	0.105	0.0554076
	306.31	0.06	306.05	0.05	306.28	0.21	306.29	0.1	306.41	0.09	306.58	0.1		306.32	0.101667	0.0570672
	308.43	0.06	308.12	0.05	308.28	0.21	308.37	0.1	308.48	0.09	308.54	0.1		308.37	0.101667	0.0570672
	310.36	0.06	310.56	0.06	310.34	0.21	310.33	0.1	310.59	0.1	310.62	0.11		310.467	0.106667	0.0550151
	312.44	0.06	312.16	0.06	312.31	0.21	312.41	0.1	312.52	0.09	312.72	0.11		312.427	0.105	0.0554076
	314.4	0.07	314.24	0.06	314.39	0.21	314.36	0.1	314.6	0.09	314.65	0.11		314.44	0.106667	0.0539135
	316.4	0.06	316.2	0.06	316.42	0.21	316.37	0.1	316.57	0.09	316.73	0.11		316.448	0.105	0.0554076
	318.44	0.07	318.28	0.06	318.43	0.21	318.38	0.1	318.64	0.09	318.7	0.11		318.478	0.106667	0.0539135
	320.52	0.06	320.25	0.06	320.48	0.21	320.42	0.1	320.6	0.1	320.78	0.11		320.508	0.106667	0.0550151
	322.62	0.06	322.32	0.06	322.48	0.21	322.56	0.1	322.68	0.09	322.74	0.11		322.567	0.105	0.0554076
	324.56	0.07	324.28	0.06	324.53	0.2	324.53	0.1	324.78	0.09	324.82	0.11		324.583	0.105	0.0500999
	326.63	0.07	326.36	0.05	326.56	0.21	326.61	0.1	326.72	0.09	326.92	0.11		326.633	0.105	0.0557674
	328.6	0.06	328.44	0.06	328.96	0.21	328.57	0.1	328.79	0.1	328.85	0.11		328.702	0.106667	0.0550151
	330.6	0.06	330.4	0.06	330.62	0.2	330.64	0.1	330.76	0.1	330.93	0.11		330.658	0.105	0.0512835
	332.64	0.06	332.47	0.06	332.63	0.21	332.75	0.1	332.84	0.09	332.9	0.11		332.705	0.105	0.0554076
	334.71	0.06	334.44	0.06	334.67	0.21	334.68	0.1	334.81	0.09	334.97	0.11		334.713	0.105	0.0554076
	336.82	0.07	336.51	0.06	336.67	0.21	336.76	0.1	336.88	0.09	336.93	0.11		336.762	0.106667	0.0539135
	338.75	0.07	338.95	0.06	338.73	0.22	338.73	0.1	338.99	0.09	339.01	0.11		338.86	0.108333	0.0577639
	340.83	0.07	340.57	0.06	340.71	0.22	340.81	0.1	340.91	0.09	341.12	0.11		340.825	0.108333	0.0577639
	342.79	0.07	342.64	0.06	342.79	0.21	342.78	0.1	343	0.09	343.05	0.11		342.842	0.106667	0.0539135
	344.79	0.07	344.59	0.06	344.81	0.21	344.85	0.1	344.97	0.09	345.13	0.11		344.857	0.106667	0.0539135
	346.83	0.06	346.62	0.06	346.82	0.21	346.94	0.1	347.04	0.09	347.09	0.11		346.89	0.105	0.0554076
	348.9	0.06	348.64	0.06	348.87	0.21	348.87	0.1	349	0.1	349.17	0.11		348.908	0.106667	0.0550151
	351.01	0.06	350.71	0.06	350.86	0.21	351.19	0.1	351.08	0.1	351.13	0.11		350.997	0.106667	0.0550151
	352.96	0.07	352.68	0.06	352.92	0.22	352.93	0.1	353.18	0.1	353.2	0.11		352.978	0.11	0.0572713
	355.03	0.07	354.75	0.06	354.9	0.22	355.06	0.1	355.11	0.1	355.31	0.11		355.027	0.11	0.0572713
	356.99	0.07	356.83	0.06	356.98	0.21	356.98	0.1	357.19	0.1	357.25	0.11		357.037	0.108333	0.0534478
	358.99	0.07	358.79	0.06	359.01	0.22	359.04	0.1	359.16	0.09	359.32	0.11		359.052	0.108333	0.0577639
	361.03	0.06	360.87	0.06	361.02	0.22	361.14	0.1	361.24	0.09	361.29	0.11		361.098	0.106667	0.0592171
	363.11	0.07	362.83	0.06	363.07	0.22	363.07	0.1	363.2	0.1	363.37	0.11		363.108	0.11	0.0572713
	365.2	0.06	364.91	0.06	365.06	0.22	365.15	0.1	365.28	0.09	365.32	0.11		365.153	0.106667	0.0592171
	367.15	0.06	367.34	0.06	367.12	0.22	367.11	0.1	367.38	0.09	367.4	0.11		367.25	0.106667	0.0592171
	369.22	0.07	368.94	0.06	369.09	0.21	369.19	0.1	369.31	0.1	369.52	0.11		369.212	0.108333	0.0534478
	371.19	0.06	371.02	0.07	371.18	0.21	371.16	0.1	371.39	0.09	371.44	0.11		371.23	0.106667	0.0539135
	373.18	0.06	373	0.06	373.2	0.22	373.24	0.1	373.35	0.09	373.51	0.11		373.247	0.106667	0.0592171
	375.23	0.06	375.06	0.07	375.22	0.22	375.34	0.1	375.43	0.1	375.48	0.11		375.293	0.11	0.0572713
	377.3	0.07	377.03	0.06	377.26	0.22	377.27	0.1	377.39	0.1	377.59	0.11		377.307	0.11	0.0572713
	379.4	0.07	379.1	0.06	379.26	0.22	379.35	0.1	379.46	0.1	379.52	0.11		379.348	0.11	0.0572713
	381.34	0.07	381.54	0.06	381.32	0.22	381.31	0.1	381.57	0.1	381.62	0.11		381.45	0.11	0.0572713
	383.42	0.06	383.14	0.06	383.3	0.22	383.39	0.1	383.5	0.1	383.7	0.11		383.408	0.108333	0.0587934
	385.38	0.06	385.22	0.06	385.37	0.23	385.36	0.1	385.58	0.1	385.64	0.11		385.425	0.11	0.0626099
	387.38	0.06	387.19	0.06	387.4	0.22	387.43	0.1	387.54	0.09	387.76	0.11		387.45	0.106667	0.0592171
	389.42	0.07	389.26	0.06	389.41	0.22	389.53	0.1	389.62	0.1	389.68	0.11		389.487	0.11	0.0572713
	391.5	0.06	391.22	0.06	391.48	0.22	391.47	0.1	391.59	0.1	391.76	0.11		391.503	0.108333	0.0587934
	393.6	0.07	393.31	0.06	393.47	0.23	393.54	0.11	393.66	0.1	393.72	0.12		393.55	0.115	0.0609098
	395.54	0.07	395.73	0.06	395.51	0.22	395.51	0.1	395.77	0.1	395.79	0.11		395.642	0.11	0.0572713
	397.62	0.07	397.34	0.06	397.49	0.22	397.59	0.1	397.7	0.1	397.9	0.11		397.607	0.11	0.0572713
	399.58	0.07	399.41	0.06	399.54	0.22	399.55	0.1	399.78	0.1	399.83	0.11		399.615	0.11	0.0572713
	401.58	0.07	401.38	0.06	401.82	0.23	401.62	0.1	401.74	0.1	401.91	0.12		401.675	0.113333	0.06121
	403.62	0.07	403.46	0.07	403.61	0.23	403.73	0.1	403.82	0.1	403.88	0.11		403.687	0.113333	0.0595539
	405.69	0.07	405.42	0.06	405.66	0.22	405.66	0.1	405.79	0.1	405.96	0.11		405.697	0.11	0.0572713
	407.8	0.07	407.5	0.06	407.64	0.22	407.74	0.11	407.85	0.1	407.91	0.11		407.74	0.111667	0.0570672
	409.74	0.07	409.46	0.07	409.72	0.22	409.71	0.1	409.97	0.1	409.99	0.11		409.765	0.111667	0.0556477
	411.81	0.07	411.53	0.07	411.69	0.23	411.79	0.11	411.9	0.1	412.1	0.11		411.803	0.115	0.0592453
	413.78	0.07	413.61	0.07	413.76	0.22	413.75	0.1	413.98	0.1	414.02	0.11		413.817	0.111667	0.0556477
	415.77	0.07	415.58	0.07	415.8	0.23	415.82	0.11	415.94	0.1	416.11	0.12		415.837	0.116667	0.0592171
	417.81	0.07	417.62	0.07	417.8	0.23	417.93	0.1	418.02	0.1	418.07	0.11		417.875	0.113333	0.0595539
	419.89	0.07	419.62	0.07	419.85	0.23	419.86	0.1	419.98	0.1	420.15	0.11		419.892	0.113333	0.0595539
	422	0.07	421.69	0.07	421.84	0.22	421.94	0.11	422.06	0.1	422.11	0.12		421.94	0.115	0.0554076
	423.93	0.06	423.67	0.07	423.9	0.23	423.9	0.11	424.08	0.1	424.19	0.12		423.945	0.115	0.0609098
	426.01	0.07	425.73	0.07	425.89	0.23	425.98	0.11	426.09	0.1	426.29	0.11		425.998	0.115	0.0592453
	427.97	0.07	427.81	0.07	427.97	0.23	427.94	0.11	428.17	0.1	428.22	0.11		428.013	0.115	0.0592453
	429.96	0.07	429.78	0.07	429.99	0.22	430.02	0.11	430.14	0.1	430.3	0.11		430.032	0.113333	0.0553775
	432.01	0.07	431.85	0.07	432	0.23	432.13	0.11	432.21	0.1	432.26	0.11		432.077	0.115	0.0592453
	434.09	0.07	433.83	0.07	434.05	0.22	434.05	0.11	434.17	0.1	434.25	0.12		434.073	0.115	0.0554076
	436.19	0.07	435.89	0.07	436.04	0.23	436.14	0.11	436.25	0.1	436.31	0.12		436.137	0.116667	0.0592171
	438.13	0.07	437.86	0.07	438.1	0.23	438.1	0.11	438.36	0.1	438.38	0.12		438.155	0.116667	0.0592171
	440.2	0.07	439.93	0.07	440.08	0.23	440.18	0.11	440.29	0.1	440.49	0.12		440.195	0.116667	0.0592171
	442.18	0.07	442	0.07	442.16	0.23	442.14	0.11	442.36	0.1	442.42	0.12		442.21	0.116667	0.0592171
	444.17	0.07	443.96	0.07	444.19	0.23	444.22	0.11	444.33	0.1	444.5	0.12		444.228	0.116667	0.0592171
	446.2	0.07	446.05	0.07	446.19	0.23	446.32	0.11	446.41	0.1	446.46	0.12		446.272	0.116667	0.0592171
	448.28	0.07	448.01	0.07	448.25	0.24	448.25	0.11	448.37	0.1	448.54	0.12		448.283	0.118333	0.0630608
	450.39	0.07	450.08	0.07	450.24	0.24	450.33	0.11	450.45	0.1	450.5	0.12		450.332	0.118333	0.0630608
	452.33	0.07	452.05	0.07	452.3	0.23	452.29	0.11	452.55	0.1	452.58	0.12		452.35	0.116667	0.0592171
	454.4	0.07	454.12	0.07	454.28	0.23	454.37	0.11	454.48	0.1	454.69	0.12		454.39	0.116667	0.0592171
	456.37	0.07	456.2	0.07	456.36	0.23	456.33	0.11	456.56	0.1	456.62	0.12		456.407	0.116667	0.0592171
	458.36	0.07	458.16	0.07	458.38	0.23	458.41	0.11	458.52	0.1	458.69	0.12		458.42	0.116667	0.0592171
	460.4	0.07	460.24	0.07	460.39	0.23	460.51	0.11	460.61	0.1	460.66	0.12		460.468	0.116667	0.0592171
	462.48	0.07	462.21	0.07	462.44	0.23	462.44	0.11	462.56	0.1	462.73	0.12		462.477	0.116667	0.0592171
	464.58	0.07	464.28	0.07	464.45	0.23	464.52	0.11	464.64	0.1	464.7	0.12		464.528	0.116667	0.0592171
	466.51	0.08	466.25	0.07	466.49	0.24	466.49	0.11	466.75	0.1	466.77	0.12		466.543	0.12	0.0616441
	468.59	0.07	468.32	0.07	468.47	0.24	468.56	0.11	468.68	0.1	468.88	0.12		468.583	0.118333	0.0630608
	470.57	0.07	470.4	0.07	470.55	0.23	470.52	0.11	470.76	0.1	470.81	0.12		470.602	0.116667	0.0592171
	472.56	0.08	472.36	0.07	472.58	0.24	472.6	0.11	472.72	0.1	472.88	0.12		472.617	0.12	0.0616441
	474.61	0.08	474.43	0.07	474.59	0.24	474.71	0.11	474.8	0.1	474.85	0.12		474.665	0.12	0.0616441
	476.67	0.07	476.4	0.07	476.64	0.24	476.64	0.11	476.77	0.1	476.93	0.12		476.675	0.118333	0.0630608
	478.78	0.08	478.47	0.07	478.62	0.23	478.72	0.11	478.83	0.1	478.89	0.12		478.718	0.118333	0.0577639
	480.71	0.08	480.91	0.07	480.69	0.24	480.68	0.11	480.94	0.1	480.97	0.12		480.817	0.12	0.0616441
	482.79	0.07	482.52	0.07	482.67	0.24	482.76	0.11	482.87	0.1	483.08	0.12		482.782	0.118333	0.0630608
	484.76	0.08	484.59	0.07	484.75	0.24	484.72	0.11	484.96	0.1	485	0.12		484.797	0.12	0.0616441
	486.76	0.08	486.55	0.07	486.78	0.23	486.8	0.11	486.92	0.1	487.07	0.12		486.813	0.118333	0.0577639
	488.8	0.08	488.62	0.07	488.78	0.23	488.91	0.11	489	0.1	489.05	0.12		488.86	0.118333	0.0577639
	490.88	0.07	490.61	0.07	490.83	0.23	490.83	0.11	490.96	0.1	491.13	0.12		490.873	0.116667	0.0592171
	492.98	0.08	492.67	0.07	492.83	0.23	492.91	0.11	493.03	0.1	493.09	0.12		492.918	0.118333	0.0577639
	494.91	0.07	495.1	0.07	494.89	0.24	494.88	0.11	495.14	0.1	495.17	0.12		495.015	0.118333	0.0630608
	496.99	0.08	496.71	0.08	496.91	0.25	496.96	0.11	497.07	0.1	497.27	0.13		496.985	0.125	0.0641093
	498.95	0.08	498.79	0.07	498.94	0.24	498.92	0.11	499.15	0.1	499.2	0.12		498.992	0.12	0.0616441
	500.95	0.08	500.76	0.07	500.97	0.24	500.99	0.11	501.12	0.1	501.28	0.12		501.012	0.12	0.0616441
	502.99	0.08	502.83	0.08	502.98	0.24	503.11	0.11	503.19	0.1	503.25	0.12		503.058	0.121667	0.0601387
	505.07	0.08	504.8	0.07	505.02	0.24	505.03	0.11	505.16	0.1	505.32	0.12		505.067	0.12	0.0616441
	507.17	0.08	506.87	0.07	507.02	0.24	507.11	0.11	507.22	0.1	507.28	0.12		507.112	0.12	0.0616441
