# Supplementary material for: Properties of rabies virus phosphoprotein and nucleoprotein biocondensates formed in vitro and in cellulo
Source: PLoS Pathog. 2022 Dec 8;18(12):e1011022. doi: 10.1371/journal.ppat.1011022 (PMC9767369; doi:10.1371/journal.ppat.1011022)
Supplement: S5 Data — (XLSX) [file ppat.1011022.s010.xlsx]

## Sheet: Fig 6B 10nt t<1h subvolume
	Data used for the graph in Figure 6B showing FRAP data for 10nt fluorescent RNA in P droplets less than 1h old. A subvolume of the droplet is photobleached. Fluorescence values (FRAP data) are normalized to 1. Photobleaching was performed at t=0.
	Exp. 1		Exp. 2		Exp. 3		Exp. 4		Exp. 5			Data used for figure panel
	Time (s)	FRAP data	Time (s)	FRAP data	Time (s)	FRAP data	Time (s)	FRAP data	Time (s)	FRAP data		Mean time	Mean FRAP	SD FRAP
	-10.85	0.92	-10.84	1.03	-11.4	1.03	-10.97	0.76	-11.1	0.99		-11.032	0.946	0.11327
	-9.85	1.03	-9.83	0.92	-10.37	1.01	-9.96	0.85	-10.07	0.99		-10.016	0.96	0.074162
	-8.8	0.97	-8.81	0.93	-9.38	0.94	-8.97	1	-8.94	0.99		-8.98	0.966	0.0304959
	-7.79	1.01	-7.8	0.96	-8.38	1.02	-7.91	0.95	-7.94	0.99		-7.964	0.986	0.0304959
	-6.8	0.99	-6.78	0.97	-7.33	0.94	-6.9	1.03	-6.9	1		-6.942	0.986	0.0336155
	-5.78	0.93	-5.77	0.99	-6.28	0.99	-5.89	1.04	-5.88	1		-5.92	0.99	0.03937
	-4.75	0.95	-4.75	1.09	-5.26	0.99	-4.86	1.1	-4.84	1.01		-4.892	1.028	0.0649615
	-3.74	1.02	-3.74	1.04	-4.14	1.03	-3.85	1.08	-3.82	1		-3.858	1.034	0.0296648
	-2.75	1.05	-2.73	1.15	-3.12	1.03	-2.76	1.11	-2.79	1.01		-2.83	1.07	0.0583095
	-1.71	1.02	-1.72	1.03	-2.1	0.99	-1.76	1.06	-1.7	1		-1.798	1.02	0.0273861
	-0.7	1.05	-0.7	0.93	-0.76	1.03	-0.77	1.11	-0.7	1		-0.726	1.024	0.0661816
	0	0.26	0	0.07	0	0.36	0	0.25	0	0.02		0	0.192	0.142021
	0.5	0.54	0.52	0.41	0.54	0.57	0.54	0.57	0.5	0.04		0.52	0.426	0.225677
	1.06	0.71	1.04	0.53	1.04	0.69	1.05	0.71	1.08	0.06		1.054	0.54	0.278747
	1.58	0.75	1.57	0.7	1.54	0.77	1.56	0.92	1.62	0.08		1.574	0.644	0.325776
	2.08	0.82	2.08	0.78	2.04	0.86	2.06	0.89	2.13	0.1		2.078	0.69	0.332415
	2.58	0.78	2.59	0.74	2.62	0.89	2.57	1.02	2.62	0.12		2.596	0.71	0.347275
	3.15	0.75	3.11	0.8	3.16	0.92	3.08	1.01	3.12	0.14		3.124	0.724	0.34195
	3.66	0.85	3.62	0.77	3.67	0.9	3.59	1.03	3.63	0.16		3.634	0.742	0.338777
	4.16	0.85	4.13	0.89	4.18	0.93	4.09	1.02	4.14	0.17		4.14	0.772	0.342374
	4.67	0.82	4.65	0.88	4.67	0.88	4.59	1.06	4.67	0.19		4.65	0.766	0.334335
	5.17	0.83	5.17	0.79	5.18	0.93	5.09	1.09	5.18	0.21		5.158	0.77	0.333766
	5.69	0.82	5.68	0.78	5.68	1.01	5.62	1.13	5.68	0.23		5.67	0.794	0.345876
	6.2	0.9	6.19	0.88	6.2	1.01	6.23	1.05	6.21	0.25		6.206	0.818	0.32553
	6.7	0.95	6.71	0.86	6.76	0.99	6.77	1.13	6.71	0.26		6.73	0.838	0.337446
	7.21	0.87	7.23	0.83	7.27	1.01	7.24	1.15	7.29	0.28		7.248	0.828	0.33124
	7.73	0.93	7.73	0.93	7.77	0.99	7.78	1.11	7.84	0.3		7.77	0.852	0.317207
	8.24	0.85	8.24	0.94	8.36	0.97	8.27	1.08	8.33	0.32		8.288	0.832	0.297775
	8.76	0.93	8.75	0.99	8.85	0.95	8.79	1.13	8.84	0.33		8.798	0.866	0.309645
	9.29	0.92	9.27	0.97	9.36	0.94	9.29	1.12	9.34	0.34		9.31	0.858	0.300033
	9.81	0.94	9.79	0.96	9.89	0.99	9.84	1.21	9.91	0.36		9.848	0.892	0.316496
	10.32	0.89	10.29	0.92	10.39	0.97	10.33	1.14	10.41	0.38		10.348	0.86	0.285219
	10.86	0.85	10.82	0.97	10.9	1	10.83	1.13	10.91	0.39		10.864	0.868	0.285167
	11.36	0.87	11.33	0.93	11.43	0.97	11.38	1.16	11.42	0.41		11.384	0.868	0.278065
	11.88	0.92	11.82	0.98	12.01	0.98	11.88	1.21	12.08	0.42		11.934	0.902	0.29141
	12.42	0.91	12.35	0.92	12.55	0.95	12.41	1.15	12.58	0.44		12.462	0.874	0.261591
	12.96	0.91	12.88	1.06	13.08	1.01	12.92	1.21	13.08	0.45		12.984	0.928	0.288305
	13.48	0.89	13.4	0.93	13.58	1.01	13.44	1.07	13.58	0.46		13.496	0.872	0.240666
	13.99	0.92	13.92	0.92	14.2	0.96	13.99	1.19	14.11	0.47		14.042	0.892	0.261285
	14.49	0.92	14.43	0.91	14.74	0.99	14.5	1.21	14.61	0.48		14.554	0.902	0.265085
	15.08	0.89	14.95	0.94	15.25	1	15.01	1.21	15.12	0.5		15.082	0.908	0.258592
	15.59	0.91	15.46	0.99	15.75	1.08	15.51	1.19	15.61	0.51		15.584	0.936	0.259962
	16.09	0.89	15.98	0.98	16.27	1.03	16.06	1.18	16.1	0.51		16.1	0.918	0.251137
	16.65	0.93	16.5	0.9	16.81	1.04	16.57	1.16	16.7	0.53		16.646	0.912	0.236791
	17.17	0.88	17.01	1.02	17.36	1.02	17.07	1.24	17.3	0.54		17.182	0.94	0.25807
	17.71	0.89	17.53	0.87	17.86	0.97	17.57	1.24	17.8	0.54		17.694	0.902	0.250539
	18.24	0.87	18.06	0.97	18.38	1.06	18.07	1.19	18.3	0.56		18.21	0.93	0.238013
	18.73	0.88	18.57	0.9	19.02	0.98	18.57	1.16	18.86	0.57		18.75	0.898	0.214056
	19.26	0.9	19.08	0.84	19.55	1.04	19.11	1.24	19.37	0.58		19.274	0.92	0.24454
	19.82	0.96	19.61	0.82	20.08	1.01	19.61	1.2	19.88	0.59		19.8	0.916	0.227442
	20.34	0.93	20.12	0.85	20.6	1	20.22	1.21	20.38	0.6		20.332	0.918	0.222419
	20.85	0.94	20.64	1.02	21.11	0.98	20.72	1.23	20.87	0.61		20.838	0.956	0.22345
	21.37	0.96	21.16	0.96	21.62	1.03	21.21	1.23	21.38	0.62		21.348	0.96	0.219886
	21.9	0.97	21.68	0.88	22.15	1.01	21.75	1.32	21.9	0.63		21.876	0.962	0.248737
	22.42	0.91	22.21	0.95	22.74	1.01	22.25	1.26	22.49	0.63		22.422	0.952	0.225655
	22.95	0.94	22.73	1	23.25	0.98	22.75	1.23	23	0.64		22.936	0.958	0.210761
	23.45	0.86	23.25	0.93	23.9	1.02	23.28	1.23	23.51	0.64		23.478	0.936	0.216171
	23.97	0.96	23.77	0.92	24.41	1.01	23.83	1.16	24.06	0.65		24.008	0.94	0.185876
	24.48	0.86	24.29	0.95	24.91	1	24.33	1.16	24.56	0.66		24.514	0.926	0.184337
	25	0.89	24.81	0.99	25.41	0.97	24.89	1.15	25.07	0.67		25.036	0.934	0.175157
	25.53	0.93	25.34	1.02	25.94	0.97	25.39	1.18	25.55	0.67		25.55	0.954	0.185014
	26.07	0.93	25.86	1.02	26.48	1.01	25.9	1.25	26.05	0.68		26.072	0.978	0.204866
	26.59	0.9	26.37	0.98	26.97	1.02	26.4	1.17	26.6	0.68		26.586	0.95	0.18
	27.11	0.9	26.88	0.87	27.46	1.01	26.9	1.18	27.11	0.69		27.092	0.93	0.18097
	27.62	0.87	27.4	0.98	28.07	1.08	27.4	1.19	27.61	0.7		27.62	0.964	0.189288
	28.13	0.91	27.93	0.85	28.58	1.01	27.9	1.19	28.15	0.71		28.138	0.934	0.179666
	28.66	0.98	28.45	0.99	29.07	1.01	28.42	1.19	28.65	0.7		28.65	0.974	0.175585
	29.18	0.92	28.96	0.89	29.57	1.05	28.94	1.18	29.14	0.72		29.158	0.952	0.173407
	29.69	0.92	29.48	0.82	30.12	1.04	29.5	1.18	29.69	0.73		29.696	0.938	0.17782
	30.23	0.95	29.99	0.86	30.61	1	30.02	1.18	30.28	0.73		30.226	0.944	0.167123
	30.75	0.95	30.49	0.87	31.15	0.98	30.52	1.2	30.8	0.73		30.742	0.946	0.171843
	31.27	0.91	31	1.01	31.68	0.95	31.02	1.18	31.33	0.74		31.26	0.958	0.159593
	31.8	0.95	31.52	1.03	32.2	1	31.58	1.17	31.83	0.75		31.786	0.98	0.152315
	32.31	0.97	32.03	0.99	32.71	1.06	32.11	1.2	32.33	0.74		32.298	0.992	0.167242
	32.82	0.9	32.54	1	33.27	1.05	32.61	1.27	32.83	0.75		32.814	0.994	0.192172
	33.32	0.91	33.06	1.03	33.77	1.03	33.13	1.19	33.38	0.75		33.332	0.982	0.163463
	33.85	0.95	33.57	0.93	34.32	1.04	33.63	1.24	33.87	0.76		33.848	0.984	0.1753
	34.36	0.92	34.12	1	34.84	1.04	34.14	1.26	34.54	0.77		34.4	0.998	0.179221
	34.88	0.86	34.61	1.13	35.35	0.99	34.64	1.23	35.09	0.77		34.914	0.996	0.188627
	35.39	0.91	35.15	0.94	35.84	1	35.15	1.24	35.59	0.78		35.424	0.974	0.169056
	35.91	0.91	35.65	0.93	36.34	1.03	35.63	1.17	36.1	0.78		35.926	0.964	0.145534
	36.42	0.87	36.18	0.98	36.91	0.96	36.17	1.15	36.6	0.79		36.456	0.95	0.135093
	36.93	0.92	36.67	1.09	37.46	0.95	36.66	1.19	37.11	0.79		36.966	0.988	0.155306
	37.45	0.92	37.2	0.92	37.97	0.98	37.19	1.24	37.62	0.79		37.486	0.97	0.166132
	37.96	0.93	37.71	1.07	38.47	1.01	37.7	1.21	38.12	0.79		37.992	1.002	0.156589
	38.48	0.95	38.23	1.06	38.99	0.97	38.22	1.26	38.61	0.79		38.506	1.006	0.172134
	39	0.91	38.75	0.99	39.52	0.94	38.73	1.19	39.11	0.8		39.022	0.966	0.143283
	39.53	0.9	39.27	1.02	40.13	1	39.33	1.25	39.77	0.8		39.606	0.994	0.167869
	40.04	0.96	39.78	0.97	40.63	1.05	39.82	1.2	40.29	0.81		40.112	0.998	0.142373
	40.56	0.95	40.3	0.92	41.15	0.99	40.32	1.18	40.79	0.82		40.624	0.972	0.132174
	41.09	0.99	40.81	0.96	41.65	1	40.83	1.16	41.28	0.82		41.132	0.986	0.121161
	41.6	0.93	41.32	0.92	42.26	0.95	41.33	1.12	41.78	0.82		41.658	0.948	0.10849
	42.12	0.91	41.84	1.05	42.76	1.01	41.83	1.2	42.31	0.82		42.172	0.998	0.144118
	42.61	0.99	42.36	0.96	43.26	1	42.39	1.3	42.82	0.82		42.688	1.014	0.175442
	43.12	0.95	42.87	1.13	43.75	0.97	42.94	1.12	43.67	0.83		43.27	1	0.126095
	43.64	0.96	43.38	1.01	44.32	1.02	43.45	1.16	44.21	0.84		43.8	0.998	0.115412
	44.16	0.98	43.9	1.07	44.87	1.03	43.96	1.18	44.77	0.84		44.332	1.02	0.1247
	44.67	0.98	44.42	1.04	45.38	0.99	44.64	1.19	45.26	0.84		44.874	1.008	0.125976
	45.19	0.96	44.93	1.08	45.88	1.02	45.14	1.2	45.75	0.84		45.378	1.02	0.134164
	45.7	0.98	45.46	1.19	46.46	1.05	45.66	1.25	46.27	0.84		45.91	1.062	0.164225
	46.21	0.97	45.97	1.02	46.97	1.03	46.18	1.19	46.84	0.85		46.434	1.012	0.122556
	46.73	0.97	46.48	1.02	47.49	1.02	46.68	1.21	47.39	0.84		46.954	1.012	0.132929
	47.26	0.98	47.01	1.13	48.05	1.05	47.19	1.22	47.89	0.85		47.48	1.046	0.141527
	47.75	0.94	47.52	0.98	48.55	1.01	47.7	1.06	48.4	0.85		47.984	0.968	0.0791833
	48.27	0.93	48.04	1.04	49.06	1.03	48.19	1.18	48.91	0.86		48.494	1.008	0.121532
	48.79	0.97	48.55	1.06	49.56	1.04	48.69	1.16	49.44	0.86		49.006	1.018	0.111445
	49.31	0.9	49.06	1.23	50.12	1.09	49.19	1.19	49.94	0.86		49.524	1.054	0.167422
	49.82	1	49.59	0.97	50.63	1.02	49.71	1.16	50.45	0.86		50.04	1.002	0.107796
	50.34	1.05	50.11	1.01	51.13	1.03	50.23	1.25	50.96	0.86		50.554	1.04	0.139284
	50.84	1.01	50.63	1.08	51.64	1.01	50.8	1.2	51.47	0.86		51.076	1.032	0.123572
	51.37	0.99	51.14	1.06	52.3	0.99	51.3	1.19	51.98	0.86		51.618	1.018	0.120291
	51.89	1.02	51.66	1.15	52.85	0.99	51.78	1.25	52.48	0.86		52.132	1.054	0.150433

## Sheet: Fig 6B 10nt t<1h whole droplet
	Data used for the graph in Figure 6B showing FRAP data for 10nt fluorescent RNA in P droplets less than 1h old. The whole droplet is photobleached. Fluorescence values (FRAP data) are normalized to 1. Photobleaching was performed at t=0.
	Exp. 1		Exp. 2		Exp. 3		Exp. 4		Exp. 5			Data used for figure panel
	Time (s)	FRAP data	Time (s)	FRAP data	Time (s)	FRAP data	Time (s)	FRAP data	Time (s)	FRAP data		Mean time	Mean FRAP	SD FRAP
	-9.79	0.99	-9.83	1	-9.9	0.84	-9.96	1.03	-10.2	0.88		-9.936	0.948	0.0828855
	-8.78	1.1	-8.81	1.06	-8.89	0.82	-8.94	1.01	-9.15	1.06		-8.914	1.01	0.110905
	-7.8	1	-7.8	1.06	-7.87	0.91	-7.91	0.98	-8.12	0.87		-7.9	0.964	0.0750333
	-6.75	1	-6.78	1	-6.85	0.94	-6.88	0.98	-7.13	1.08		-6.878	1	0.0509902
	-5.74	1.09	-5.77	1.04	-5.81	1.01	-5.84	0.97	-6.1	0.98		-5.852	1.018	0.0486826
	-4.75	1.09	-4.75	1.04	-4.78	0.92	-4.8	1.02	-5.01	1.02		-4.818	1.018	0.0618061
	-3.72	1.03	-3.74	1.08	-3.75	0.98	-3.77	1.03	-4	0.98		-3.796	1.02	0.041833
	-2.7	1.02	-2.73	1.06	-2.72	1.1	-2.74	1	-2.96	1		-2.77	1.036	0.043359
	-1.69	1.04	-1.71	0.94	-1.68	1.12	-1.69	1.04	-1.79	1.1		-1.712	1.048	0.0701427
	-0.7	1.04	-0.7	1.03	-0.65	1.31	-0.67	1.06	-0.72	1.07		-0.688	1.102	0.117346
	0	0.21	0	0.16	0	0.14	0	0.06	0	0.25		0	0.164	0.0723187
	0.6	0.6	0.52	0.28	0.52	0.69	0.52	0.11	0.5	0.48		0.532	0.432	0.23658
	1.15	0.71	1.03	0.36	1.03	0.84	1.03	0.16	1.02	0.77		1.052	0.568	0.293547
	1.65	0.8	1.54	0.43	1.55	0.84	1.55	0.21	1.51	0.97		1.56	0.65	0.317411
	2.15	0.85	2.04	0.46	2.07	1.03	2.06	0.23	2.06	0.79		2.076	0.672	0.321745
	2.65	0.77	2.56	0.45	2.57	1.01	2.58	0.26	2.56	1.04		2.584	0.706	0.3437
	3.17	0.78	3.08	0.47	3.09	0.9	3.09	0.32	3.07	0.91		3.1	0.676	0.266889
	3.77	0.85	3.62	0.5	3.61	0.86	3.62	0.36	3.64	0.91		3.652	0.696	0.248857
	4.27	0.92	4.14	0.53	4.12	1.07	4.13	0.38	4.14	0.96		4.16	0.772	0.299282
	4.77	0.88	4.66	0.49	4.64	1.02	4.65	0.39	4.63	1.04		4.67	0.764	0.304187
	5.27	0.89	5.18	0.53	5.15	0.97	5.17	0.42	5.2	1.16		5.194	0.794	0.309726
	5.81	0.91	5.7	0.58	5.67	1.2	5.68	0.47	5.7	1.04		5.712	0.84	0.307815
	6.37	0.85	6.21	0.53	6.18	1.04	6.2	0.47	6.2	1.18		6.232	0.814	0.310371
	6.99	0.92	6.73	0.53	6.69	1	6.71	0.5	6.69	0.84		6.762	0.758	0.229172
	7.54	0.9	7.24	0.6	7.22	1.07	7.23	0.52	7.23	0.86		7.292	0.79	0.226053
	8.04	0.86	7.76	0.66	7.74	1.12	7.74	0.52	7.73	0.79		7.802	0.79	0.22561
	8.55	0.81	8.27	0.68	8.25	1.16	8.26	0.55	8.26	1.05		8.318	0.85	0.253279
	9.05	0.92	8.79	0.65	8.77	1.17	8.76	0.56	8.76	1.09		8.826	0.878	0.266964
	9.57	0.86	9.3	0.66	9.28	1.02	9.28	0.58	9.29	1		9.344	0.824	0.198192
	10.11	0.94	9.82	0.63	9.8	1.17	9.8	0.61	9.79	1.04		9.864	0.878	0.249339
	10.61	0.87	10.33	0.69	10.32	1.2	10.31	0.62	10.29	0.92		10.372	0.86	0.226826
	11.15	1	10.85	0.66	10.83	1.31	10.83	0.65	10.8	0.99		10.892	0.922	0.275627
	11.65	0.92	11.36	0.57	11.36	1.07	11.36	0.65	11.3	1.36		11.406	0.914	0.320671
	12.19	0.88	11.9	0.63	11.87	1.09	11.85	0.66	11.86	0.93		11.934	0.838	0.192795
	12.72	0.94	12.42	0.66	12.39	1.11	12.36	0.67	12.36	1.24		12.45	0.924	0.259287
	13.28	0.94	12.94	0.67	12.91	1.1	12.88	0.63	12.86	1.08		12.974	0.884	0.222778
	13.81	0.91	13.45	0.73	13.42	1.22	13.4	0.67	13.36	0.98		13.488	0.902	0.218335
	14.33	1	13.96	0.68	13.93	1.15	13.92	0.66	13.86	1.11		14	0.92	0.23484
	14.83	0.96	14.48	0.73	14.45	1.01	14.43	0.74	14.36	1.33		14.51	0.954	0.245214
	15.46	0.92	15	0.73	15	1.16	14.95	0.75	14.86	1.01		15.054	0.914	0.180638
	16	0.93	15.51	0.72	15.53	1.38	15.47	0.74	15.35	0.9		15.572	0.934	0.266233
	16.51	0.97	16.03	0.71	16.04	1.32	15.98	0.73	15.9	1.07		16.092	0.96	0.253574
	17.02	0.94	16.54	0.7	16.56	1.13	16.51	0.68	16.4	1.03		16.606	0.896	0.199825
	17.53	0.96	17.05	0.65	17.06	1.23	17.02	0.69	16.96	0.92		17.124	0.89	0.233987
	18.09	0.92	17.57	0.72	17.59	1.18	17.53	0.74	17.46	0.9		17.648	0.892	0.184716
	18.63	0.98	18.08	0.77	18.1	1.01	18.05	0.73	17.97	0.99		18.166	0.896	0.134462
	19.13	0.92	18.6	0.76	18.61	1.08	18.56	0.74	18.51	0.87		18.682	0.874	0.137405
	19.63	0.9	19.11	0.7	19.13	1.19	19.08	0.73	19.02	0.85		19.194	0.874	0.195013
	20.15	0.92	19.63	0.73	19.64	1.13	19.61	0.74	19.53	0.97		19.712	0.898	0.167839
	20.69	0.97	20.14	0.76	20.16	1.19	20.11	0.73	20.04	1.08		20.228	0.946	0.199575
	21.2	1.01	20.66	0.69	20.67	1.28	20.62	0.72	20.56	1.1		20.742	0.96	0.252488
	21.74	1.01	21.17	0.68	21.19	1.1	21.15	0.76	21.05	0.98		21.26	0.906	0.177708
	22.24	0.96	21.69	0.77	21.7	1.16	21.66	0.72	21.55	1.15		21.768	0.952	0.20584
	22.74	0.96	22.19	0.77	22.22	1.17	22.17	0.73	22.07	1.01		22.278	0.928	0.18061
	23.24	1.03	22.73	0.76	22.74	1.08	22.69	0.77	22.59	1.02		22.798	0.932	0.154175
	23.77	0.94	23.23	0.77	23.25	1.22	23.23	0.72	23.11	1.01		23.318	0.932	0.200175
	24.38	1.03	23.74	0.82	23.76	1.15	23.75	0.75	23.62	0.83		23.85	0.916	0.167272
	24.88	1.15	24.26	0.76	24.28	1.1	24.28	0.77	24.14	1.03		24.368	0.962	0.184851
	25.38	1.06	24.78	0.74	24.79	1.22	24.77	0.77	24.64	1.04		24.872	0.966	0.205134
	25.93	1.06	25.3	0.79	25.31	1.21	25.29	0.77	25.17	0.91		25.4	0.948	0.186601
	26.44	0.99	25.8	0.76	25.82	1.26	25.81	0.77	25.67	0.93		25.908	0.942	0.203887
	26.94	1.08	26.32	0.77	26.34	1.21	26.34	0.77	26.21	1.05		26.43	0.976	0.197434
	27.44	1.08	26.83	0.78	26.85	1.15	26.86	0.83	26.71	1.24		26.938	1.016	0.201569
	27.93	1.17	27.35	0.82	27.37	1.29	27.42	0.81	27.21	0.91		27.456	1	0.217715
	28.45	1.21	27.87	0.71	27.88	1.2	27.94	0.77	27.81	0.88		27.99	0.954	0.237129
	29	1.23	28.41	0.73	28.39	1.29	28.46	0.83	28.32	1.06		28.516	1.028	0.244172
	29.53	1.24	28.93	0.76	28.91	1.28	29	0.8	28.81	0.92		29.036	1	0.244949
	30.03	1.19	29.46	0.79	29.42	1.27	29.5	0.79	29.31	0.94		29.544	0.996	0.224009
	30.53	1.24	29.98	0.77	29.93	1.09	30.02	0.83	29.82	1.11		30.056	1.008	0.199549
	31.07	1.08	30.5	0.68	30.46	1.28	30.54	0.79	30.35	0.86		30.584	0.938	0.240666
	31.57	1.01	31.02	0.73	30.98	1.33	31.05	0.82	30.85	0.93		31.094	0.964	0.230608
	32.16	0.97	31.55	0.71	31.5	1.26	31.56	0.81	31.41	1.08		31.636	0.966	0.217555
	32.66	0.98	32.06	0.75	32.02	1.23	32.08	0.78	31.89	1.11		32.142	0.97	0.207244
	33.19	1.01	32.58	0.82	32.52	1.15	32.59	0.77	32.45	0.97		32.666	0.944	0.152578
	33.69	1.09	33.09	0.81	33.05	1.22	33.11	0.8	32.95	0.85		33.178	0.954	0.190079
	34.24	0.97	33.61	0.79	33.56	1.19	33.63	0.78	33.46	0.97		33.7	0.94	0.167631
	34.76	1.02	34.12	0.75	34.07	1.08	34.15	0.8	33.96	0.99		34.212	0.928	0.144465
	35.34	1.07	34.65	0.86	34.59	1.11	34.67	0.76	34.47	1.07		34.744	0.974	0.154693
	35.88	0.95	35.16	0.72	35.1	1.05	35.18	0.77	35.01	1.2		35.266	0.938	0.198167
	36.4	1.04	35.68	0.68	35.62	1.07	35.7	0.8	35.49	1.11		35.778	0.94	0.189077
	37.11	1.04	36.2	0.73	36.14	1.26	36.21	0.8	35.98	0.89		36.328	0.944	0.211258
	37.62	1.01	36.71	0.7	36.66	1.3	36.73	0.81	36.5	1.35		36.844	1.034	0.288496
	38.17	0.97	37.22	0.62	37.18	1.09	37.25	0.82	37.08	0.9		37.38	0.88	0.175926
	38.68	1.01	37.74	0.67	37.69	1.18	37.77	0.82	37.55	0.99		37.886	0.934	0.195013
	39.18	1.06	38.25	0.74	38.21	1.36	38.3	0.78	38.05	1.07		38.398	1.002	0.252032
	39.68	1.09	38.77	0.78	38.74	1.19	38.79	0.82	38.6	0.96		38.916	0.968	0.17427
	40.24	0.94	39.29	0.82	39.25	1.06	39.32	0.83	39.11	0.93		39.442	0.916	0.0976217
	40.74	0.97	39.81	0.78	39.76	1.24	39.84	0.8	39.6	1.06		39.95	0.97	0.19105
	41.24	0.98	40.33	0.88	40.28	1.25	40.34	0.84	40.13	1.08		40.464	1.006	0.165167
	41.75	0.93	40.85	0.89	40.79	1.23	40.86	0.82	40.64	0.81		40.978	0.936	0.171697
	42.26	0.96	41.37	0.78	41.31	1.31	41.38	0.81	41.14	1.03		41.492	0.978	0.212532
	42.75	0.98	41.89	0.81	41.82	1.03	41.89	0.82	41.67	1.23		42.004	0.974	0.172714
	43.31	0.95	42.41	0.76	42.34	1.06	42.4	0.78	42.2	0.97		42.532	0.904	0.129345
	43.85	1.08	42.92	0.72	42.85	1.15	42.92	0.79	42.7	1.22		43.048	0.992	0.223316
	44.4	1.02	43.46	0.76	43.37	1.29	43.43	0.76	43.29	1.02		43.59	0.97	0.221133
	44.91	1.11	43.98	0.73	43.88	1.19	43.95	0.8	43.82	1		44.108	0.966	0.197053
	45.4	0.97	44.5	0.74	44.4	1.2	44.47	0.79	44.33	1.01		44.62	0.942	0.18431
	45.91	0.95	45.02	0.78	44.92	1.19	44.98	0.78	44.87	0.86		45.14	0.912	0.170499
	46.43	1.03	45.54	0.74	45.43	1.1	45.51	0.84	45.36	1.12		45.654	0.966	0.167869
	46.93	1	46.05	0.76	45.94	1.2	46.04	0.82	45.88	0.95		46.168	0.946	0.171697
	47.43	1.11	46.57	0.64	46.46	1.21	46.55	0.82	46.38	1.02		46.678	0.96	0.229456
	47.95	0.94	47.08	0.75	46.98	1.14	47.07	0.82	46.92	1		47.2	0.93	0.152971
	48.45	0.97	47.6	0.78	47.49	1.13	47.57	0.79	47.42	1.23		47.706	0.98	0.200749
	48.98	0.95	48.11	0.67	48	1.23	48.09	0.79	47.93	0.99		48.222	0.926	0.212791
	49.53	0.94	48.63	0.67	48.52	1.16	48.59	0.8	48.43	1.02		48.74	0.918	0.190316
	50.03	1	49.13	0.72	49.03	1.23	49.11	0.78	48.96	1.01		49.252	0.948	0.203887
	50.54	1.03	49.64	0.74	49.55	1.22	49.62	0.76	49.49	0.93		49.768	0.936	0.199324
	51.06	1.01	50.15	0.8	50.07	1.19	50.13	0.77	49.99	1.07		50.28	0.968	0.179499
	51.57	1.05	50.67	0.78	50.58	1.2	50.64	0.77	50.55	0.93		50.802	0.946	0.183112
	52.08	1.04	51.23	0.83	51.09	1.17	51.15	0.77	51.05	1.1		51.32	0.982	0.173695
	52.59	1.04	51.73	0.81	51.61	1.22	51.68	0.8	51.55	0.79		51.832	0.932	0.191755

## Sheet: Fig 6B 10nt t>3h subvolume
	Data used for the graph in Figure 6B showing FRAP data for 10nt fluorescent RNA in P droplets older than 3h. A subvolume of the droplet is photobleached. Fluorescence values (FRAP data) are normalized to 1. Photobleaching was performed at t=0.
	Exp. 1		Exp. 2		Exp. 3		Exp. 4		Exp. 5			Data used for figure panel
	Time (s)	FRAP data	Time (s)	FRAP data	Time (s)	FRAP data	Time (s)	FRAP data	Time (s)	FRAP data		Mean time	Mean FRAP	SD FRAP
	-11.62	1.01	-11.57	0.97	-11.6	1	-11.02	1	-11.05	1		-11.372	0.996	0.0151658
	-11.1	1	-11.06	1.02	-11.08	1.01	-10.51	1.02	-10.53	1.04		-10.856	1.018	0.0148324
	-10.59	1.01	-10.55	0.94	-10.49	0.99	-9.99	1.01	-10.01	0.99		-10.326	0.988	0.0286356
	-10.09	1	-10.05	0.99	-9.95	1	-9.47	0.99	-9.49	1.04		-9.81	1.004	0.0207364
	-9.54	1.01	-9.54	1	-9.42	1	-8.96	1.01	-8.99	1.01		-9.29	1.006	0.00547723
	-9.03	1	-8.95	0.97	-8.84	0.98	-8.45	1	-8.48	0.99		-8.75	0.988	0.0130384
	-8.51	1	-8.39	1.01	-8.31	1	-7.93	1.02	-7.96	1		-8.22	1.006	0.00894427
	-8	1	-7.9	1.02	-7.8	0.99	-7.41	0.99	-7.44	1.01		-7.71	1.002	0.0130384
	-7.49	1.01	-7.4	1.06	-7.3	1	-6.89	1	-6.91	1.01		-7.198	1.016	0.0250998
	-6.79	1	-6.86	0.98	-6.8	1.01	-6.37	1.01	-6.41	0.99		-6.646	0.998	0.0130384
	-6.29	1	-6.35	0.99	-6.25	1	-5.86	0.99	-5.88	1.03		-6.126	1.002	0.0164317
	-5.71	1	-5.83	1.05	-5.69	1	-5.34	0.98	-5.38	1.03		-5.59	1.012	0.0277489
	-5.15	1	-5.31	1.02	-5.15	1.01	-4.83	1.01	-4.86	0.99		-5.06	1.006	0.0114018
	-4.52	0.99	-4.8	0.97	-4.62	1.01	-4.32	1.01	-4.34	1		-4.52	0.996	0.0167332
	-4.03	1	-4.29	1.04	-3.9	1	-3.81	0.99	-3.81	0.98		-3.968	1.002	0.0228035
	-3.53	1	-3.79	1	-3.38	1	-3.29	1.01	-3.29	0.99		-3.456	1	0.00707107
	-2.95	0.99	-3.08	1.01	-2.85	0.99	-2.78	1.01	-2.79	0.98		-2.89	0.996	0.0134164
	-2.39	0.99	-2.57	0.95	-2.31	1	-2.26	0.99	-2.27	0.98		-2.36	0.982	0.0192354
	-1.86	1	-2.03	1.01	-1.76	0.99	-1.73	1	-1.75	0.98		-1.826	0.996	0.0114018
	-1.32	1	-1.51	1.05	-1.22	0.99	-1.2	0.98	-1.22	0.97		-1.294	0.998	0.0311448
	-0.76	0.99	-0.97	0.95	-0.71	1	-0.67	0.99	-0.69	0.98		-0.76	0.982	0.0192354
	0	0	0	0.09	0	0.06	0	0.06	0	0.03		0	0.048	0.0342053
	0.55	0.01	0.53	0.14	0.52	0.08	0.53	0.06	0.52	0.05		0.53	0.068	0.0476445
	1.09	0.02	1.05	0.19	1.08	0.08	1.05	0.07	1.04	0.07		1.062	0.086	0.0626897
	1.61	0.03	1.54	0.21	1.6	0.09	1.56	0.08	1.54	0.08		1.57	0.098	0.0668581
	2.32	0.04	2.05	0.24	2.31	0.08	2.07	0.08	2.05	0.09		2.16	0.106	0.0773305
	2.82	0.04	2.55	0.27	2.84	0.08	2.59	0.08	2.57	0.1		2.674	0.114	0.0898888
	3.42	0.05	3.07	0.31	3.36	0.08	3.1	0.09	3.09	0.12		3.208	0.13	0.103682
	3.94	0.06	3.57	0.32	3.87	0.09	3.61	0.09	3.61	0.13		3.72	0.138	0.104738
	4.46	0.06	4.17	0.34	4.39	0.08	4.11	0.1	4.12	0.14		4.25	0.144	0.11349
	4.99	0.07	4.68	0.38	4.9	0.09	4.62	0.1	4.65	0.15		4.768	0.158	0.127554
	5.5	0.08	5.18	0.41	5.45	0.1	5.13	0.1	5.17	0.16		5.286	0.17	0.137477
	6	0.08	5.69	0.43	5.99	0.1	5.65	0.11	5.69	0.17		5.804	0.178	0.14481
	6.5	0.09	6.24	0.44	6.54	0.1	6.2	0.11	6.2	0.19		6.336	0.186	0.147411
	7.02	0.09	6.79	0.49	7.08	0.1	6.7	0.11	6.72	0.2		6.862	0.198	0.169027
	7.52	0.1	7.29	0.49	7.59	0.09	7.22	0.11	7.25	0.22		7.374	0.202	0.169322
	8.08	0.11	7.77	0.53	8.1	0.1	7.76	0.12	7.77	0.22		7.896	0.216	0.182016
	8.62	0.11	8.29	0.52	8.66	0.1	8.28	0.12	8.28	0.23		8.426	0.216	0.177848
	9.17	0.12	8.8	0.53	9.18	0.1	8.78	0.13	8.81	0.24		8.948	0.224	0.179527
	9.72	0.13	9.31	0.56	9.69	0.1	9.3	0.13	9.34	0.24		9.472	0.232	0.190971
	10.26	0.13	9.82	0.57	10.38	0.1	9.83	0.13	9.86	0.27		10.03	0.24	0.195959
	10.81	0.14	10.34	0.61	10.95	0.11	10.36	0.13	10.36	0.28		10.564	0.254	0.210071
	11.36	0.14	10.84	0.61	11.46	0.11	10.86	0.14	10.87	0.28		11.078	0.256	0.208638
	11.9	0.14	11.36	0.57	11.99	0.11	11.37	0.14	11.4	0.28		11.604	0.248	0.191755
	12.45	0.16	11.92	0.6	12.55	0.12	11.88	0.15	11.93	0.31		12.146	0.268	0.199675
	12.96	0.16	12.47	0.62	13.08	0.1	12.39	0.15	12.46	0.31		12.672	0.268	0.211825
	13.46	0.17	13.01	0.66	13.64	0.11	12.92	0.15	12.98	0.31		13.202	0.28	0.225389
	13.97	0.17	13.51	0.66	14.19	0.11	13.45	0.15	13.48	0.32		13.72	0.282	0.225765
	14.51	0.17	14.01	0.66	14.73	0.12	13.98	0.16	14	0.32		14.246	0.286	0.222441
	15.02	0.18	14.52	0.66	15.27	0.11	14.49	0.16	14.51	0.34		14.762	0.29	0.224054
	15.52	0.19	15.22	0.62	15.78	0.12	15.03	0.16	15.01	0.34		15.312	0.286	0.204402
	16.03	0.19	15.74	0.71	16.29	0.12	15.55	0.16	15.52	0.36		15.826	0.308	0.242631
	16.6	0.2	16.25	0.72	17	0.13	16.06	0.17	16.03	0.37		16.388	0.318	0.242631
	17.12	0.2	16.75	0.74	17.52	0.13	16.58	0.17	16.53	0.37		16.9	0.322	0.250938
	17.63	0.21	17.26	0.73	18.04	0.12	17.09	0.17	17.06	0.39		17.416	0.324	0.248757
	18.14	0.21	17.8	0.72	18.56	0.12	17.63	0.18	17.57	0.38		17.94	0.322	0.242528
	18.64	0.22	18.43	0.75	19.09	0.13	18.19	0.18	18.09	0.39		18.488	0.334	0.25225
	19.18	0.22	18.94	0.76	19.65	0.13	18.66	0.18	18.61	0.4		19.008	0.338	0.256944
	19.69	0.23	19.46	0.74	20.19	0.13	19.19	0.19	19.13	0.41		19.532	0.34	0.246779
	20.2	0.23	20	0.78	20.74	0.13	19.69	0.19	19.64	0.41		20.054	0.348	0.263097
	20.75	0.24	20.53	0.78	21.28	0.13	20.24	0.19	20.15	0.43		20.59	0.354	0.263306
	21.29	0.24	21.23	0.72	21.8	0.13	20.73	0.2	20.68	0.44		21.146	0.346	0.238705
	21.84	0.24	21.73	0.77	22.31	0.14	21.26	0.2	21.19	0.45		21.666	0.36	0.257196
	22.39	0.25	22.31	0.78	22.84	0.14	21.76	0.2	21.71	0.46		22.202	0.366	0.260921
	22.93	0.26	22.84	0.87	23.55	0.13	22.26	0.2	22.23	0.44		22.762	0.38	0.297069
	23.48	0.26	23.35	0.81	24.06	0.14	22.78	0.21	22.75	0.45		23.284	0.374	0.2695
	24.03	0.27	23.85	0.78	24.57	0.14	23.29	0.21	23.27	0.49		23.802	0.378	0.260135
	24.56	0.27	24.36	0.88	25.09	0.15	23.8	0.22	23.79	0.47		24.32	0.398	0.294567
	25.11	0.28	24.9	0.84	25.65	0.13	24.32	0.22	24.31	0.49		24.858	0.392	0.28332
	25.65	0.28	25.53	0.8	26.19	0.14	24.83	0.22	24.82	0.49		25.404	0.386	0.265292
	26.16	0.29	26.04	0.86	26.74	0.14	25.34	0.22	25.34	0.49		25.924	0.4	0.28801
	26.65	0.29	26.56	0.85	27.28	0.14	25.86	0.22	25.86	0.5		26.442	0.4	0.284868
	27.36	0.3	27.1	0.88	27.83	0.14	26.37	0.22	26.37	0.49		27.006	0.406	0.295093
	27.86	0.3	27.62	0.85	28.37	0.14	26.89	0.23	26.89	0.52		27.526	0.408	0.284201
	28.39	0.3	28.33	0.86	28.88	0.14	27.41	0.23	27.4	0.51		28.082	0.408	0.287176
	28.94	0.31	28.82	0.85	29.39	0.15	27.94	0.24	27.92	0.53		28.602	0.416	0.280321
	29.48	0.31	29.33	0.87	29.94	0.15	28.45	0.24	28.42	0.54		29.124	0.422	0.289085
	29.99	0.32	29.84	0.84	30.66	0.16	28.96	0.24	28.95	0.53		29.68	0.418	0.273167
	30.49	0.32	30.34	0.84	31.18	0.15	29.48	0.25	29.46	0.51		30.19	0.414	0.272085
	31	0.33	30.84	0.77	31.7	0.15	29.99	0.24	29.98	0.53		30.702	0.404	0.248355
	31.71	0.34	31.44	0.88	32.22	0.16	30.5	0.24	30.49	0.57		31.272	0.438	0.291067
	32.24	0.35	31.96	0.91	32.93	0.16	31.03	0.25	31.02	0.56		31.836	0.446	0.299048
	32.76	0.34	32.47	0.77	33.43	0.16	31.53	0.25	31.52	0.56		32.342	0.416	0.247447
	33.31	0.35	33	0.95	33.93	0.16	32.06	0.25	32.04	0.57		32.868	0.456	0.315563
	33.84	0.36	33.55	0.91	34.43	0.17	32.59	0.25	32.57	0.58		33.396	0.454	0.297876
	34.36	0.36	34.06	0.89	34.98	0.16	33.1	0.25	33.09	0.57		33.918	0.446	0.291599
	34.85	0.36	34.65	0.84	35.69	0.16	33.6	0.26	33.62	0.56		34.482	0.436	0.269963
	35.35	0.36	35.18	0.85	36.19	0.16	34.12	0.26	34.14	0.57		34.996	0.44	0.274864
	35.93	0.37	35.7	0.88	36.7	0.16	34.64	0.26	34.68	0.6		35.53	0.454	0.288929
	36.44	0.38	36.41	0.89	37.21	0.16	35.16	0.27	35.2	0.59		36.084	0.458	0.289085
	37.05	0.38	36.92	0.86	37.73	0.17	35.67	0.27	35.73	0.6		36.62	0.456	0.276641
	37.56	0.39	37.47	0.9	38.24	0.16	36.19	0.27	36.26	0.59		37.144	0.462	0.292181
	38.11	0.39	37.99	0.85	39.03	0.17	36.7	0.27	36.78	0.6		37.722	0.456	0.27236
	38.66	0.4	38.53	0.82	39.53	0.16	37.2	0.27	37.31	0.59		38.246	0.448	0.262431
	39.17	0.4	39.02	0.85	40.03	0.17	37.74	0.28	37.84	0.59		38.76	0.458	0.268831
	39.86	0.41	39.53	0.8	40.61	0.17	38.25	0.28	38.37	0.61		39.324	0.454	0.253436
	40.37	0.4	40.07	0.83	41.14	0.17	38.77	0.28	38.9	0.62		39.85	0.46	0.265801
	40.87	0.41	40.58	0.86	41.7	0.18	39.29	0.28	39.41	0.62		40.37	0.47	0.27313
	41.39	0.41	41.08	0.96	42.25	0.18	39.81	0.29	39.94	0.62		40.894	0.492	0.308334
	41.93	0.42	41.59	0.83	42.8	0.18	40.34	0.29	40.44	0.6		41.42	0.464	0.257546
	42.47	0.43	42.13	0.86	43.31	0.18	40.87	0.29	40.96	0.61		41.948	0.474	0.269128
	42.98	0.43	42.64	0.83	43.89	0.19	41.39	0.3	41.47	0.6		42.474	0.47	0.252686
	43.49	0.43	43.14	0.84	44.41	0.18	41.91	0.3	41.99	0.63		42.988	0.476	0.263116
	44	0.44	43.65	0.94	44.94	0.19	42.43	0.3	42.52	0.63		43.508	0.5	0.295888
	44.53	0.43	44.16	0.88	45.43	0.18	42.96	0.3	43.06	0.63		44.028	0.484	0.277182
	45.1	0.44	44.66	0.94	45.94	0.18	43.47	0.31	43.56	0.64		44.546	0.502	0.298027
	45.64	0.44	45.22	0.96	46.44	0.18	43.99	0.31	44.07	0.64		45.072	0.506	0.305418
	46.17	0.45	45.77	0.9	46.96	0.18	44.5	0.31	44.59	0.64		45.598	0.496	0.283072
	46.87	0.45	46.31	0.89	47.49	0.2	45.02	0.31	45.11	0.64		46.16	0.498	0.273989
	47.39	0.46	46.86	0.92	48.03	0.19	45.53	0.32	45.62	0.65		46.686	0.508	0.286653
	47.93	0.46	47.41	0.97	48.53	0.19	46.05	0.32	46.13	0.65		47.21	0.518	0.30491
	48.46	0.47	47.95	0.83	49.05	0.2	46.59	0.31	46.65	0.66		47.74	0.494	0.255597
	49.05	0.47	48.5	0.85	49.57	0.19	47.1	0.31	47.17	0.66		48.278	0.496	0.265104
	49.59	0.47	49.05	0.92	50.11	0.19	47.64	0.32	47.68	0.68		48.814	0.516	0.290224
	50.12	0.47	49.59	0.95	50.67	0.19	48.18	0.32	48.21	0.66		49.354	0.518	0.298278
	50.68	0.48	50.12	0.99	51.17	0.19	48.68	0.33	48.72	0.67		49.874	0.532	0.311962
	51.21	0.48	50.69	0.87	51.75	0.2	49.21	0.33	49.23	0.69		50.418	0.514	0.26987
	51.76	0.48	51.23	0.96	52.26	0.2	49.73	0.33	49.75	0.66		50.946	0.526	0.29712
	52.3	0.49	51.73	0.91	52.76	0.2	50.24	0.33	50.27	0.67		51.46	0.52	0.280179
	52.85	0.49	52.24	0.89	53.28	0.2	50.76	0.33	50.79	0.72		51.984	0.526	0.281123
	53.4	0.51	52.75	0.94	53.83	0.19	51.27	0.33	51.31	0.69		52.512	0.532	0.295669
	53.94	0.5	53.28	0.92	54.33	0.2	51.79	0.34	51.84	0.68		53.036	0.528	0.283055

## Sheet: Fig 6B 10nt t>3h whole droplet
	Data used for the graph in Figure 6B showing FRAP data for 10nt fluorescent RNA in P droplets older than 3h. The whole droplet is photobleached. Fluorescence values (FRAP data) are normalized to 1. Photobleaching was performed at t=0.
	Exp. 1		Exp. 2		Exp. 3		Exp. 4		Exp. 5		Exp. 6		Exp. 7		Exp. 8			Data used for figure panel
	Time (s)	FRAP data	Time (s)	FRAP data	Time (s)	FRAP data	Time (s)	FRAP data	Time (s)	FRAP data	Time (s)	FRAP data	Time (s)	FRAP data	Time (s)	FRAP data		Mean time	Mean FRAP	SD FRAP
	-11.28	1.01	-11.59	1	-11.39	1	-11.55	1	-11.15	1.11	-12.01	0.86	-12.01	1	-11.07	1		-11.5063	0.9975	0.0673477
	-10.79	1	-11.08	0.98	-10.85	0.97	-11.06	1.02	-10.63	1.11	-11.5	1.02	-11.49	1	-10.56	1		-10.995	1.0125	0.0430116
	-10.27	1	-10.59	0.98	-10.24	0.99	-10.55	0.99	-10.12	0.98	-10.99	1	-10.83	1	-10.05	1		-10.455	0.9925	0.00886405
	-9.77	1.01	-9.87	0.99	-9.75	1	-9.93	0.95	-9.6	1	-10.47	0.96	-10.34	1	-9.53	0.99		-9.9075	0.9875	0.0212132
	-9.24	1	-9.32	1	-9.23	0.95	-9.34	0.97	-9.09	0.97	-9.96	0.97	-9.64	0.99	-8.99	1		-9.35125	0.98125	0.0188509
	-8.73	0.99	-8.81	1.03	-8.68	0.97	-8.83	1.01	-8.57	1.01	-9.46	0.98	-8.93	1.01	-8.48	1		-8.81125	1	0.0192725
	-8.23	0.99	-8.3	0.99	-8.18	0.98	-8.31	0.98	-8.06	0.93	-8.95	1.05	-8.38	1	-7.96	0.99		-8.29625	0.98875	0.0327054
	-7.71	1.01	-7.79	0.99	-7.68	0.99	-7.78	0.98	-7.56	0.98	-8.4	0.91	-7.86	1	-7.46	1		-7.78	0.9825	0.031053
	-7.19	0.99	-7.3	1.01	-7.09	1	-7.27	0.98	-7.01	0.99	-7.89	0.98	-7.35	1	-6.94	1		-7.255	0.99375	0.0106066
	-6.68	1	-6.79	1.02	-6.54	1.04	-6.77	1	-6.49	0.96	-7.3	1.05	-6.78	1	-6.41	1		-6.72	1.00875	0.0279987
	-6.17	1	-6.27	1	-6	0.96	-6.26	1	-6	1.02	-6.78	0.99	-6.26	1	-5.89	1.01		-6.20375	0.9975	0.0175255
	-5.66	1.01	-5.62	0.98	-5.46	0.99	-5.76	1	-5.49	1.01	-6.26	1.02	-5.76	0.99	-5.38	1		-5.67375	1	0.0130931
	-5.16	0.98	-5.11	0.99	-4.9	1.08	-5.11	0.98	-4.96	0.97	-5.52	1.06	-5.21	0.99	-4.84	1.01		-5.10125	1.0075	0.0406202
	-4.64	1	-4.59	0.99	-4.4	1	-4.56	0.98	-4.43	1.02	-5.01	1.07	-4.59	1	-4.34	1		-4.57	1.0075	0.0276457
	-4.14	1.01	-4.05	0.99	-3.89	0.99	-4.02	1.03	-3.91	1.01	-4.45	1	-4.04	1.01	-3.83	1		-4.04125	1.005	0.0130931
	-3.56	0.98	-3.52	1.01	-3.37	1.03	-3.48	1.02	-3.4	0.97	-3.93	1.01	-3.5	1.01	-3.31	1		-3.50875	1.00375	0.0199553
	-3.01	1.01	-2.82	1	-2.83	0.97	-2.98	1.03	-2.85	0.98	-3.37	1.04	-2.95	0.99	-2.8	0.98		-2.95125	1	0.0250713
	-2.5	1.02	-2.32	1.01	-2.29	0.98	-2.48	1	-2.31	1.03	-2.84	1.12	-2.4	1	-2.28	1		-2.4275	1.02	0.0430946
	-1.86	0.97	-1.74	1.03	-1.78	1.05	-1.97	0.99	-1.77	0.97	-2.23	0.95	-1.86	1	-1.76	1.01		-1.87125	0.99625	0.0333542
	-1.35	1.01	-1.22	1	-1.28	1.04	-1.27	1.05	-1.21	0.99	-1.71	0.95	-1.32	1	-1.23	1		-1.32375	1.005	0.030706
	-0.83	1.03	-0.71	0.99	-0.77	1.03	-0.76	1.04	-0.7	0.99	-1.19	1.01	-0.77	1	-0.7	1.01		-0.80375	1.0125	0.0190863
	0	0.11	0	0.01	0	0.05	0	-0.05	0	-0.04	0	0.04	0	0.1	0	0.09		0	0.03875	0.0615136
	0.5	0.11	0.5	0.02	0.51	0.15	0.7	0.02	0.5	-0.04	0.71	0.07	0.52	0.11	0.52	0.11		0.5575	0.06875	0.0635694
	1.03	0.13	1.07	0.03	1.01	0.23	1.22	0.07	1.08	-0.03	1.25	0.09	1.23	0.14	1.05	0.12		1.1175	0.0975	0.0779652
	1.56	0.14	1.58	0.04	1.53	0.28	1.77	0.12	1.62	-0.03	1.82	0.11	1.75	0.15	1.58	0.13		1.65125	0.1175	0.0894028
	2.12	0.14	2.09	0.05	2.01	0.34	2.28	0.16	2.13	-0.03	2.33	0.14	2.29	0.16	2.09	0.14		2.1675	0.1375	0.10539
	2.66	0.15	2.59	0.04	2.52	0.39	2.78	0.2	2.64	-0.03	2.85	0.14	2.84	0.17	2.6	0.15		2.685	0.15125	0.122526
	3.21	0.16	3.31	0.06	3.06	0.45	3.27	0.22	3.15	-0.03	3.39	0.17	3.39	0.19	3.11	0.16		3.23625	0.1725	0.138125
	3.75	0.17	3.85	0.07	3.61	0.49	3.77	0.27	3.67	-0.02	3.94	0.2	3.91	0.19	3.61	0.17		3.76375	0.1925	0.149164
	4.26	0.17	4.36	0.07	4.15	0.5	4.36	0.3	4.32	-0.02	4.51	0.19	4.47	0.21	4.12	0.18		4.31875	0.2	0.154365
	4.77	0.16	4.9	0.08	4.68	0.56	4.86	0.33	4.84	-0.02	5.04	0.22	5.01	0.22	4.66	0.19		4.845	0.2175	0.172937
	5.28	0.18	5.45	0.08	5.3	0.57	5.37	0.37	5.34	-0.02	5.88	0.22	5.57	0.22	5.21	0.2		5.425	0.2275	0.178786
	5.82	0.18	5.99	0.09	5.81	0.61	5.92	0.38	5.85	-0.02	6.38	0.26	6.11	0.24	5.76	0.2		5.955	0.2425	0.189793
	6.33	0.19	6.53	0.1	6.35	0.66	6.43	0.42	6.35	-0.01	6.89	0.29	6.66	0.25	6.3	0.22		6.48	0.265	0.204031
	6.82	0.2	7.08	0.11	6.86	0.69	6.93	0.45	7.07	-0.02	7.42	0.27	7.2	0.25	6.84	0.23		7.0275	0.2725	0.215589
	7.33	0.21	7.59	0.11	7.5	0.73	7.43	0.45	7.58	-0.02	7.94	0.29	7.72	0.27	7.35	0.23		7.555	0.28375	0.226081
	7.9	0.21	8.09	0.12	8.01	0.71	8	0.52	8.1	-0.01	8.44	0.3	8.42	0.29	7.86	0.24		8.1025	0.2975	0.225753
	8.45	0.23	8.6	0.12	8.53	0.73	8.54	0.5	8.61	-0.01	8.96	0.32	8.95	0.28	8.38	0.25		8.6275	0.3025	0.227266
	8.99	0.22	9.11	0.13	9.07	0.73	9.09	0.53	9.16	-0.02	9.46	0.35	9.46	0.29	8.93	0.26		9.15875	0.31125	0.23259
	9.52	0.23	9.61	0.13	9.59	0.77	9.63	0.57	9.64	-0.01	9.96	0.33	10	0.31	9.44	0.27		9.67375	0.325	0.245124
	10.14	0.24	10.42	0.14	10.3	0.81	10.17	0.59	10.16	-0.01	10.48	0.34	10.61	0.32	10.15	0.28		10.3038	0.33875	0.256317
	10.65	0.25	10.92	0.14	10.8	0.82	10.72	0.6	10.69	-0.01	10.98	0.34	11.14	0.32	10.65	0.28		10.8188	0.3425	0.259821
	11.19	0.25	11.44	0.15	11.38	0.86	11.2	0.62	11.24	-0.01	11.49	0.42	11.66	0.33	11.15	0.29		11.3438	0.36375	0.272551
	11.69	0.26	11.96	0.17	11.91	0.83	11.71	0.67	11.76	-0.01	12.02	0.41	12.36	0.35	11.66	0.3		11.8837	0.3725	0.268581
	12.2	0.26	12.45	0.17	12.41	0.84	12.22	0.67	12.27	-0.01	12.54	0.4	12.91	0.35	12.16	0.3		12.395	0.3725	0.270858
	12.71	0.27	12.95	0.17	12.91	0.81	12.88	0.69	12.8	-0.01	13.14	0.4	13.43	0.36	12.67	0.31		12.9362	0.375	0.265868
	13.26	0.27	13.54	0.17	13.45	0.83	13.4	0.7	13.32	0	13.66	0.45	13.98	0.37	13.23	0.32		13.48	0.38875	0.270842
	13.77	0.27	14.04	0.18	13.95	0.84	13.98	0.68	13.83	0	14.18	0.49	14.51	0.38	13.74	0.32		14	0.395	0.270449
	14.36	0.28	14.54	0.18	14.46	0.84	14.54	0.72	14.45	0	14.75	0.47	15.04	0.38	14.28	0.33		14.5525	0.4	0.274903
	14.89	0.29	15.04	0.18	14.97	0.85	15.02	0.74	14.96	0	15.3	0.42	15.57	0.39	14.79	0.34		15.0675	0.40125	0.278436
	15.39	0.3	15.61	0.19	15.52	0.88	15.52	0.75	15.5	-0.01	15.85	0.47	16.08	0.39	15.44	0.34		15.6137	0.41375	0.288391
	15.91	0.3	16.15	0.2	16.03	0.84	16.07	0.77	16	0	16.39	0.48	16.7	0.41	15.93	0.35		16.1475	0.41875	0.279461
	16.42	0.3	16.69	0.2	16.62	0.89	16.57	0.76	16.51	-0.0004056	16.93	0.49	17.26	0.42	16.44	0.36		16.68	0.427449	0.288864
	16.97	0.3	17.24	0.21	17.15	0.9	17.13	0.81	17.02	0.000776	17.48	0.5	17.8	0.42	16.94	0.36		17.2162	0.437597	0.298633
	17.48	0.31	17.77	0.22	17.66	0.86	18.06	0.81	17.52	0.0008755	18.03	0.47	18.34	0.43	17.5	0.37		17.795	0.433859	0.287111
	17.98	0.31	18.49	0.22	18.17	0.88	18.58	0.83	18.11	0	18.56	0.54	18.86	0.43	18	0.37		18.3438	0.4475	0.297405
	18.48	0.32	18.99	0.22	18.68	0.92	19.29	0.83	18.61	0	19.08	0.49	19.58	0.45	18.51	0.38		18.9025	0.45125	0.303336
	18.98	0.33	19.53	0.23	19.23	0.88	20	0.84	19.11	0.01	19.58	0.58	20.11	0.45	19.07	0.39		19.4513	0.46375	0.295777
	19.51	0.33	20.08	0.23	19.74	0.91	20.55	0.89	19.61	0.01	20.09	0.53	20.63	0.46	19.58	0.4		19.9738	0.47	0.308776
	20.01	0.33	20.6	0.25	20.24	0.88	21.1	0.83	20.19	0.01	20.64	0.53	21.14	0.47	20.09	0.4		20.5012	0.4625	0.289174
	20.57	0.33	21.09	0.25	20.73	0.91	21.63	0.83	20.75	0.01	21.2	0.58	21.67	0.48	20.59	0.41		21.0287	0.475	0.297225
	21.11	0.33	21.61	0.24	21.24	0.88	22.32	0.85	21.28	0.01	21.74	0.54	22.18	0.47	21.31	0.42		21.5988	0.4675	0.293732
	21.62	0.34	22.12	0.26	21.77	0.86	23.02	0.86	21.78	0.01	22.28	0.57	22.71	0.48	21.87	0.42		22.1463	0.475	0.290123
	22.13	0.36	22.62	0.26	22.29	0.92	23.51	0.89	22.28	0.01	22.98	0.56	23.25	0.49	22.38	0.43		22.68	0.49	0.305567
	22.63	0.35	23.15	0.26	22.8	0.92	24.04	0.86	22.81	0.01	23.52	0.6	23.8	0.49	22.9	0.43		23.2063	0.49	0.302466
	23.32	0.36	23.65	0.27	23.29	0.89	24.56	0.89	23.35	0.01	24.04	0.6	24.35	0.51	23.45	0.44		23.7512	0.49625	0.300092
	23.84	0.35	24.17	0.28	23.81	0.91	25.28	0.9	23.92	0.01	24.55	0.59	24.89	0.51	23.96	0.44		24.3025	0.49875	0.304933
	24.35	0.36	24.79	0.28	24.31	0.89	25.99	0.92	24.44	0.01	25.14	0.7	25.44	0.51	24.56	0.45		24.8775	0.515	0.311081
	24.86	0.37	25.34	0.28	24.86	0.94	26.58	0.87	24.98	0.02	25.67	0.68	25.96	0.52	25.07	0.45		25.415	0.51625	0.306917
	25.37	0.37	25.87	0.29	25.36	0.88	27.16	0.85	25.54	0.02	26.18	0.66	26.68	0.53	25.59	0.46		25.9688	0.5075	0.289322
	25.9	0.37	26.65	0.3	25.89	0.92	27.69	0.89	26.09	0.02	26.68	0.6	27.21	0.53	26.09	0.46		26.525	0.51125	0.299353
	26.53	0.38	27.18	0.32	26.43	0.92	28.2	0.89	26.62	0.02	27.19	0.67	27.72	0.54	26.6	0.47		27.0587	0.52625	0.300378
	27.04	0.38	27.69	0.3	26.98	0.91	28.73	0.91	27.18	0.02	27.73	0.67	28.24	0.55	27.31	0.47		27.6125	0.52625	0.304206
	27.57	0.4	28.19	0.31	27.52	0.9	29.41	0.9	27.69	0.02	28.36	0.72	28.76	0.55	27.83	0.47		28.1662	0.53375	0.30218
	28.1	0.42	28.71	0.32	28.03	0.9	30.12	0.88	28.19	0.02	28.87	0.68	29.46	0.56	28.36	0.48		28.73	0.5325	0.293148
	28.62	0.41	29.22	0.32	28.54	0.95	30.61	0.88	28.69	0.02	29.39	0.68	29.98	0.56	28.86	0.48		29.2387	0.5375	0.303068
	29.11	0.41	29.72	0.32	29.03	0.91	31.38	0.89	29.25	0.03	29.94	0.65	30.5	0.57	29.46	0.48		29.7988	0.5325	0.293002
	29.64	0.41	30.24	0.32	29.54	0.93	32.09	0.92	29.76	0.02	30.45	0.77	31.02	0.57	29.98	0.5		30.34	0.555	0.313004
	30.18	0.43	30.79	0.33	30.07	0.92	32.66	0.93	30.26	0.03	31.16	0.78	31.53	0.58	30.49	0.49		30.8925	0.56125	0.309582
	30.68	0.43	31.3	0.34	30.59	0.9	33.24	0.9	30.77	0.03	31.68	0.69	32.16	0.59	30.99	0.5		31.4263	0.5475	0.292172
	31.27	0.44	31.89	0.35	31.1	0.89	33.77	0.95	31.47	0.03	32.23	0.79	32.67	0.59	31.5	0.51		31.9875	0.56875	0.306148
	31.82	0.42	32.73	0.35	31.66	0.92	34.31	0.91	32.04	0.03	32.77	0.71	33.2	0.58	32.04	0.51		32.5712	0.55375	0.298038
	32.37	0.44	33.26	0.36	32.19	0.92	34.81	0.91	32.55	0.03	33.3	0.68	33.75	0.6	32.55	0.51		33.0975	0.55625	0.294179
	32.88	0.44	33.75	0.38	32.7	0.93	35.39	0.9	33.07	0.03	33.81	0.73	34.29	0.6	33.05	0.51		33.6175	0.565	0.295925
	33.38	0.44	34.29	0.37	33.23	0.98	36.09	0.94	33.58	0.04	34.32	0.77	34.84	0.61	33.61	0.52		34.1675	0.58375	0.31291
	33.88	0.44	34.79	0.36	33.75	0.93	36.6	0.95	34.07	0.03	34.83	0.75	35.35	0.61	34.15	0.53		34.6775	0.575	0.307525
	34.43	0.45	35.3	0.37	34.3	0.94	37.3	0.93	34.58	0.03	35.46	0.75	35.87	0.61	34.69	0.53		35.2412	0.57625	0.304206
	34.94	0.46	35.8	0.38	34.84	0.93	37.83	0.95	35.09	0.03	35.97	0.76	36.38	0.61	35.24	0.53		35.7612	0.58125	0.305214
	35.44	0.45	36.33	0.39	35.38	0.95	38.35	0.93	35.6	0.04	36.5	0.78	36.88	0.62	35.75	0.54		36.2788	0.5875	0.303962
	35.93	0.47	36.9	0.38	35.93	0.94	38.87	0.95	36.12	0.04	37.03	0.79	37.4	0.63	36.23	0.54		36.8013	0.5925	0.306396
	36.45	0.48	37.45	0.38	36.48	0.94	39.55	0.95	36.63	0.04	37.57	0.75	37.91	0.63	36.74	0.55		37.3475	0.59	0.302277
	36.95	0.46	37.97	0.39	36.99	0.98	40.05	0.99	37.14	0.03	38.12	0.81	38.43	0.63	37.37	0.55		37.8775	0.605	0.323463
	37.5	0.48	38.67	0.4	37.69	0.91	40.56	0.96	37.65	0.04	38.64	0.79	38.96	0.64	37.86	0.55		38.4413	0.59625	0.3009
	38.03	0.47	39.19	0.41	38.19	0.94	41.05	0.9	38.16	0.04	39.34	0.82	39.48	0.64	38.41	0.56		38.9813	0.5975	0.298508
	38.55	0.49	39.74	0.42	38.69	0.99	41.56	0.94	38.67	0.04	39.86	0.77	40	0.65	38.98	0.56		39.5063	0.6075	0.306676
	39.13	0.49	40.25	0.42	39.21	1	42.09	0.92	39.19	0.04	40.37	0.88	40.52	0.65	39.59	0.56		40.0438	0.62	0.316183
	39.68	0.5	40.85	0.42	39.72	0.97	42.58	0.94	39.75	0.05	40.86	0.76	41.05	0.65	40.15	0.56		40.58	0.60625	0.299234
	40.22	0.5	41.55	0.42	40.22	0.96	43.11	0.97	40.25	0.04	41.41	0.89	41.59	0.66	40.78	0.58		41.1412	0.6275	0.317254
	40.77	0.49	42.06	0.42	40.79	0.97	43.61	0.94	40.83	0.04	41.91	0.83	42.09	0.65	41.62	0.58		41.71	0.615	0.308128
	41.31	0.5	42.77	0.43	41.31	0.95	44.32	0.94	41.35	0.05	42.42	0.8	42.62	0.67	42.15	0.58		42.2812	0.615	0.298329
	41.81	0.51	43.3	0.43	41.82	0.98	44.8	0.97	41.87	0.04	42.94	0.85	43.13	0.67	42.63	0.6		42.7875	0.63125	0.314299
	42.32	0.49	43.8	0.44	42.35	0.97	45.33	0.93	42.35	0.04	43.49	0.74	43.66	0.67	43.16	0.59		43.3075	0.60875	0.29787
	42.83	0.52	44.31	0.45	42.99	0.96	45.85	0.93	42.86	0.05	44.02	0.87	44.18	0.68	43.67	0.6		43.8387	0.6325	0.302549
	43.33	0.52	44.87	0.44	43.49	0.97	46.34	0.96	43.37	0.05	44.56	0.93	44.68	0.68	44.17	0.6		44.3513	0.64375	0.316451
	43.82	0.49	45.42	0.46	44	1	46.86	0.97	43.89	0.05	45.11	0.91	45.19	0.68	44.74	0.6		44.8788	0.645	0.320134
	44.37	0.53	45.94	0.46	44.51	0.94	47.36	0.98	44.39	0.04	45.61	0.87	45.7	0.69	45.24	0.61		45.39	0.64	0.308545
	44.87	0.51	46.48	0.45	45.06	0.91	47.87	0.97	44.94	0.05	46.12	0.8	46.22	0.68	45.73	0.61		45.9112	0.6225	0.294849
	45.47	0.5	46.98	0.45	45.57	0.96	48.37	0.95	45.44	0.05	46.63	0.93	46.73	0.7	46.23	0.61		46.4275	0.64375	0.31414
	46.01	0.52	47.48	0.46	46.09	0.94	48.89	0.98	45.95	0.05	47.18	0.83	47.25	0.7	46.81	0.62		46.9575	0.6375	0.302501
	46.56	0.53	48.04	0.48	46.63	0.96	49.38	0.98	46.46	0.05	47.69	0.98	47.76	0.7	47.36	0.62		47.485	0.6625	0.320569
	47.06	0.55	48.58	0.46	47.13	0.94	49.92	0.96	46.97	0.05	48.2	0.84	48.27	0.7	47.87	0.63		48	0.64125	0.298732
	47.56	0.53	49.13	0.48	47.62	0.99	50.46	0.98	47.67	0.05	48.77	0.85	48.77	0.7	48.37	0.63		48.5437	0.65125	0.309536
	48.09	0.53	49.67	0.48	48.28	0.92	50.96	0.95	48.19	0.06	49.27	0.9	49.29	0.71	48.88	0.62		49.0788	0.64625	0.297894
	48.64	0.56	50.18	0.47	48.81	0.92	51.5	1.01	48.76	0.06	49.81	0.87	49.81	0.71	49.43	0.63		49.6175	0.65375	0.303171
	49.19	0.54	50.69	0.47	49.32	0.93	52	0.97	49.25	0.06	50.35	0.83	50.33	0.72	49.93	0.63		50.1325	0.64375	0.29539
	49.7	0.56	51.2	0.49	49.83	0.94	52.55	0.99	49.76	0.06	50.9	0.94	50.86	0.72	50.43	0.64		50.6538	0.6675	0.30895
	50.19	0.55	51.75	0.49	50.33	1	53.06	0.95	50.28	0.06	51.45	0.88	51.39	0.71	50.94	0.64		51.1737	0.66	0.305193
	50.72	0.56	52.26	0.51	50.92	0.97	53.7	0.95	50.88	0.06	51.96	0.88	51.91	0.73	51.44	0.64		51.7237	0.6625	0.29913
	51.22	0.54	52.76	0.51	51.43	0.94	54.2	0.98	51.42	0.07	52.55	0.92	52.43	0.72	51.95	0.64		52.245	0.665	0.301709
	51.8	0.57	53.27	0.52	51.98	0.96	54.73	0.94	51.97	0.06	53.08	1.01	52.96	0.72	52.49	0.64		52.785	0.6775	0.311712
	52.3	0.57	53.82	0.51	52.49	0.96	55.27	0.95	52.51	0.06	53.64	0.97	53.48	0.73	53.02	0.65		53.3163	0.675	0.307989
	52.8	0.56	54.37	0.5	53.01	0.95	55.8	0.98	53.03	0.06	54.18	0.92	54.01	0.73	53.52	0.65		53.84	0.66875	0.305681

## Sheet: Fig 6B 40nt t<1h subvolume
	Data used for the graph in Figure 6B showing FRAP data for 40nt fluorescent RNA in P droplets less than 1h old. A subvolume of the droplet is photobleached. Fluorescence values (FRAP data) are normalized to 1. Photobleaching was performed at t=0.
	Exp. 1		Exp. 2		Exp. 3		Exp. 4		Exp. 5			Data used for figure panel
	Time (s)	FRAP data	Time (s)	FRAP data	Time (s)	FRAP data	Time (s)	FRAP data	Time (s)	FRAP data		Mean time	Mean FRAP	SD FRAP
	-11.94	1	-11.84	1.06	-12.01	1.07	-11.87	1	-11.44	0.95		-11.82	1.016	0.049295
	-10.87	0.96	-10.86	1	-10.9	1.05	-10.86	0.75	-10.92	1.04		-10.882	0.96	0.122678
	-9.87	1.04	-9.81	1.06	-9.93	1.06	-9.84	0.84	-9.91	1		-9.872	1	0.0927362
	-8.89	1.01	-8.8	1.02	-8.95	1.09	-8.83	0.89	-8.85	0.99		-8.864	1	0.072111
	-7.82	1.03	-7.8	1.03	-7.86	1.1	-7.81	0.83	-7.85	1.01		-7.828	1	0.100995
	-6.82	1.08	-6.77	1.03	-6.88	1.09	-6.8	0.96	-6.83	0.97		-6.82	1.026	0.0602495
	-5.83	1.01	-5.75	1.03	-5.89	0.96	-5.79	0.95	-5.81	1.05		-5.814	1	0.043589
	-4.85	1.03	-4.74	1.02	-4.91	1.07	-4.78	1.02	-4.7	0.99		-4.796	1.026	0.0288097
	-3.76	1.08	-3.76	0.95	-3.81	0.94	-3.76	1.08	-3.58	1.02		-3.734	1.014	0.0676757
	-2.77	1.05	-2.71	0.99	-2.83	1.03	-2.74	1.04	-2.52	1.01		-2.714	1.024	0.0240832
	-1.79	1.04	-1.7	1.03	-1.85	1.08	-1.73	1.04	-1.99	1.03		-1.812	1.044	0.0207364
	-0.72	1.02	-0.7	0.95	-0.76	1.13	-0.71	1.16	-0.77	0.99		-0.732	1.05	0.0908295
	0	0.28	0	0.12	0	0.02	0	0.17	0	-0.02		0	0.114	0.119917
	0.59	0.35	0.5	0.17	0.57	0.14	0.69	0.24	0.51	0.01		0.572	0.182	0.125579
	1.15	0.44	1.04	0.23	1.09	0.27	1.19	0.27	1.01	0.03		1.096	0.248	0.146356
	1.7	0.5	1.54	0.3	1.6	0.4	1.71	0.29	1.52	0.04		1.614	0.306	0.171406
	2.22	0.6	2.05	0.38	2.09	0.54	2.22	0.37	2.07	0.08		2.13	0.394	0.201941
	2.75	0.6	2.62	0.43	2.59	0.57	2.73	0.37	2.57	0.1		2.652	0.414	0.199825
	3.46	0.68	3.15	0.49	3.17	0.69	3.26	0.41	3.07	0.11		3.222	0.476	0.237655
	3.95	0.68	3.65	0.59	3.67	0.76	3.76	0.45	3.66	0.16		3.738	0.528	0.235733
	4.45	0.78	4.18	0.65	4.17	0.82	4.26	0.48	4.16	0.19		4.244	0.584	0.257158
	5.04	0.8	4.68	0.65	4.7	0.76	4.79	0.54	4.66	0.2		4.774	0.59	0.240416
	5.55	0.83	5.18	0.67	5.21	0.84	5.29	0.5	5.21	0.21		5.288	0.61	0.263154
	6.06	0.78	5.67	0.67	5.77	0.84	5.88	0.66	5.69	0.26		5.814	0.642	0.226539
	6.57	0.84	6.2	0.73	6.34	0.83	6.43	0.64	6.19	0.28		6.346	0.664	0.22963
	7.07	0.87	6.81	0.69	6.89	0.88	6.93	0.67	6.73	0.29		6.886	0.68	0.238956
	7.69	0.84	7.32	0.76	7.4	0.87	7.49	0.6	7.24	0.31		7.428	0.676	0.229848
	8.25	0.82	7.83	0.77	7.91	0.9	8.06	0.58	7.75	0.33		7.96	0.68	0.228364
	8.8	0.92	8.33	0.83	8.4	0.97	8.62	0.63	8.28	0.33		8.486	0.736	0.261496
	9.32	0.92	8.83	0.83	8.96	0.94	9.16	0.7	8.78	0.36		9.01	0.75	0.237697
	9.84	0.99	9.33	0.84	9.51	0.98	9.69	0.66	9.28	0.4		9.53	0.774	0.248153
	10.35	0.86	9.86	0.9	10.02	1.17	10.23	0.7	9.82	0.39		10.056	0.804	0.286583
	10.86	0.87	10.42	0.89	10.52	0.97	10.74	0.69	10.32	0.43		10.572	0.77	0.21587
	11.36	0.92	10.98	0.83	11.03	1.06	11.25	0.77	10.85	0.45		11.094	0.806	0.227002
	11.86	0.92	11.54	0.89	11.57	0.98	11.89	0.76	11.47	0.47		11.666	0.804	0.203298
	12.4	0.9	12.04	0.86	12.17	0.97	12.44	0.74	11.98	0.45		12.206	0.784	0.204524
	12.9	0.98	12.55	0.89	12.72	0.92	12.98	0.79	12.49	0.47		12.728	0.81	0.202114
	13.4	0.98	13.06	0.91	13.22	0.88	13.58	0.77	13	0.48		13.252	0.804	0.196291
	13.93	0.9	13.61	0.86	13.73	1.01	14.08	0.76	13.69	0.49		13.808	0.804	0.197053
	14.43	0.97	14.14	0.87	14.23	0.9	14.62	0.78	14.2	0.51		14.324	0.806	0.178969
	14.94	1.02	14.65	0.91	14.74	0.96	15.16	0.78	14.73	0.52		14.844	0.838	0.198545
	15.5	0.97	15.15	0.94	15.24	1.07	15.71	0.79	15.24	0.55		15.368	0.864	0.202188
	16.12	0.89	15.67	0.95	15.74	1.07	16.22	0.78	15.75	0.53		15.9	0.844	0.204402
	16.66	0.95	16.2	0.88	16.24	1.06	16.72	0.8	16.25	0.55		16.414	0.848	0.192016
	17.21	0.96	16.81	0.95	16.77	1.01	17.22	0.85	16.84	0.57		16.97	0.868	0.176409
	17.7	0.91	17.36	1	17.28	1.11	17.74	0.92	17.36	0.59		17.488	0.906	0.193985
	18.2	0.93	17.85	0.97	17.79	1.01	18.25	0.86	17.89	0.59		17.996	0.872	0.167093
	18.73	0.97	18.36	0.95	18.29	1.16	18.77	0.94	18.42	0.57		18.514	0.918	0.214406
	19.23	0.91	18.86	1.03	18.81	1.01	19.31	1.01	19.13	0.61		19.068	0.914	0.176295
	19.74	0.92	19.39	1.02	19.32	1.14	19.86	1.05	19.65	0.62		19.592	0.95	0.200499
	20.28	0.98	19.94	0.96	19.83	1.02	20.37	0.94	20.16	0.62		20.116	0.904	0.161493
	20.8	0.92	20.43	1.03	20.55	1.09	20.87	0.9	20.66	0.61		20.662	0.91	0.185068
	21.33	0.96	21.01	1.01	21.05	1.13	21.39	0.95	21.17	0.64		21.19	0.938	0.181301
	21.83	0.94	21.51	0.92	21.57	1.14	21.93	0.9	21.72	0.66		21.712	0.912	0.170646
	22.44	0.95	22.02	0.93	22.07	1.13	22.41	0.96	22.22	0.63		22.232	0.92	0.180831
	23	0.88	22.52	0.99	22.58	1	22.92	0.89	22.72	0.64		22.748	0.88	0.145086
	23.55	0.89	23.03	0.97	23.1	1.04	23.46	0.92	23.21	0.63		23.27	0.89	0.156045
	24.04	0.92	23.52	0.95	23.59	0.96	23.96	0.96	23.8	0.63		23.782	0.884	0.142934
	24.55	0.95	24.05	0.98	24.09	0.89	24.46	0.89	24.33	0.67		24.296	0.876	0.121573
	25.05	0.97	24.61	1.01	24.6	0.9	25.2	0.83	24.83	0.63		24.858	0.868	0.149733
	25.56	0.95	25.18	0.97	25.11	1.02	25.75	0.83	25.32	0.63		25.384	0.88	0.156205
	26.09	0.94	25.73	0.98	25.62	1.07	26.3	0.88	25.87	0.62		25.922	0.898	0.170059
	26.6	0.96	26.24	1.01	26.12	1.03	26.85	0.83	26.37	0.64		26.436	0.894	0.161957
	27.11	1.01	26.74	0.97	26.65	1.01	27.35	0.9	26.97	0.69		26.964	0.916	0.13409
	27.61	1.02	27.22	0.97	27.16	1.01	27.94	0.81	27.52	0.7		27.49	0.902	0.140961
	28.12	1	27.73	0.95	27.66	1.05	28.48	0.87	28.03	0.68		28.004	0.91	0.144741
	28.63	1	28.23	0.89	28.23	1.01	28.99	0.81	28.53	0.65		28.522	0.872	0.149064
	29.14	0.96	28.74	0.95	28.74	0.96	29.48	0.78	29.02	0.68		29.024	0.866	0.129151
	29.64	0.98	29.23	0.98	29.24	1.06	29.98	0.79	29.58	0.69		29.534	0.9	0.153786
	30.15	0.95	29.76	0.93	29.82	1	30.51	0.86	30.09	0.67		30.066	0.882	0.128725
	30.71	0.96	30.29	0.97	30.42	0.98	31.01	0.86	30.59	0.67		30.604	0.888	0.131034
	31.22	0.96	30.79	1.02	30.92	1.04	31.54	0.96	31.1	0.7		31.114	0.936	0.136675
	31.88	0.98	31.31	1.02	31.41	1.01	32.04	0.88	31.67	0.67		31.662	0.912	0.146185
	32.43	0.93	31.81	0.96	31.98	0.96	32.55	0.86	32.17	0.71		32.188	0.884	0.105499
	33.04	0.96	32.32	1	32.48	1	33.15	0.79	32.68	0.7		32.734	0.89	0.137113
	33.54	0.99	32.88	0.96	32.97	0.95	33.73	0.81	33.19	0.69		33.262	0.88	0.126886
	34.04	0.9	33.39	1.03	33.47	1.07	34.28	0.79	33.69	0.68		33.774	0.894	0.16288
	34.57	1	33.9	0.97	33.98	0.93	34.79	0.94	34.2	0.67		34.288	0.902	0.132552
	35.22	0.99	34.46	1.03	34.5	0.83	35.3	0.81	34.79	0.68		34.854	0.868	0.142548
	35.77	0.99	35.07	1	35.02	0.97	35.81	1	35.3	0.71		35.394	0.934	0.125817
	36.31	0.99	35.57	0.94	35.56	0.99	36.32	0.89	35.81	0.67		35.914	0.896	0.132966
	36.81	1.01	36.07	0.94	36.05	0.98	36.83	0.79	36.32	0.73		36.416	0.89	0.123085
	37.31	1	36.57	0.96	36.59	1.07	37.39	0.72	36.82	0.73		36.936	0.896	0.161028
	37.81	1.07	37.1	0.9	37.08	1.02	37.88	0.86	37.33	0.74		37.44	0.918	0.131225
	38.33	0.97	37.63	0.93	37.6	1.09	38.41	0.85	37.86	0.71		37.966	0.91	0.141421
	38.93	1.02	38.18	0.94	38.1	1.03	38.94	0.85	38.41	0.69		38.512	0.906	0.140819
	39.52	0.97	38.81	0.96	38.62	1.04	39.45	0.84	39.01	0.71		39.082	0.904	0.130115
	40.02	1.01	39.38	0.98	39.12	0.95	40.1	0.9	39.5	0.71		39.624	0.91	0.118954
	40.54	0.95	39.92	0.98	39.63	1	40.65	0.78	40.02	0.71		40.152	0.884	0.130499
	41.15	0.95	40.42	1.02	40.19	1.09	41.15	0.82	40.52	0.72		40.686	0.92	0.149833
	41.65	1	40.92	0.99	40.68	1.06	41.66	0.88	41.05	0.67		41.192	0.92	0.15411
	42.16	0.88	41.45	1.02	41.2	0.94	42.17	0.79	41.6	0.73		41.716	0.872	0.115629
	42.66	0.9	41.95	1.04	41.7	1.07	42.68	0.77	42.09	0.72		42.216	0.9	0.156365
	43.18	0.94	42.46	1	42.21	0.99	43.23	0.78	42.63	0.74		42.742	0.89	0.121655
	43.68	0.94	43.02	1.05	42.73	1.04	43.74	0.76	43.13	0.71		43.26	0.9	0.157639
	44.2	0.93	43.59	0.96	43.24	1.02	44.24	0.91	43.64	0.74		43.782	0.912	0.104738
	44.73	1.01	44.09	1.04	43.76	0.98	44.74	0.84	44.14	0.7		44.292	0.914	0.142056
	45.22	0.99	44.59	0.95	44.29	0.91	45.3	0.78	44.65	0.7		44.81	0.866	0.121778
	45.77	0.88	45.17	0.95	44.79	0.97	45.8	0.9	45.16	0.72		45.338	0.884	0.0986408
	46.27	0.99	45.72	0.93	45.32	0.9	46.3	0.88	45.71	0.7		45.864	0.88	0.108858
	46.78	1.01	46.26	0.97	45.84	0.95	46.83	0.78	46.22	0.69		46.386	0.88	0.13784
	47.28	0.92	46.76	0.94	46.35	0.97	47.34	0.9	46.73	0.69		46.892	0.884	0.11149
	47.84	1	47.27	0.92	46.85	1	47.85	0.75	47.23	0.71		47.408	0.876	0.137949
	48.34	0.96	47.78	0.9	47.38	0.98	48.47	0.69	47.83	0.7		47.96	0.846	0.140996
	48.85	0.96	48.28	0.99	47.87	1.16	49.02	0.81	48.33	0.75		48.47	0.934	0.161338
	49.38	1	48.78	0.93	48.38	1.11	49.53	0.87	48.84	0.7		48.982	0.922	0.152872
	49.89	0.97	49.31	0.91	48.91	1.09	50.1	0.85	49.36	0.75		49.514	0.914	0.127593
	50.44	0.9	49.8	0.9	49.41	1.02	50.65	0.83	49.87	0.69		50.034	0.868	0.120706
	50.94	1.01	50.4	0.93	49.94	1.05	51.2	0.79	50.37	0.69		50.57	0.894	0.151261
	51.45	0.91	50.9	1	50.44	1.07	51.72	0.72	50.89	0.7		51.08	0.88	0.165378
	52.04	0.98	51.4	0.98	50.97	1.08	52.27	0.72	51.41	0.72		51.618	0.896	0.165771
	52.57	1.03	51.9	0.99	51.48	1.05	52.82	0.65	52.03	0.71		52.16	0.886	0.190473
	53.17	1	52.44	1.07	51.98	0.98	53.43	0.82	52.51	0.71		52.706	0.916	0.147071

## Sheet: Fig 6B 40nt t<1h whole droplet
	Data used for the graph in Figure 6B showing FRAP data for 40nt fluorescent RNA in P droplets less than 1h old. The whole droplet is photobleached. Fluorescence values (FRAP data) are normalized to 1. Photobleaching was performed at t=0.
	Exp. 1		Exp. 2		Exp. 3		Exp. 4		Exp. 5		Exp. 6		Exp. 7		Exp. 8		Exp. 9		Exp. 10			Data used for figure panel
	Time (s)	FRAP data	Time (s)	FRAP data	Time (s)	FRAP data	Time (s)	FRAP data	Time (s)	FRAP data	Time (s)	FRAP data	Time (s)	FRAP data	Time (s)	FRAP data	Time (s)	FRAP data	Time (s)	FRAP data		Mean time	Mean FRAP	SD FRAP
	-10.78	0.9	-10.95	0.96	-11	1	-10.92	1.06	-11.22	0.99	-11.27	1	-11.06	0.99	-11.33	0.94	-11.06	0.99	-11.18	0.95		-11.077	0.978	0.0431535
	-9.76	1.04	-9.93	1	-9.95	0.85	-9.83	1.01	-10.2	0.96	-10.25	0.98	-10.03	1.01	-10.31	1.01	-10.05	1	-10.14	0.96		-10.045	0.982	0.052451
	-8.75	0.95	-8.92	1	-8.95	0.9	-8.85	1.04	-9.17	1.02	-9.22	0.99	-8.96	0.96	-9.29	1	-9	0.97	-9.09	1.08		-9.02	0.991	0.0502107
	-7.75	0.87	-7.92	0.99	-7.94	0.95	-7.87	1	-8.08	0.99	-8.19	0.99	-7.94	1.03	-8.19	0.98	-7.98	0.99	-8.08	1.02		-7.994	0.981	0.0445845
	-6.73	0.85	-6.9	0.94	-6.92	0.84	-6.77	1	-7.09	0.96	-7.18	1	-6.92	0.96	-7.15	1	-6.94	1	-6.94	0.87		-6.954	0.942	0.0651153
	-5.72	0.91	-5.88	1.05	-5.94	0.9	-5.79	1	-6.01	1.01	-6.11	0.98	-5.92	1.02	-6.15	1.01	-5.94	0.97	-5.89	1		-5.935	0.985	0.0474342
	-4.69	0.88	-4.87	1.02	-4.91	0.87	-4.8	1.03	-5.01	1.09	-4.91	1.02	-4.86	1	-5.03	1.01	-4.82	1.02	-4.88	0.9		-4.878	0.984	0.0738166
	-3.68	0.8	-3.85	1.1	-3.88	1.03	-3.82	1.05	-3.93	1.03	-3.89	1.05	-3.87	1.01	-3.95	1.04	-3.81	1.02	-3.83	0.97		-3.851	1.01	0.080829
	-2.67	0.79	-2.84	1.2	-2.89	0.97	-2.73	1.1	-2.86	0.88	-2.85	1.03	-2.8	1.01	-2.84	0.98	-2.8	1	-2.8	0.99		-2.808	0.995	0.11088
	-1.65	0.78	-1.82	1.19	-1.88	0.94	-1.74	1.02	-1.86	1.02	-1.78	0.97	-1.8	1.02	-1.78	1.03	-1.77	0.95	-1.71	1.05		-1.779	0.997	0.103285
	-0.65	0.87	-0.83	1.13	-0.86	0.83	-0.76	0.98	-0.77	1.01	-0.71	1.03	-0.78	0.99	-0.77	1.08	-0.78	1.04	-0.72	0.95		-0.763	0.991	0.0906091
	0	0.03	0	0.08	0	-0.03	0	0.18	0	-0.11	0	-0.05	0	0.07	0	0.0006109	0	0.07	0	-0.17		0	0.00706109	0.101872
	0.52	0.19	0.52	0.27	0.5	0.08	0.5	0.35	0.5	-0.08	0.5	0.05	0.52	0.13	0.54	0.03	0.55	0.13	0.51	-0.12		0.516	0.103	0.145224
	1.05	0.39	1.03	0.33	1.03	0.26	0.99	0.42	1	-0.05	1	0.17	1.07	0.19	1.04	0.07	1.04	0.18	1.05	-0.1		1.03	0.186	0.174432
	1.57	0.4	1.57	0.52	1.57	0.33	1.53	0.48	1.52	0	1.61	0.21	1.59	0.25	1.54	0.09	1.55	0.24	1.57	-0.04		1.562	0.248	0.191067
	2.08	0.57	2.08	0.54	2.14	0.45	2.08	0.57	2.03	0.04	2.1	0.29	2.17	0.32	2.05	0.13	2.05	0.27	2.08	-0.03		2.086	0.315	0.218696
	2.61	0.61	2.57	0.6	2.69	0.49	2.62	0.6	2.53	0.14	2.59	0.31	2.71	0.39	2.61	0.17	2.62	0.32	2.58	0.02		2.613	0.365	0.210674
	3.12	0.65	3.07	0.72	3.2	0.65	3.16	0.67	3.13	0.15	3.12	0.34	3.22	0.4	3.15	0.2	3.17	0.36	3.09	0.06		3.143	0.42	0.240278
	3.66	0.69	3.65	0.7	3.7	0.69	3.68	0.74	3.71	0.18	3.67	0.41	3.72	0.44	3.74	0.23	3.72	0.38	3.64	0.09		3.689	0.455	0.24015
	4.15	0.64	4.14	0.79	4.2	0.76	4.17	0.82	4.26	0.23	4.22	0.43	4.21	0.49	4.25	0.23	4.22	0.4	4.19	0.12		4.201	0.491	0.253441
	4.69	0.72	4.67	0.9	4.77	0.71	4.69	0.73	4.78	0.26	4.73	0.44	4.72	0.51	4.8	0.26	4.71	0.43	4.73	0.16		4.729	0.512	0.24571
	5.21	0.73	5.18	0.94	5.27	0.75	5.23	0.78	5.29	0.33	5.23	0.48	5.23	0.52	5.33	0.33	5.22	0.47	5.26	0.18		5.245	0.551	0.241129
	5.73	0.75	5.73	0.94	5.85	0.86	5.73	0.87	5.79	0.27	5.73	0.46	5.93	0.54	5.82	0.34	5.79	0.45	5.79	0.22		5.789	0.57	0.265874
	6.25	0.88	6.23	0.88	6.4	0.78	6.3	0.86	6.33	0.29	6.22	0.51	6.43	0.58	6.34	0.33	6.34	0.5	6.27	0.19		6.311	0.58	0.26
	6.77	0.79	6.74	1	6.96	0.86	6.8	0.84	6.87	0.25	6.73	0.53	6.94	0.58	6.84	0.39	6.84	0.52	6.82	0.24		6.831	0.6	0.264407
	7.29	0.91	7.24	0.93	7.46	0.93	7.31	0.87	7.38	0.33	7.26	0.55	7.45	0.57	7.36	0.42	7.34	0.51	7.32	0.3		7.341	0.632	0.254593
	7.8	0.85	7.81	1.03	8.04	0.86	7.82	0.85	7.87	0.37	7.77	0.55	7.95	0.6	7.87	0.42	7.86	0.52	7.83	0.27		7.862	0.632	0.251741
	8.32	0.81	8.35	1.07	8.53	0.81	8.31	0.97	8.38	0.38	8.28	0.53	8.5	0.62	8.38	0.44	8.37	0.56	8.33	0.31		8.375	0.65	0.255169
	8.84	0.78	8.84	1.06	9.03	0.81	8.82	0.87	8.89	0.38	8.78	0.56	9.01	0.61	8.88	0.46	8.87	0.58	8.88	0.33		8.884	0.644	0.232054
	9.36	0.78	9.35	1.05	9.56	0.88	9.31	0.9	9.39	0.37	9.28	0.58	9.5	0.64	9.39	0.49	9.4	0.59	9.39	0.36		9.393	0.664	0.232628
	9.87	0.74	9.85	1.08	10.08	0.75	9.83	0.96	9.92	0.36	9.9	0.57	10.01	0.62	9.89	0.49	9.9	0.57	9.92	0.34		9.917	0.648	0.240037
	10.39	0.83	10.37	1.1	10.58	0.77	10.37	0.87	10.48	0.42	10.44	0.59	10.52	0.66	10.39	0.49	10.43	0.56	10.41	0.32		10.438	0.661	0.234684
	10.91	0.83	10.91	1.07	11.13	0.67	10.92	0.87	10.98	0.42	10.95	0.57	11.02	0.66	10.92	0.53	10.93	0.59	10.96	0.38		10.963	0.659	0.212679
	11.44	0.85	11.47	1.02	11.64	0.73	11.42	0.9	11.48	0.49	11.45	0.61	11.55	0.65	11.46	0.55	11.47	0.61	11.46	0.39		11.484	0.68	0.195278
	11.94	0.81	11.97	1.01	12.16	0.75	11.93	0.84	12.01	0.41	11.95	0.62	12.05	0.68	11.97	0.55	12.01	0.63	11.96	0.34		11.995	0.664	0.20145
	12.45	0.85	12.48	1	12.67	0.82	12.43	0.96	12.51	0.41	12.49	0.62	12.55	0.67	12.48	0.57	12.51	0.6	12.49	0.4		12.506	0.69	0.211292
	12.96	0.88	13.05	1.05	13.3	0.96	13	0.89	13.01	0.48	13	0.64	13.08	0.69	12.97	0.63	13.03	0.63	13.04	0.42		13.044	0.727	0.208596
	13.48	0.91	13.59	0.98	13.81	0.82	13.51	0.93	13.54	0.42	13.61	0.62	13.61	0.73	13.54	0.61	13.53	0.63	13.54	0.45		13.576	0.71	0.197203
	14	0.84	14.1	0.95	14.5	0.9	14.01	0.9	14.04	0.53	14.11	0.61	14.11	0.73	14.05	0.66	14.04	0.63	14.05	0.4		14.101	0.715	0.180816
	14.53	0.79	14.66	0.97	15.02	0.97	14.53	0.94	14.58	0.42	14.61	0.66	14.65	0.72	14.55	0.68	14.63	0.65	14.65	0.44		14.641	0.724	0.199064
	15.04	0.82	15.21	1.03	15.57	0.91	15.04	0.86	15.08	0.43	15.11	0.67	15.15	0.74	15.05	0.67	15.13	0.63	15.16	0.53		15.154	0.729	0.180951
	15.57	0.91	15.71	1.06	16.08	1.07	15.54	0.91	15.58	0.43	15.61	0.65	15.65	0.75	15.6	0.66	15.64	0.64	15.66	0.52		15.664	0.76	0.219646
	16.11	0.9	16.21	1.04	16.59	1	16.04	0.88	16.13	0.45	16.11	0.67	16.23	0.79	16.1	0.68	16.15	0.66	16.17	0.46		16.184	0.753	0.205753
	16.63	0.94	16.72	0.98	17.34	1.06	16.58	0.95	16.63	0.47	16.67	0.7	16.77	0.7	16.61	0.7	16.71	0.69	16.7	0.49		16.736	0.768	0.205199
	17.15	0.95	17.23	0.96	17.87	0.9	17.09	0.99	17.18	0.52	17.22	0.7	17.28	0.72	17.14	0.7	17.24	0.68	17.21	0.49		17.261	0.761	0.180828
	17.68	0.91	17.85	1	18.37	0.84	17.58	1	17.69	0.4	17.77	0.68	17.79	0.72	17.64	0.65	17.83	0.65	17.71	0.44		17.791	0.729	0.210473
	18.19	0.79	18.33	1.05	18.88	0.9	18.13	1.03	18.19	0.46	18.3	0.7	18.29	0.75	18.14	0.74	18.36	0.65	18.22	0.59		18.303	0.766	0.186261
	18.71	0.8	18.83	1.03	19.38	0.8	18.64	1	18.69	0.38	18.89	0.71	18.79	0.72	18.67	0.78	18.87	0.68	18.72	0.46		18.819	0.736	0.203645
	19.23	0.83	19.38	1.13	19.89	0.9	19.14	1.09	19.2	0.47	19.41	0.71	19.29	0.74	19.17	0.73	19.36	0.67	19.26	0.48		19.333	0.775	0.221723
	19.75	0.83	19.92	1.12	20.43	0.9	19.66	1.03	19.7	0.46	19.96	0.77	19.82	0.77	19.67	0.78	19.86	0.67	19.79	0.47		19.856	0.78	0.212341
	20.26	0.77	20.44	1.09	20.93	0.89	20.2	1.04	20.21	0.49	20.46	0.78	20.32	0.73	20.19	0.75	20.37	0.65	20.33	0.54		20.371	0.773	0.193623
	20.78	0.94	20.93	1.05	21.44	0.96	20.74	1.02	20.75	0.42	20.96	0.72	20.83	0.73	20.75	0.72	20.97	0.7	20.91	0.51		20.906	0.777	0.212658
	21.28	0.84	21.44	1.05	22.01	0.86	21.24	1.06	21.25	0.5	21.5	0.77	21.38	0.74	21.24	0.75	21.47	0.65	21.42	0.58		21.423	0.78	0.182331
	21.8	0.86	22	1.08	22.57	0.96	21.76	0.97	21.77	0.43	22	0.77	21.87	0.76	21.83	0.74	21.97	0.68	22.08	0.45		21.965	0.77	0.21276
	22.36	0.81	22.49	0.96	23.11	0.74	22.26	0.93	22.27	0.49	22.51	0.78	22.38	0.74	22.34	0.81	22.47	0.68	22.62	0.56		22.481	0.75	0.146591
	22.85	0.84	23	1.1	23.62	0.9	22.79	1.13	22.77	0.45	23.08	0.76	22.89	0.74	22.85	0.8	23.05	0.71	23.13	0.52		23.003	0.795	0.217166
	23.39	0.82	23.52	1.02	24.11	0.94	23.29	1.07	23.28	0.46	23.58	0.76	23.39	0.74	23.35	0.79	23.58	0.71	23.64	0.57		23.513	0.788	0.18908
	23.89	0.88	24.02	1.06	24.62	1.08	23.8	1.02	23.83	0.42	24.08	0.75	23.9	0.72	23.85	0.81	24.08	0.71	24.14	0.57		24.021	0.802	0.214776
	24.44	0.92	24.55	1.1	25.13	1.14	24.35	0.99	24.33	0.41	24.63	0.73	24.44	0.73	24.35	0.84	24.58	0.71	24.74	0.56		24.554	0.813	0.231807
	24.99	0.98	25.05	1.03	25.64	1.05	24.85	1.06	24.84	0.46	25.14	0.81	24.94	0.71	24.88	0.82	25.09	0.69	25.27	0.55		25.069	0.816	0.213864
	25.49	0.99	25.58	1.03	26.15	0.93	25.35	1.11	25.44	0.4	25.68	0.78	25.45	0.7	25.38	0.83	25.59	0.69	25.82	0.54		25.593	0.8	0.224351
	25.99	0.88	26.09	1	26.65	0.77	25.87	1.15	25.95	0.51	26.19	0.83	25.96	0.72	25.99	0.87	26.1	0.69	26.31	0.61		26.11	0.803	0.186848
	26.48	0.83	26.6	1.09	27.24	1.07	26.42	1.01	26.44	0.49	26.72	0.8	26.51	0.7	26.49	0.81	26.65	0.73	26.82	0.59		26.637	0.812	0.198819
	27.01	0.76	27.14	0.98	27.78	0.93	26.93	1.06	26.95	0.44	27.22	0.82	27.04	0.77	26.99	0.86	27.15	0.69	27.33	0.56		27.154	0.787	0.188859
	27.53	0.75	27.67	1.05	28.28	1.04	27.42	1.1	27.45	0.45	27.72	0.86	27.54	0.7	27.51	0.85	27.65	0.72	27.86	0.66		27.663	0.818	0.203841
	28.03	0.84	28.17	0.95	28.8	1.03	27.92	1.15	27.95	0.44	28.26	0.74	28.04	0.72	28.07	0.82	28.17	0.76	28.37	0.54		28.178	0.799	0.213096
	28.53	0.9	28.68	1.01	29.3	1.01	28.47	1.07	28.48	0.47	28.79	0.78	28.57	0.77	28.58	0.89	28.72	0.73	29.02	0.67		28.714	0.83	0.183242
	29.04	0.85	29.18	1.02	29.8	0.82	28.97	1.07	29.04	0.49	29.3	0.8	29.07	0.76	29.07	0.86	29.22	0.74	29.53	0.58		29.222	0.799	0.175591
	29.57	0.94	29.72	1.04	30.5	1.05	29.62	1.08	29.59	0.39	29.79	0.84	29.58	0.78	29.58	0.9	29.81	0.74	30.07	0.53		29.783	0.829	0.227618
	30.08	0.88	30.22	1.11	30.98	0.91	30.13	0.95	30.09	0.45	30.3	0.84	30.11	0.78	30.07	0.87	30.33	0.73	30.61	0.53		30.292	0.805	0.195519
	30.62	0.84	30.89	0.97	31.48	0.91	30.64	1.05	30.59	0.48	30.9	0.84	30.62	0.78	30.64	0.87	30.8	0.72	31.16	0.49		30.834	0.795	0.187572
	31.12	0.83	31.43	1.04	31.98	1.17	31.12	0.97	31.12	0.47	31.4	0.8	31.2	0.76	31.15	0.86	31.3	0.72	31.66	0.63		31.348	0.825	0.202059
	31.66	0.86	31.93	1.03	32.58	0.98	31.62	1.08	31.67	0.37	31.91	0.88	31.69	0.77	31.7	0.85	31.87	0.69	32.16	0.57		31.879	0.808	0.217654
	32.17	0.9	32.45	1.01	33.07	0.99	32.13	1.11	32.21	0.44	32.4	0.84	32.19	0.76	32.21	0.92	32.34	0.74	32.66	0.55		32.383	0.826	0.208923
	32.67	0.96	32.95	1.16	33.57	0.9	32.64	1.06	32.71	0.42	32.89	0.9	32.72	0.76	32.71	0.92	32.85	0.7	33.36	0.62		32.907	0.84	0.21848
	33.22	0.99	33.46	1.03	34.12	0.9	33.2	1.07	33.21	0.47	33.49	0.93	33.31	0.76	33.2	0.91	33.41	0.76	33.88	0.54		33.45	0.836	0.202111
	33.73	0.98	33.96	1.05	34.6	0.9	33.7	0.98	33.74	0.43	34.04	0.83	33.81	0.78	33.71	0.94	33.91	0.72	34.42	0.66		33.962	0.827	0.186729
	34.25	0.92	34.46	1	35.11	0.87	34.2	1.1	34.24	0.45	34.54	0.88	34.32	0.79	34.21	0.94	34.42	0.77	34.96	0.56		34.471	0.828	0.196797
	34.73	0.97	34.97	0.96	35.61	1.02	34.73	1.11	34.76	0.53	35.05	0.82	34.81	0.8	34.73	0.97	34.95	0.73	35.47	0.59		34.981	0.85	0.190088
	35.22	0.9	35.48	1.06	36.12	1	35.26	1.06	35.26	0.45	35.57	0.86	35.31	0.79	35.27	0.89	35.49	0.71	36.13	0.51		35.511	0.823	0.212501
	35.81	0.94	35.98	1.03	36.63	0.9	35.79	1.09	35.76	0.41	36.11	0.92	35.9	0.8	35.77	0.91	36.08	0.75	36.64	0.56		36.047	0.831	0.20968
	36.36	0.91	36.5	1.07	37.14	1.13	36.37	1.06	36.28	0.38	36.62	0.87	36.45	0.78	36.32	0.95	36.66	0.7	37.15	0.53		36.585	0.838	0.243621
	36.89	0.97	37.01	1.11	37.64	0.78	36.87	1.13	36.89	0.58	37.12	0.93	36.95	0.78	36.83	0.92	37.16	0.76	37.74	0.69		37.11	0.865	0.178216
	37.42	0.84	37.52	1.07	38.14	0.92	37.44	0.92	37.42	0.49	37.63	0.95	37.44	0.81	37.34	0.92	37.65	0.75	38.26	0.59		37.626	0.826	0.175195
	38.03	0.82	38.02	0.97	38.69	0.85	38.01	1.02	37.91	0.46	38.15	0.96	37.94	0.89	37.88	0.88	38.16	0.72	38.76	0.62		38.155	0.819	0.173554
	38.58	0.93	38.55	1.1	39.25	0.86	38.55	1.1	38.41	0.5	38.66	0.9	38.52	0.82	38.39	0.92	38.68	0.74	39.26	0.5		38.685	0.837	0.209552
	39.08	0.91	39.05	1.07	39.82	0.98	39.06	1.07	38.96	0.47	39.17	1	39.02	0.84	38.89	0.97	39.19	0.74	39.76	0.74		39.2	0.879	0.186931
	39.59	0.79	39.58	0.99	40.36	0.99	39.62	1.08	39.45	0.53	39.72	1.07	39.52	0.82	39.38	0.92	39.7	0.73	40.33	0.59		39.725	0.851	0.192726
	40.19	0.82	40.08	0.99	40.86	0.87	40.17	1.05	40.03	0.42	40.22	1	40.02	0.74	39.88	0.93	40.2	0.72	40.88	0.5		40.253	0.804	0.212143
	40.7	0.94	40.62	1.08	41.36	1.33	40.67	1.01	40.53	0.4	40.72	0.99	40.56	0.77	40.4	0.97	40.74	0.71	41.38	0.54		40.768	0.874	0.272813
	41.21	0.98	41.12	1.17	41.89	1.03	41.18	1.04	41.03	0.39	41.37	0.99	41.06	0.8	40.95	0.97	41.23	0.78	41.88	0.57		41.292	0.872	0.239063
	41.7	0.97	41.63	1.04	42.43	1.09	41.65	1.17	41.52	0.42	41.91	0.95	41.72	0.79	41.45	0.98	41.83	0.78	42.41	0.59		41.825	0.878	0.233467
	42.22	1.03	42.12	1.04	42.94	1.02	42.18	1.05	42.06	0.43	42.42	0.99	42.25	0.83	41.96	1.05	42.33	0.73	42.91	0.61		42.339	0.878	0.220595
	42.71	1.01	42.65	0.99	43.44	1	42.69	0.95	42.55	0.43	42.92	1.02	42.75	0.79	42.46	0.95	42.83	0.76	43.49	0.59		42.849	0.849	0.203385
	43.24	1.07	43.18	1.1	43.94	1.14	43.19	1.17	43.1	0.45	43.41	1.02	43.27	0.79	42.96	0.93	43.36	0.78	44.04	0.58		43.369	0.903	0.246308
	43.77	1	43.7	1.05	44.47	0.9	43.7	1.02	43.6	0.4	43.92	1.03	43.77	0.82	43.55	0.94	43.89	0.76	44.55	0.61		43.892	0.853	0.211715
	44.27	0.92	44.28	1.06	44.97	0.85	44.22	1.06	44.11	0.35	44.41	0.95	44.28	0.79	44.14	0.94	44.39	0.8	45.04	0.64		44.411	0.836	0.213292
	44.81	0.94	44.83	1.08	45.47	0.85	44.77	1.01	44.62	0.37	44.94	0.94	44.78	0.83	44.65	0.97	44.89	0.8	45.54	0.67		44.93	0.846	0.204026
	45.32	0.97	45.62	0.91	46.03	0.98	45.27	1.07	45.13	0.48	45.44	1.04	45.33	0.8	45.31	0.97	45.39	0.8	46.06	0.6		45.49	0.862	0.193437
	45.81	0.89	46.13	0.94	46.54	1.08	45.85	0.98	45.63	0.46	45.95	1.06	45.84	0.87	45.86	0.91	45.89	0.81	46.56	0.6		46.006	0.86	0.195164
	46.3	0.84	46.65	0.95	47.03	0.91	46.4	1	46.13	0.43	46.45	1.02	46.33	0.85	46.36	0.98	46.4	0.82	47.09	0.54		46.514	0.834	0.198001
	46.81	0.85	47.25	0.91	47.54	0.99	46.96	0.93	46.73	0.4	47.03	1.09	46.84	0.78	46.86	0.91	46.93	0.8	47.58	0.58		47.053	0.824	0.201891
	47.31	0.98	47.76	0.96	48.05	0.98	47.51	1.04	47.24	0.42	47.53	1.04	47.37	0.85	47.36	0.92	47.43	0.82	48.13	0.55		47.569	0.856	0.210407
	47.85	1.07	48.27	0.9	48.55	0.83	48	1.11	47.75	0.43	48.03	1.18	47.87	0.82	47.91	0.96	47.93	0.81	48.64	0.62		48.08	0.873	0.227647
	48.36	1.08	48.75	0.91	49.07	0.94	48.51	1.06	48.25	0.44	48.52	1.17	48.45	0.85	48.42	0.92	48.45	0.81	49.15	0.6		48.593	0.878	0.221199
	48.91	0.96	49.25	0.93	49.64	0.95	49.02	1.02	48.75	0.42	49.1	1.11	48.96	0.84	48.91	0.98	48.96	0.79	49.65	0.71		49.115	0.871	0.195985
	49.43	1.06	49.84	1.04	50.16	0.9	49.58	1.14	49.25	0.39	49.61	1.15	49.48	0.85	49.46	1.06	49.49	0.78	50.16	0.7		49.646	0.907	0.237442
	49.99	0.86	50.4	0.97	50.66	0.94	50.09	1.13	49.77	0.4	50.11	1.2	49.99	0.83	49.97	1.03	50	0.77	50.66	0.53		50.164	0.866	0.250564
	50.49	0.87	50.94	0.94	51.17	0.89	50.62	1.12	50.34	0.39	50.61	1.19	50.54	0.83	50.53	0.94	50.49	0.83	51.17	0.57		50.69	0.857	0.234996
	50.99	0.96	51.44	0.9	51.67	0.97	51.12	1.18	50.88	0.38	51.11	1.16	51.05	0.81	51.03	1.07	51.01	0.82	51.7	0.6		51.2	0.885	0.248563
	51.5	0.88	51.95	0.96	52.18	1.06	51.63	1.03	51.38	0.35	51.62	1.28	51.55	0.83	51.54	1	51.53	0.83	52.21	0.66		51.709	0.888	0.25152
	52.08	0.84	52.45	0.92	52.73	0.99	52.2	1.06	51.88	0.39	52.16	1.13	52.04	0.84	52.02	0.93	52.08	0.78	52.72	0.67		52.236	0.855	0.211411

## Sheet: Fig 6B 40nt t>3h subvolume
	Data used for the graph in Figure 6B showing FRAP data for 40nt fluorescent RNA in P droplets older than 3h. A subvolume of the droplet is photobleached. Fluorescence values (FRAP data) are normalized to 1. Photobleaching was performed at t=0.
	Exp. 1		Exp. 2		Exp. 3		Exp. 4		Exp. 5			Data used for figure panel
	Time (s)	FRAP data	Time (s)	FRAP data	Time (s)	FRAP data	Time (s)	FRAP data	Time (s)	FRAP data		Mean time	Mean FRAP	SD FRAP
	-11.66	1.01	-11.68	1	-11.72	1	-11.58	1				-11.66	1.0025	0.005
	-11.12	1.01	-11.16	1	-11.25	1.01	-11.09	1	-11.2	1.02		-11.164	1.008	0.0083666
	-10.63	1	-10.65	1	-10.72	1	-10.56	1				-10.64	1	0
	-10.11	1.01	-9.94	1	-10.21	1	-10.05	1	-10.1	1		-10.082	1.002	0.00447214
	-9.6	1	-9.45	1	-9.71	1.01	-9.56	1				-9.58	1.0025	0.005
	-9.09	0.99	-8.88	1	-9.17	1	-9.05	1	-9.08	1		-9.054	0.998	0.00447214
	-8.53	1	-8.32	1	-8.67	1	-8.49	0.99				-8.5025	0.9975	0.005
	-7.98	1	-7.69	1	-8.15	1	-7.99	1	-7.91	1.01		-7.944	1.002	0.00447214
	-7.43	0.99	-7.18	1	-7.63	1	-7.41	0.99				-7.4125	0.995	0.0057735
	-6.91	0.99	-6.66	1	-7.13	1	-6.88	1	-6.89	1.01		-6.894	1	0.00707107
	-6.29	1	-6.15	1	-6.63	1	-6.26	1				-6.3325	1	0
	-5.79	1	-5.64	1	-6.1	1	-5.73	1	-5.83	1		-5.818	1	0
	-5.24	1.01	-5.14	1	-5.59	1	-5.22	1				-5.2975	1.0025	0.005
	-4.73	1	-4.6	1.01	-5.07	1	-4.69	0.99	-4.8	1.01		-4.778	1.002	0.0083666
	-4.09	1	-4.04	0.99	-4.2	0.99	-4.05	1				-4.095	0.995	0.0057735
	-3.58	1	-3.54	1.01	-3.7	1	-3.34	1.02	-3.76	0.99		-3.584	1.004	0.0114018
	-3.06	0.99	-3.03	1	-3.17	0.99	-2.82	1.01	-2.78	0.98		-2.972	0.994	0.0114018
	-2.52	1	-2.36	1	-2.19	1	-2.27	1				-2.335	1	0
	-1.99	1.01	-1.79	1	-1.7	1	-1.76	1	-1.79	0.99		-1.806	1	0.00707107
	-1.27	1	-1.26	1	-1.2	1	-1.25	1.01				-1.245	1.0025	0.005
	-0.76	1	-0.75	1	-0.69	1	-0.73	1	-0.7	0.99		-0.726	0.998	0.00447214
	0	0.01	0	0.03	0	0.05	0	0.03	0	0.03		0	0.03	0.0141421
	0.8	0.02	0.51	0.04	0.81	0.05	0.51	0.03	0.56	0.04		0.638	0.036	0.0114018
	1.33	0.02	1.01	0.04	1.28	0.05	1.06	0.03	1.06	0.05		1.148	0.038	0.0130384
	1.84	0.02	1.53	0.04	1.8	0.06	1.57	0.03	1.56	0.05		1.66	0.04	0.0158114
	2.38	0.02	2.07	0.04	2.33	0.05	2.1	0.03	2.14	0.06		2.204	0.04	0.0158114
	2.94	0.02	2.62	0.04	2.84	0.06	2.65	0.03	2.65	0.07		2.74	0.044	0.0207364
	3.49	0.02	3.16	0.04	3.46	0.05	3.15	0.03	3.15	0.07		3.282	0.042	0.0192354
	4.02	0.03	3.69	0.04	3.93	0.06	3.67	0.03	3.66	0.07		3.794	0.046	0.0181659
	4.58	0.03	4.3	0.05	4.45	0.06	4.29	0.03	4.21	0.08		4.366	0.05	0.0212132
	5.1	0.03	4.81	0.04	5.31	0.06	4.83	0.03	4.76	0.08		4.962	0.048	0.0216795
	5.71	0.03	5.35	0.04	5.79	0.06	5.33	0.03	5.28	0.08		5.492	0.048	0.0216795
	6.28	0.03	5.86	0.05	6.29	0.06	5.83	0.03	5.81	0.08		6.014	0.05	0.0212132
	6.8	0.03	6.51	0.04	6.81	0.06	6.34	0.03	6.32	0.09		6.556	0.05	0.0254951
	7.31	0.03	7.02	0.04	7.34	0.06	6.91	0.04	6.97	0.1		7.11	0.054	0.0279285
	7.86	0.03	7.53	0.05	7.85	0.06	7.45	0.04	7.48	0.09		7.634	0.054	0.0230217
	8.35	0.03	8.08	0.04	8.37	0.06	7.96	0.04	8.04	0.09		8.16	0.052	0.0238747
	8.86	0.03	8.59	0.04	8.99	0.06	8.46	0.03	8.56	0.09		8.692	0.05	0.0254951
	9.37	0.03	9.3	0.05	9.46	0.06	8.97	0.04	9.06	0.1		9.232	0.056	0.0270185
	9.88	0.03	9.8	0.05	10.07	0.06	9.48	0.04	9.57	0.1		9.76	0.056	0.0270185
	10.46	0.03	10.31	0.05	10.82	0.06	10.14	0.03	10.09	0.09		10.364	0.052	0.0248998
	10.98	0.03	10.82	0.05	11.33	0.06	10.65	0.03	10.59	0.09		10.874	0.052	0.0248998
	11.47	0.03	11.32	0.05	11.85	0.06	11.17	0.04	11.1	0.1		11.382	0.056	0.0270185
	11.98	0.03	11.9	0.05	12.78	0.06	11.71	0.04	11.61	0.11		11.996	0.058	0.0311448
	12.49	0.03	12.45	0.05	13.3	0.06	12.24	0.04	12.13	0.1		12.522	0.056	0.0270185
	13.01	0.04	12.96	0.05	13.8	0.06	12.8	0.04	12.64	0.11		13.042	0.06	0.0291548
	13.52	0.03	13.6	0.05			13.35	0.04	13.14	0.1		13.4025	0.055	0.0310913
	14.03	0.03	14.11	0.05	14.33	0.06	13.9	0.04	13.69	0.11		14.012	0.058	0.0311448
	14.54	0.04	14.63	0.05			14.41	0.04	14.2	0.12		14.445	0.0625	0.0386221
	15.04	0.04	15.17	0.05	15.33	0.06	15.04	0.04	14.69	0.12		15.054	0.062	0.0334664
	15.56	0.03	15.71	0.05	15.85	0.06	15.55	0.04	15.2	0.11		15.574	0.058	0.0311448
	16.19	0.03	16.26	0.05	16.36	0.06	16.08	0.04	15.77	0.12		16.132	0.06	0.0353553
	16.9	0.04	16.81	0.05			16.59	0.04	16.43	0.12		16.6825	0.0625	0.0386221
	17.43	0.04	17.36	0.05	17.33	0.06	17.24	0.04	17.15	0.12		17.302	0.062	0.0334664
	17.93	0.04	17.89	0.05			17.75	0.04	17.66	0.12		17.8075	0.0625	0.0386221
	18.45	0.03	18.5	0.05	18.29	0.06	18.28	0.04	18.19	0.12		18.342	0.06	0.0353553
	19	0.04	19.01	0.05	18.8	0.06	18.8	0.04	18.74	0.12		18.87	0.062	0.0334664
	19.51	0.04	19.55	0.05	19.35	0.06	19.34	0.04	19.26	0.13		19.402	0.064	0.0378153
	20.07	0.04	20.06	0.05	19.9	0.06	20.04	0.04	19.76	0.13		19.966	0.064	0.0378153
	20.6	0.04	20.7	0.05	20.41	0.06	20.54	0.04	20.28	0.13		20.506	0.064	0.0378153
	21.09	0.04	21.21	0.05	21.29	0.06	21.04	0.04	20.78	0.12		21.082	0.062	0.0334664
	21.59	0.03	21.73	0.05	21.81	0.06	21.65	0.04	21.28	0.12		21.612	0.06	0.0353553
	22.16	0.04	22.27	0.05			22.15	0.04	21.83	0.13		22.1025	0.065	0.043589
	22.71	0.04	22.8	0.05	22.79	0.06	22.66	0.04	22.34	0.13		22.66	0.064	0.0378153
	23.25	0.04	23.5	0.05	23.29	0.06	23.17	0.04	22.84	0.13		23.21	0.064	0.0378153
	23.8	0.04	24	0.05	23.82	0.06	23.7	0.04	23.35	0.13		23.734	0.064	0.0378153
	24.32	0.04	24.5	0.05	24.39	0.06	24.34	0.04	23.88	0.13		24.286	0.064	0.0378153
	25.03	0.04	25.11	0.05	24.92	0.06	24.85	0.04	24.39	0.13		24.86	0.064	0.0378153
	25.54	0.04	25.62	0.05	25.47	0.06	25.37	0.04	24.9	0.14		25.38	0.066	0.04219
	26.09	0.04	26.12	0.05	26.29	0.06	25.91	0.04	25.41	0.14		25.964	0.066	0.04219
	26.64	0.04	26.63	0.05	26.8	0.06	26.43	0.04	25.91	0.14		26.482	0.066	0.04219
	27.17	0.04	27.17	0.05	27.32	0.06	27.14	0.04	26.5	0.14		27.06	0.066	0.04219
	27.69	0.04	27.8	0.05	27.87	0.06	27.65	0.04	27.04	0.14		27.61	0.066	0.04219
	28.18	0.04	28.31	0.05			28.19	0.04	27.59	0.15		28.0675	0.07	0.0535413
	28.7	0.05	28.83	0.05	28.56	0.06	28.75	0.04	28.13	0.14		28.594	0.068	0.0408656
	29.22	0.05	29.36	0.05	29.28	0.06	29.27	0.04	28.64	0.15		29.154	0.07	0.0452769
	29.76	0.05	29.89	0.05	29.78	0.06	29.77	0.04	29.16	0.15		29.672	0.07	0.0452769
	30.27	0.04	30.6	0.05	30.3	0.06	30.28	0.04	29.67	0.15		30.224	0.068	0.0465833
	30.77	0.04	31.11	0.05	30.82	0.06	30.79	0.04	30.2	0.15		30.738	0.068	0.0465833
	31.33	0.04	31.67	0.05	31.33	0.06	31.44	0.04	30.75	0.14		31.304	0.066	0.04219
	31.88	0.04	32.2	0.05	31.83	0.06	31.94	0.04	31.3	0.15		31.83	0.068	0.0465833
	32.44	0.05	32.71	0.05	32.34	0.06	32.44	0.04	31.93	0.15		32.372	0.07	0.0452769
	32.97	0.04	33.22	0.05	32.89	0.06	33.01	0.04	32.64	0.15		32.946	0.068	0.0465833
	33.51	0.05	33.73	0.06	33.8	0.06	33.52	0.04	33.36	0.16		33.584	0.074	0.0487852
	34.06	0.05	34.26	0.06	34.42	0.06	34.02	0.04	33.86	0.15		34.124	0.072	0.0443847
	34.61	0.05	34.9	0.06	34.94	0.06	34.51	0.04	34.37	0.16		34.666	0.074	0.0487852
	35.15	0.05	35.41	0.06	35.46	0.06	35.08	0.04	34.88	0.16		35.196	0.074	0.0487852
	35.68	0.04	35.9	0.05	35.96	0.06	35.58	0.04	35.38	0.16		35.7	0.07	0.0509902
	36.3	0.05	36.47	0.05	36.47	0.06	36.08	0.04	35.89	0.17		36.242	0.074	0.0541295
	36.81	0.05	36.98	0.05	36.99	0.06	36.61	0.04	36.42	0.16		36.762	0.072	0.0496991
	37.33	0.05	37.7	0.05	37.5	0.06	37.16	0.04	37.01	0.15		37.34	0.07	0.0452769
	37.86	0.05	38.21	0.05	38.01	0.06	37.67	0.04	37.6	0.15		37.87	0.07	0.0452769
	38.52	0.05	38.77	0.06	38.57	0.06	38.16	0.04	38.08	0.15		38.42	0.072	0.0443847
	39.22	0.05	39.3	0.06	39.11	0.06	38.67	0.04	38.58	0.16		38.976	0.074	0.0487852
	39.77	0.05	39.81	0.05	39.66	0.06	39.18	0.04	39.11	0.16		39.506	0.072	0.0496991
	40.29	0.05	40.32	0.06	40.2	0.06	39.68	0.04	39.72	0.16		40.042	0.074	0.0487852
	40.93	0.05	40.84	0.06	40.82	0.06	40.21	0.04	40.25	0.16		40.61	0.074	0.0487852
	41.54	0.05	41.35	0.06	41.32	0.07	40.7	0.04	40.77	0.15		41.136	0.074	0.0439318
	42.37	0.05	42	0.05	41.83	0.06	41.3	0.04	41.27	0.16		41.754	0.072	0.0496991
	42.94	0.05	42.5	0.06	42.48	0.06	41.83	0.04	41.78	0.16		42.306	0.074	0.0487852
	43.46	0.05	43.02	0.06	42.98	0.06	42.41	0.04	42.32	0.17		42.838	0.076	0.0531977
	43.97	0.05	43.56	0.06	43.49	0.06	42.94	0.04	42.82	0.17		43.356	0.076	0.0531977
	44.58	0.05	44.1	0.05	44.01	0.06	43.45	0.04	43.33	0.18		43.894	0.076	0.0585662
	45.44	0.05	44.66	0.06	44.82	0.06	43.95	0.04	43.86	0.17		44.546	0.076	0.0531977
	45.95	0.05	45.17	0.06	45.35	0.07	44.46	0.04	44.36	0.18		45.058	0.08	0.0570088
	46.46	0.05	45.88	0.06	45.88	0.07	45	0.04	44.86	0.18		45.616	0.08	0.0570088
	46.96	0.06	46.4	0.06	46.43	0.06	45.63	0.04	45.37	0.18		46.158	0.08	0.0565685
	47.94	0.06	46.91	0.06			46.13	0.04	45.87	0.18		46.7125	0.085	0.0640312
	48.46	0.05	47.41	0.06	47.33	0.06	46.66	0.04	46.42	0.18		47.256	0.078	0.0576194
	48.99	0.06	47.92	0.06	47.83	0.07	47.2	0.04	46.93	0.18		47.774	0.082	0.055857
	49.49	0.05	48.46	0.06	48.55	0.06	47.73	0.04	47.45	0.18		48.336	0.078	0.0576194
	49.99	0.05	49.09	0.06	49.33	0.07	48.43	0.04	48	0.19		48.968	0.082	0.0614003
	50.61	0.05	49.6	0.06	49.87	0.06	48.95	0.04	48.55	0.19		49.516	0.08	0.0620484
	51.12	0.05	50.12	0.06	50.38	0.06	49.49	0.04	49.07	0.18		50.036	0.078	0.0576194
	51.94	0.05	50.66	0.06	50.87	0.06	50.04	0.04	49.58	0.19		50.618	0.08	0.0620484
	52.52	0.06	51.19	0.06	51.46	0.07	50.55	0.04	50.09	0.19		51.162	0.084	0.0602495
	53.04	0.05	51.91	0.06	51.98	0.06	51.05	0.04	50.62	0.2		51.72	0.082	0.0664831
	53.55	0.06	52.41	0.06	52.67	0.07	51.57	0.04	51.17	0.2		52.274	0.086	0.0646529
	54.06	0.06	52.95	0.06	53.2	0.07	52.1	0.04	51.72	0.19		52.806	0.084	0.0602495
	54.57	0.06	53.49	0.06	53.71	0.07	52.66	0.04	52.23	0.18		53.332	0.082	0.055857
	55.11	0.06	54	0.06	54.23	0.07	53.21	0.04	52.73	0.18		53.856	0.082	0.055857
	55.61	0.06	54.51	0.06	54.79	0.07	53.74	0.04	53.23	0.19		54.376	0.084	0.0602495

## Sheet: Fig 6B 40nt t>3h whole droplet
	Data used for the graph in Figure 6B showing FRAP data for 40nt fluorescent RNA in P droplets older than 3h. The whole droplet is photobleached. Fluorescence values (FRAP data) are normalized to 1. Shaded data were not acquired. Photobleaching was performed at t=0.
	Exp. 1		Exp. 2		Exp. 3		Exp. 4		Exp. 5		Exp. 6			Data used for figure panel
	Time (s)	FRAP data	Time (s)	FRAP data	Time (s)	FRAP data	Time (s)	FRAP data	Time (s)	FRAP data	Time (s)	FRAP data		Mean time	Mean FRAP	SD FRAP
	-11.17	1.01	-11.42	0.99	-13.35	0.99	-11.63	1	-11.21	1.01	-13.74	1		-12.0867	1	0.00894427
	-10.65	1.02	-10.91	1.01	-12.84	1	-11.13	1	-10.71	1	-12.97	1		-11.535	1.005	0.0083666
	-10.16	1.01	-10.37	1	-12.29	1	-10.63	1.01	-10.19	1	-12.43	1.01		-11.0117	1.005	0.00547723
	-9.63	1.01	-9.86	1	-11.4	1.01	-10.08	0.99	-9.67	1.02	-11.87	0.99		-10.4183	1.00333	0.0121106
	-9.12	0.99	-9.3	1.02	-10.39	0.99	-9.53	1.02	-9.16	0.99	-10.96	1		-9.74333	1.00167	0.0147196
	-8.58	1	-8.77	0.99	-9.86	1.01	-8.87	1	-8.65	1	-10.42	1.01		-9.19167	1.00167	0.00752773
	-8.07	0.99	-8.28	0.99	-9.31	1	-8.3	1	-8.14	1	-9.91	1.01		-8.66833	0.998333	0.00752773
	-7.55	1	-7.78	1	-8.77	1.02	-7.81	1.01	-7.63	1.01	-9.23	1.01		-8.12833	1.00833	0.00752773
	-6.99	0.99	-7.21	1	-7.89	1	-7.3	0.99	-7.09	1	-8.46	1.01		-7.49	0.998333	0.00752773
	-6.46	1	-6.66	0.99	-7.38	1.02	-6.74	1	-6.57	0.99	-7.95	1		-6.96	1	0.0109545
	-5.91	0.99	-6.12	1.01	-6.78	1	-6.25	1	-6.08	1	-7.24	0.98		-6.39667	0.996667	0.010328
	-5.37	0.99	-5.57	1	-6.26	1.01	-5.75	1.02	-5.57	0.99	-6.67	0.99		-5.865	1	0.0126491
	-4.86	1	-5.02	1.01	-5.71	1	-5.04	1	-5.04	1	-6.17	1		-5.30667	1.00167	0.00408248
	-4.36	1.01	-4.48	1	-5.21	1	-4.49	0.99	-4.53	1.01	-5.63	1		-4.78333	1.00167	0.00752773
	-3.84	1.01	-3.93	0.99	-4.61	0.99	-3.97	1.02	-4.02	0.99	-5.07	1.01		-4.24	1.00167	0.0132916
	-3.35	0.99	-3.39	1	-3.88	1	-3.48	0.97	-3.47	0.99	-4.5	1		-3.67833	0.991667	0.0116905
	-2.82	1	-2.88	1	-3.37	1.01	-2.94	1	-2.93	1	-3.96	1		-3.15	1.00167	0.00408248
	-2.31	0.99	-2.36	0.99	-2.43	0.97	-2.43	1.02	-2.38	1.01	-3.01	1		-2.48667	0.996667	0.0175119
	-1.77	0.99	-1.8	1.01	-1.89	1.01	-1.79	0.99	-1.83	1.01	-2.44	1		-1.92	1.00167	0.00983192
	-1.22	1	-1.3	1	-1.38	0.99	-1.29	0.99	-1.29	1	-1.93	0.99		-1.40167	0.995	0.00547723
	-0.71	1	-0.79	1	-0.76	0.99	-0.79	0.98	-0.74	1	-1	0.99		-0.798333	0.993333	0.00816497
	0	0.02	0	0.03	0	0.08	0	0.05	0	0.0003781	0	-0.01		0	0.0283963	0.0330516
	0.51	0.02	0.54	0.02	0.58	0.08	0.5	0.05	0.51	0	0.52	-0.01		0.526667	0.0266667	0.0332666
	1.01	0.02	1.09	0.03	1.09	0.08	1.02	0.05	1.01	0	1.17	-0.01		1.065	0.0283333	0.033116
	1.53	0.03	1.66	0.03	1.61	0.09	1.51	0.05	1.52	0	1.88	-0.01		1.61833	0.0316667	0.0360093
	2.04	0.03	2.17	0.03	2.15	0.09	2.03	0.06	2.06	0.0001923	2.44	-0.01		2.14833	0.0333654	0.0372036
	2.54	0.03	2.74	0.03	2.69	0.09	2.55	0.06	2.57	0.01	3.01	-0.01		2.68333	0.035	0.0356371
	3.15	0.03	3.27	0.03	3.24	0.09	3.06	0.06	3.3	0.01	3.51	-0.01		3.255	0.035	0.0356371
	3.69	0.03	3.82	0.03	3.75	0.1	3.57	0.06	3.81	0.01	4.14	-0.01		3.79667	0.0366667	0.0388158
	4.21	0.03	4.37	0.03	4.25	0.08	4.11	0.06	4.32	0.01	4.65	-0.01		4.31833	0.0333333	0.0326599
	4.93	0.03	4.9	0.04	4.75	0.1	4.62	0.06	4.86	0	5.15	-0.01		4.86833	0.0366667	0.040332
	5.45	0.03	5.42	0.04	5.26	0.09	5.14	0.06	5.56	0.01	5.72	-0.01		5.425	0.0366667	0.0355903
	5.98	0.03	5.91	0.04	6.08	0.09	5.64	0.06	6.09	0.01				5.94	0.046	0.0304959
	6.49	0.03	6.43	0.03			6.23	0.06	6.59	0.01	6.51	0		6.45	0.026	0.0230217
	7.01	0.03	6.95	0.04	7.07	0.09	6.77	0.06	7.12	0.01	7.02	-0.01		6.99	0.0366667	0.0355903
	7.52	0.03	7.45	0.04	7.62	0.09	7.32	0.06	7.67	0.02	7.56	-0.01		7.52333	0.0383333	0.0343026
	8.06	0.03	7.96	0.03	8.16	0.09	7.86	0.06	8.2	0.01				8.048	0.044	0.031305
	8.56	0.04	8.47	0.04	8.74	0.09	8.38	0.06	8.76	0.01	8.51	-0.01		8.57	0.0383333	0.0354495
	9.06	0.03	9.07	0.03			9.1	0.06	9.29	0.01	9.01	-0.01		9.106	0.024	0.0260768
	9.56	0.04	9.61	0.04	9.45	0.09	9.7	0.06	9.8	0	9.54	0		9.61	0.0383333	0.0348807
	10.12	0.04	10.14	0.04	10.01	0.09	10.23	0.06	10.3	0.01	10.05	-0.01		10.1417	0.0383333	0.0354495
	10.65	0.03	10.85	0.03	10.59	0.1	10.73	0.06	10.83	0	10.56	0		10.7017	0.0366667	0.0382971
	11.14	0.04	11.38	0.04	11.15	0.09	11.42	0.06	11.38	0.01	11.07	0		11.2567	0.04	0.0328634
	11.65	0.04	11.9	0.04			11.94	0.06	11.91	0.01	11.6	-0.01		11.8	0.028	0.0277489
	12.15	0.04	12.42	0.04	12.09	0.1	12.45	0.06	12.47	0.01	12.24	0		12.3033	0.0416667	0.0360093
	12.68	0.04	13.01	0.04	12.64	0.1	12.99	0.06	13.09	0.01	13.03	0		12.9067	0.0416667	0.0360093
	13.18	0.04	13.54	0.04	13.18	0.09	13.5	0.06	13.59	0.01	13.55	0		13.4233	0.04	0.0328634
	13.72	0.04	14.04	0.04	13.81	0.1	14.01	0.06	14.09	0.02	14.06	0		13.955	0.0433333	0.034448
	14.22	0.04	14.55	0.04	14.58	0.1	14.52	0.06	14.65	0.01				14.504	0.05	0.0331662
	14.83	0.04	15.06	0.04	15.09	0.1	15.07	0.06	15.2	0.01	15.02	-0.01		15.045	0.04	0.0384708
	15.36	0.04	15.59	0.04	15.57	0.09	15.57	0.06	15.75	0.01	15.53	0		15.5617	0.04	0.0328634
	16.07	0.04	16.23	0.04	16.1	0.1	16.08	0.06	16.29	0.01	16.12	0		16.1483	0.0416667	0.0360093
	16.61	0.04	16.74	0.04	16.61	0.1	16.59	0.06	16.84	0.01	17.03	-0.01		16.7367	0.04	0.0384708
	17.12	0.04	17.26	0.04	17.12	0.1	17.14	0.06	17.37	0.01	17.55	0		17.26	0.0416667	0.0360093
	17.65	0.04	17.8	0.04	17.67	0.1	17.69	0.06	17.9	0.01	18.07	0		17.7967	0.0416667	0.0360093
	18.24	0.04	18.31	0.04	18.21	0.1	18.23	0.06	18.62	0.01	18.56	-0.01		18.3617	0.04	0.0384708
	18.75	0.04	19.03	0.04	18.76	0.09	18.78	0.06	19.14	0.01	19.18	0		18.94	0.04	0.0328634
	19.28	0.04	19.55	0.04	19.27	0.1	19.32	0.06	19.67	0.01	19.71	0		19.4667	0.0416667	0.0360093
	19.77	0.04	20.08	0.04			19.84	0.06	20.18	0.01				19.9675	0.0375	0.0206155
	20.27	0.04	20.63	0.04	20.11	0.09	20.33	0.06	20.69	0.01	20.54	0		20.4283	0.04	0.0328634
	20.78	0.04	21.14	0.04	20.74	0.1	20.84	0.06	21.2	0.01	21.06	0		20.96	0.0416667	0.0360093
	21.45	0.04	21.65	0.04	21.26	0.1	21.36	0.06	21.75	0.01	21.59	0		21.51	0.0416667	0.0360093
	21.96	0.04	22.16	0.04	22.11	0.1	21.89	0.06	22.3	0.02	22.1	0		22.0867	0.0433333	0.034448
	22.49	0.04	22.69	0.04	22.61	0.1	22.4	0.06	22.85	0.01	22.63	0		22.6117	0.0416667	0.0360093
	23.02	0.04	23.33	0.05	23.12	0.1	22.91	0.06	23.35	0.01	23.21	0		23.1567	0.0433333	0.0361478
	23.55	0.04	23.84	0.04	23.67	0.1	23.48	0.06	23.88	0.02	23.74	0		23.6933	0.0433333	0.034448
	24.25	0.04	24.36	0.04	24.18	0.1	24.19	0.07	24.39	0.01	24.24	0		24.2683	0.0433333	0.037238
	24.75	0.04	24.89	0.05	25.1	0.09	24.79	0.06	24.93	0.02	24.74	0		24.8667	0.0433333	0.0314113
	25.32	0.05	25.43	0.04	25.64	0.11	25.4	0.07	25.46	0.01	25.54	0		25.465	0.0466667	0.040332
	25.86	0.04	25.99	0.05	26.19	0.1	25.92	0.06	26.02	0.01	26.05	0		26.005	0.0433333	0.0361478
	26.38	0.04	26.51	0.04			26.43	0.06	26.55	0.01	26.58	0		26.49	0.03	0.0244949
	26.87	0.05	27.21	0.05	26.82	0.1	26.96	0.07	27.1	0.01	27.13	0		27.015	0.0466667	0.037238
	27.38	0.05	27.72	0.04	27.35	0.1	27.45	0.06	27.65	0.02	27.71	0		27.5433	0.045	0.0344964
	27.88	0.05	28.23	0.05	27.84	0.1	27.95	0.07	28.2	0.01	28.22	0		28.0533	0.0466667	0.037238
	28.48	0.05	28.75	0.05	28.35	0.11	28.5	0.06	28.74	0.01	28.77	0		28.5983	0.0466667	0.0393277
	29.03	0.05	29.26	0.05	29.07	0.1	29	0.07	29.28	0.01	29.49	0		29.1883	0.0466667	0.037238
	29.56	0.05	29.78	0.05			29.5	0.06	29.9	0.01	30	0		29.748	0.034	0.0270185
	30.27	0.04	30.31	0.05	30.07	0.11	30.01	0.07	30.41	0.01	30.54	0		30.2683	0.0466667	0.040332
	30.8	0.05	30.83	0.05	30.59	0.1	30.52	0.07	30.93	0.01	31.06	0		30.7883	0.0466667	0.037238
	31.33	0.05	31.34	0.06	31.13	0.1	31.01	0.07	31.47	0.02	31.64	0		31.32	0.05	0.0357771
	31.84	0.05	31.85	0.05	31.84	0.1	31.52	0.07	32.02	0.01	32.34	0		31.9017	0.0466667	0.037238
	32.43	0.05	32.37	0.05	32.56	0.1	32.12	0.07	32.57	0.01	32.86	0		32.485	0.0466667	0.037238
	32.95	0.05	32.89	0.05	33.08	0.1	32.65	0.06	33.12	0.01	33.38	0		33.0117	0.045	0.0361939
	33.46	0.05	33.39	0.05			33.2	0.07	33.66	0	33.9	0		33.522	0.034	0.0320936
	33.97	0.05	33.92	0.05	33.61	0.1	33.72	0.07	34.19	0.01	34.4	0		33.9683	0.0466667	0.037238
	34.49	0.05	34.45	0.05	34.1	0.1	34.43	0.07	34.75	0.01	35.01	0		34.5383	0.0466667	0.037238
	35.02	0.05	34.96	0.05	34.8	0.11	34.94	0.07	35.3	0.01	35.56	0		35.0967	0.0483333	0.0402078
	35.58	0.04	35.47	0.05	35.33	0.11	35.49	0.07	35.86	0.01	36.08	0		35.635	0.0466667	0.040332
	36.12	0.05	35.97	0.05	36.08	0.11	35.99	0.07	36.38	0.02	36.59	0		36.1883	0.05	0.0384708
	36.66	0.05	36.5	0.05			36.5	0.06	36.93	0.01	37.18	0		36.754	0.034	0.0270185
	37.22	0.05	37	0.05	37.09	0.1	37	0.07	37.48	0.01				37.158	0.056	0.0328634
	37.74	0.05	37.53	0.06	37.64	0.11	37.57	0.07	38.01	0.01	38.01	0		37.75	0.05	0.0404969
	38.46	0.05	38.05	0.05	38.19	0.11	38.09	0.07	38.53	0.02	38.52	0		38.3067	0.05	0.0384708
	38.98	0.05	38.57	0.05	39.08	0.11	38.6	0.07	39.03	0.01				38.852	0.058	0.0363318
	39.52	0.05	39.07	0.05	39.61	0.11	39.1	0.07	39.55	0.02	39.18	0		39.3383	0.05	0.0384708
	40.05	0.05	39.6	0.05	40.16	0.09	39.61	0.07	40.1	0.01	40.02	-0.01		39.9233	0.0433333	0.037238
	40.56	0.05	40.1	0.05			40.11	0.07	40.61	0.01	40.56	0		40.388	0.036	0.0296648
	41.06	0.05	40.62	0.05	40.86	0.1	40.63	0.07	41.22	0.02	41.18	0		40.9283	0.0483333	0.0354495
	41.58	0.05	41.16	0.05	41.59	0.1	41.16	0.07	41.74	0.01	41.69	0		41.4867	0.0466667	0.037238
	42.11	0.05	41.66	0.05	42.12	0.1	41.72	0.07	42.26	0.01				41.974	0.056	0.0328634
	42.75	0.05	42.17	0.06	43.09	0.1	42.26	0.07	42.96	0.01	42.4	0		42.605	0.0483333	0.0376386
	43.25	0.05	42.68	0.05	43.61	0.1	42.81	0.07	43.48	0.01	42.9	0		43.1217	0.0466667	0.037238
	43.78	0.05	43.2	0.05	44.13	0.1	43.35	0.07	44.02	0.01	43.52	0		43.6667	0.0466667	0.037238
	44.32	0.05	43.73	0.05	44.63	0.1	43.85	0.07	44.57	0.01	44.05	0		44.1917	0.0466667	0.037238
	44.83	0.05	44.24	0.06	45.25	0.1	44.35	0.07	45.12	0.01	44.6	0		44.7317	0.0483333	0.0376386
	45.55	0.05	44.75	0.05	45.75	0.11	44.85	0.07	45.63	0.01	45.09	0		45.27	0.0483333	0.0402078
	46.06	0.05	45.27	0.06	46.27	0.11	45.35	0.07	46.13	0.01	45.6	0		45.78	0.05	0.0404969
	46.62	0.05	45.79	0.06	46.81	0.1	45.9	0.07	46.63	0.01	46.1	0		46.3083	0.0483333	0.0376386
	47.15	0.05	46.32	0.06			46.61	0.07	47.15	0.01				46.8075	0.0475	0.0262996
	47.66	0.05	46.82	0.05	47.34	0.11	47.11	0.07	47.66	0.01	46.78	0		47.2283	0.0483333	0.0402078
	48.15	0.05	47.35	0.05	48.05	0.11	47.71	0.07	48.19	0.01	47.33	0		47.7967	0.0483333	0.0402078
	48.65	0.05	47.85	0.05	48.6	0.11	48.23	0.07	48.7	0.02	47.85	0		48.3133	0.05	0.0384708
	49.16	0.05	48.38	0.05	49.13	0.1	48.72	0.07	49.22	0.02	48.34	0		48.825	0.0483333	0.0354495
	49.68	0.05	48.89	0.06	49.68	0.11	49.22	0.07	49.93	0.02	48.85	0		49.375	0.0516667	0.0386868
	50.17	0.05	49.42	0.05	50.21	0.11	49.79	0.07	50.45	0.01	49.68	0		49.9533	0.0483333	0.0402078
	50.7	0.05	49.92	0.05	50.72	0.11	50.28	0.07	51.16	0.01	50.18	0		50.4933	0.0483333	0.0402078
	51.21	0.05	50.45	0.06			50.79	0.07	51.68	0.02	50.71	0		50.968	0.04	0.0291548
	51.71	0.05	50.98	0.06	51.61	0.11	51.3	0.07	52.22	0.01	51.26	0		51.5133	0.05	0.0404969
	52.25	0.05	51.5	0.06			51.8	0.07	52.74	0.02	51.78	0		52.014	0.04	0.0291548
	52.75	0.06	52.03	0.06	52.61	0.1	52.32	0.06	53.26	0.01	52.27	0		52.54	0.0483333	0.0371035
	53.25	0.05	52.55	0.05	53.17	0.1	52.82	0.07	53.77	0.01	52.77	0		53.055	0.0466667	0.037238
	53.77	0.06	53.06	0.06	53.69	0.11	53.33	0.07	54.3	0.01	53.33	0		53.58	0.0516667	0.0407022
