# Supplementary material for: Properties of rabies virus phosphoprotein and nucleoprotein biocondensates formed in vitro and in cellulo
Source: PLoS Pathog. 2022 Dec 8;18(12):e1011022. doi: 10.1371/journal.ppat.1011022 (PMC9767369; doi:10.1371/journal.ppat.1011022)
Supplement: S6 Data — (XLSX) [file ppat.1011022.s011.xlsx]

## Sheet: Fif 7D
	Data used for panel 7D (box plot representation of P droplets aspect ratios). Aspect ratios of 1707 droplets have been measured. Extreme outlier points have been removed for the box plot representation.
	Droplet aspect ratio
	1.0012
	1.00468
	1.00762
	1.00827
	1.00986
	1.01081
	1.01083
	1.01093
	1.0113
	1.01203
	1.01295
	1.01306
	1.01319
	1.01353
	1.0143
	1.01464
	1.01521
	1.01524
	1.01549
	1.01633
	1.01748
	1.01767
	1.01773
	1.0178
	1.01788
	1.01802
	1.01811
	1.01945
	1.01959
	1.02014
	1.02048
	1.02051
	1.02097
	1.02163
	1.02182
	1.02241
	1.02343
	1.02354
	1.02453
	1.02458
	1.02475
	1.02485
	1.02521
	1.02531
	1.02564
	1.02569
	1.02571
	1.02586
	1.02593
	1.02595
	1.02611
	1.02657
	1.02682
	1.02723
	1.02724
	1.02795
	1.02903
	1.02903
	1.02928
	1.0293
	1.02978
	1.03012
	1.03014
	1.03023
	1.03033
	1.03052
	1.0316
	1.03176
	1.03187
	1.03214
	1.03245
	1.03305
	1.03337
	1.03343
	1.03351
	1.03351
	1.03354
	1.03365
	1.03368
	1.0337
	1.03371
	1.03392
	1.03399
	1.03437
	1.03462
	1.03478
	1.03503
	1.03674
	1.03685
	1.03719
	1.03748
	1.03749
	1.03755
	1.03787
	1.0379
	1.03796
	1.03859
	1.03876
	1.03895
	1.03902
	1.03935
	1.03962
	1.03969
	1.03971
	1.03975
	1.04096
	1.04099
	1.04104
	1.04154
	1.04167
	1.04194
	1.04203
	1.0423
	1.04273
	1.04302
	1.04302
	1.04309
	1.04333
	1.04338
	1.04353
	1.04404
	1.04407
	1.04416
	1.04437
	1.04518
	1.04525
	1.04547
	1.04624
	1.04644
	1.04681
	1.04698
	1.04718
	1.04721
	1.04723
	1.04726
	1.04734
	1.0481
	1.04816
	1.0483
	1.04881
	1.04891
	1.04897
	1.0491
	1.04956
	1.04974
	1.04979
	1.05001
	1.05015
	1.05028
	1.0506
	1.05067
	1.05068
	1.05103
	1.05138
	1.05146
	1.05148
	1.05194
	1.05223
	1.05255
	1.05268
	1.05271
	1.05284
	1.05284
	1.05286
	1.05302
	1.05356
	1.05359
	1.05447
	1.05447
	1.05451
	1.05465
	1.05498
	1.0552
	1.05566
	1.05571
	1.05635
	1.05661
	1.05663
	1.0567
	1.05709
	1.05765
	1.05766
	1.05783
	1.05806
	1.05812
	1.05814
	1.05823
	1.0583
	1.05844
	1.05915
	1.05926
	1.05926
	1.05964
	1.05978
	1.06032
	1.06033
	1.06038
	1.06069
	1.0608
	1.06084
	1.06113
	1.06163
	1.06164
	1.0619
	1.06191
	1.06205
	1.06208
	1.06224
	1.06226
	1.06235
	1.06235
	1.06237
	1.06248
	1.06252
	1.06264
	1.06308
	1.0633
	1.06338
	1.0635
	1.06367
	1.06368
	1.06372
	1.06405
	1.06408
	1.06415
	1.06445
	1.06469
	1.0654
	1.06542
	1.06578
	1.06587
	1.06609
	1.0661
	1.06645
	1.06663
	1.06672
	1.0669
	1.06754
	1.06786
	1.06821
	1.0684
	1.06851
	1.06862
	1.06875
	1.06889
	1.0692
	1.06942
	1.06974
	1.06984
	1.07054
	1.07107
	1.07129
	1.07138
	1.07149
	1.07167
	1.07168
	1.07192
	1.07252
	1.07286
	1.07294
	1.07307
	1.0736
	1.07376
	1.07399
	1.07402
	1.07426
	1.07436
	1.07515
	1.07538
	1.0754
	1.07546
	1.0758
	1.07581
	1.07586
	1.07609
	1.07611
	1.07616
	1.07628
	1.07631
	1.07645
	1.07655
	1.07682
	1.07698
	1.07701
	1.07711
	1.07733
	1.07801
	1.07809
	1.07829
	1.07852
	1.07892
	1.07918
	1.07921
	1.07925
	1.07933
	1.0795
	1.08053
	1.08113
	1.08133
	1.0815
	1.08186
	1.08193
	1.08277
	1.08284
	1.08306
	1.0831
	1.0833
	1.08342
	1.08347
	1.08353
	1.08366
	1.08369
	1.08378
	1.08386
	1.08391
	1.08452
	1.08509
	1.0853
	1.08531
	1.08549
	1.08575
	1.08575
	1.08575
	1.08578
	1.08607
	1.0861
	1.08614
	1.08649
	1.08672
	1.08689
	1.08724
	1.08784
	1.08817
	1.08836
	1.08838
	1.08842
	1.08868
	1.08868
	1.08896
	1.08908
	1.08909
	1.08914
	1.08923
	1.08927
	1.08927
	1.08946
	1.08976
	1.08991
	1.08996
	1.09005
	1.09018
	1.09044
	1.09076
	1.09085
	1.09087
	1.09089
	1.09119
	1.09128
	1.09191
	1.09212
	1.09214
	1.09215
	1.09216
	1.09237
	1.09268
	1.09271
	1.09272
	1.09289
	1.09339
	1.09339
	1.09341
	1.09343
	1.09344
	1.09345
	1.09347
	1.09362
	1.0937
	1.09379
	1.09401
	1.0943
	1.09434
	1.0948
	1.09499
	1.09508
	1.09522
	1.09553
	1.09591
	1.09592
	1.09595
	1.09614
	1.09617
	1.09669
	1.09686
	1.09689
	1.09693
	1.09697
	1.09697
	1.09719
	1.09729
	1.09758
	1.09778
	1.09785
	1.09838
	1.09842
	1.0985
	1.09856
	1.09856
	1.09872
	1.09875
	1.09889
	1.09896
	1.09896
	1.09905
	1.09914
	1.09918
	1.09925
	1.09942
	1.09949
	1.09966
	1.09978
	1.09983
	1.10001
	1.10035
	1.1005
	1.10058
	1.10066
	1.10075
	1.1009
	1.10093
	1.10118
	1.10125
	1.10133
	1.10137
	1.10144
	1.10182
	1.10186
	1.10217
	1.10227
	1.1024
	1.10277
	1.10306
	1.10311
	1.10324
	1.10347
	1.10352
	1.10355
	1.10388
	1.10401
	1.10414
	1.10425
	1.10425
	1.10427
	1.10432
	1.10443
	1.1045
	1.10478
	1.10493
	1.10505
	1.10508
	1.10535
	1.10537
	1.10543
	1.1055
	1.10581
	1.10589
	1.10592
	1.10654
	1.10655
	1.10662
	1.10696
	1.10709
	1.10731
	1.10804
	1.10813
	1.10816
	1.10846
	1.10847
	1.10874
	1.10878
	1.10898
	1.1093
	1.10962
	1.10965
	1.1103
	1.11081
	1.11093
	1.11103
	1.11109
	1.1114
	1.11162
	1.11182
	1.11187
	1.1121
	1.11222
	1.11234
	1.11237
	1.11248
	1.1125
	1.11264
	1.11264
	1.11365
	1.11377
	1.11379
	1.11395
	1.11407
	1.11408
	1.11414
	1.11417
	1.11423
	1.11442
	1.1149
	1.115
	1.11535
	1.11538
	1.11539
	1.11573
	1.11586
	1.11611
	1.1162
	1.11652
	1.11656
	1.11663
	1.11667
	1.11687
	1.11718
	1.11726
	1.11759
	1.11775
	1.11796
	1.11846
	1.11851
	1.11874
	1.11917
	1.11917
	1.11919
	1.1195
	1.11966
	1.1197
	1.11993
	1.12003
	1.12008
	1.12038
	1.12076
	1.12086
	1.12099
	1.12111
	1.12125
	1.12143
	1.12143
	1.12152
	1.12217
	1.12218
	1.12237
	1.12283
	1.12299
	1.12314
	1.12314
	1.12317
	1.12336
	1.12371
	1.12461
	1.12468
	1.12494
	1.12502
	1.12537
	1.12583
	1.12605
	1.12622
	1.12668
	1.12671
	1.12688
	1.12699
	1.12713
	1.12715
	1.12716
	1.12754
	1.12781
	1.12837
	1.12849
	1.1288
	1.12888
	1.12923
	1.1293
	1.12958
	1.12984
	1.13019
	1.1303
	1.13036
	1.13081
	1.13112
	1.13123
	1.13154
	1.13156
	1.13166
	1.13166
	1.13167
	1.13168
	1.1317
	1.13171
	1.13178
	1.13217
	1.13218
	1.13229
	1.13281
	1.13291
	1.13294
	1.13295
	1.13323
	1.13324
	1.13326
	1.13367
	1.13394
	1.13425
	1.13438
	1.13485
	1.13519
	1.13524
	1.13575
	1.13576
	1.13594
	1.13599
	1.13614
	1.13628
	1.13634
	1.13642
	1.13656
	1.1366
	1.13672
	1.13696
	1.13699
	1.13703
	1.13718
	1.13778
	1.13779
	1.13785
	1.13821
	1.13845
	1.13861
	1.13876
	1.13876
	1.13896
	1.13911
	1.13924
	1.13926
	1.1394
	1.13942
	1.13942
	1.14038
	1.1404
	1.14089
	1.1409
	1.14123
	1.14146
	1.14146
	1.14186
	1.14204
	1.14213
	1.14218
	1.14226
	1.14299
	1.14342
	1.14362
	1.14365
	1.14366
	1.1438
	1.14406
	1.14406
	1.14428
	1.14433
	1.14435
	1.14435
	1.14446
	1.14459
	1.14469
	1.14516
	1.14531
	1.14539
	1.1457
	1.1457
	1.14606
	1.14621
	1.14635
	1.14651
	1.14686
	1.14692
	1.14724
	1.14755
	1.14766
	1.14769
	1.14786
	1.14793
	1.14814
	1.14814
	1.14817
	1.14822
	1.14858
	1.14909
	1.14913
	1.14916
	1.14927
	1.14938
	1.14986
	1.15004
	1.15011
	1.15028
	1.15037
	1.15038
	1.15086
	1.151
	1.15105
	1.15165
	1.15212
	1.15268
	1.15271
	1.15276
	1.15329
	1.15334
	1.15334
	1.15339
	1.15344
	1.15357
	1.15419
	1.15486
	1.15501
	1.1551
	1.15513
	1.15514
	1.15544
	1.15566
	1.15579
	1.15598
	1.156
	1.15608
	1.15628
	1.15652
	1.15652
	1.15683
	1.15716
	1.15744
	1.15758
	1.15786
	1.15829
	1.15836
	1.15869
	1.15877
	1.15891
	1.15943
	1.15978
	1.1599
	1.1603
	1.16037
	1.1611
	1.16122
	1.16128
	1.16153
	1.16205
	1.16228
	1.16277
	1.16282
	1.16305
	1.16311
	1.16313
	1.16323
	1.16401
	1.16414
	1.1642
	1.16484
	1.16516
	1.16534
	1.16542
	1.16574
	1.16643
	1.16656
	1.16658
	1.16677
	1.16713
	1.16743
	1.16746
	1.16756
	1.16766
	1.16796
	1.168
	1.16857
	1.16858
	1.16859
	1.16864
	1.16919
	1.16948
	1.16976
	1.16979
	1.17005
	1.17008
	1.17008
	1.17059
	1.17062
	1.17067
	1.17069
	1.17094
	1.17117
	1.17134
	1.17156
	1.17163
	1.17207
	1.17219
	1.17233
	1.1725
	1.17268
	1.17269
	1.17278
	1.17312
	1.17316
	1.17371
	1.17429
	1.17434
	1.17442
	1.17444
	1.17476
	1.17517
	1.17566
	1.1757
	1.17575
	1.17582
	1.17586
	1.17619
	1.1764
	1.17642
	1.17648
	1.17717
	1.17725
	1.17763
	1.17777
	1.17779
	1.17801
	1.17809
	1.17821
	1.17822
	1.17851
	1.17856
	1.17884
	1.17941
	1.17977
	1.17981
	1.17997
	1.18018
	1.18061
	1.18108
	1.18118
	1.18174
	1.18243
	1.1825
	1.18306
	1.18339
	1.18348
	1.18361
	1.1838
	1.18387
	1.185
	1.18525
	1.18557
	1.18598
	1.18607
	1.18639
	1.18641
	1.18665
	1.18672
	1.1872
	1.18721
	1.18746
	1.18766
	1.18774
	1.18774
	1.1879
	1.18793
	1.18795
	1.1881
	1.18824
	1.18843
	1.18853
	1.18855
	1.18862
	1.1892
	1.18985
	1.18985
	1.18987
	1.19045
	1.19103
	1.19135
	1.19159
	1.19167
	1.19199
	1.19253
	1.19277
	1.19302
	1.1932
	1.19333
	1.19416
	1.1943
	1.19435
	1.19442
	1.19469
	1.1949
	1.19491
	1.19525
	1.19643
	1.19661
	1.19681
	1.19725
	1.19769
	1.19782
	1.19801
	1.19855
	1.19927
	1.1993
	1.19954
	1.19988
	1.19992
	1.20002
	1.20035
	1.20077
	1.20082
	1.20089
	1.20115
	1.20122
	1.20128
	1.20144
	1.20147
	1.2016
	1.20214
	1.20259
	1.20261
	1.20267
	1.20304
	1.20309
	1.20309
	1.20326
	1.20393
	1.204
	1.20452
	1.20484
	1.20488
	1.20495
	1.20495
	1.20496
	1.20634
	1.20639
	1.20644
	1.20656
	1.20661
	1.20699
	1.20751
	1.20791
	1.20804
	1.20804
	1.20849
	1.20901
	1.2097
	1.21022
	1.21025
	1.21034
	1.2104
	1.21041
	1.2105
	1.21063
	1.21125
	1.21157
	1.21191
	1.21225
	1.21258
	1.21314
	1.2133
	1.21344
	1.21368
	1.21397
	1.21409
	1.21413
	1.21425
	1.21426
	1.21501
	1.2153
	1.21542
	1.21582
	1.21595
	1.21685
	1.21686
	1.21706
	1.21761
	1.21763
	1.2177
	1.21782
	1.21783
	1.21824
	1.21824
	1.21839
	1.2185
	1.21854
	1.21874
	1.22047
	1.22061
	1.22065
	1.22125
	1.22125
	1.22163
	1.22219
	1.22284
	1.22304
	1.22332
	1.22334
	1.22339
	1.22416
	1.2242
	1.22463
	1.22469
	1.22473
	1.22474
	1.22506
	1.22506
	1.22522
	1.22523
	1.22579
	1.22583
	1.22609
	1.22625
	1.22687
	1.22758
	1.22829
	1.22833
	1.22849
	1.22888
	1.22906
	1.22954
	1.22963
	1.22977
	1.23023
	1.23095
	1.23111
	1.23136
	1.23161
	1.23197
	1.23232
	1.23281
	1.23281
	1.23315
	1.23333
	1.23399
	1.23442
	1.23451
	1.23576
	1.23628
	1.23661
	1.2372
	1.23739
	1.23753
	1.23768
	1.23784
	1.23793
	1.23823
	1.23854
	1.2386
	1.23869
	1.23885
	1.23913
	1.23955
	1.23959
	1.23982
	1.24058
	1.24099
	1.24106
	1.24119
	1.24129
	1.24242
	1.24283
	1.24295
	1.2432
	1.24391
	1.24451
	1.24502
	1.24505
	1.24602
	1.24608
	1.24651
	1.24665
	1.24702
	1.24794
	1.24795
	1.24807
	1.24912
	1.24912
	1.24912
	1.24982
	1.24999
	1.25091
	1.25114
	1.25142
	1.25174
	1.25258
	1.25276
	1.25327
	1.25329
	1.25355
	1.25357
	1.25383
	1.25404
	1.25404
	1.25457
	1.25558
	1.2558
	1.25591
	1.25631
	1.2566
	1.25718
	1.25851
	1.2588
	1.25942
	1.25949
	1.25956
	1.26021
	1.26081
	1.26115
	1.2615
	1.26175
	1.26264
	1.26293
	1.26298
	1.26332
	1.26333
	1.26338
	1.26346
	1.26511
	1.26531
	1.2657
	1.26597
	1.26632
	1.26647
	1.26691
	1.26709
	1.26753
	1.26754
	1.26778
	1.26821
	1.26828
	1.26947
	1.26994
	1.27016
	1.27021
	1.27055
	1.27107
	1.2711
	1.27117
	1.2714
	1.27214
	1.27331
	1.27349
	1.27361
	1.27401
	1.27425
	1.27438
	1.27474
	1.27479
	1.27708
	1.2777
	1.2781
	1.27816
	1.27915
	1.27928
	1.28048
	1.28054
	1.28065
	1.28066
	1.28075
	1.28156
	1.28201
	1.28222
	1.28272
	1.28343
	1.28405
	1.28451
	1.28459
	1.28529
	1.28545
	1.2856
	1.28633
	1.28741
	1.28756
	1.28803
	1.28863
	1.28925
	1.28954
	1.28959
	1.29046
	1.29054
	1.29071
	1.29097
	1.29123
	1.29162
	1.29163
	1.2924
	1.29323
	1.29347
	1.29397
	1.29564
	1.29673
	1.29679
	1.29711
	1.2981
	1.29824
	1.29834
	1.29905
	1.29928
	1.30024
	1.30083
	1.30086
	1.30104
	1.302
	1.30211
	1.30278
	1.3034
	1.30413
	1.30436
	1.30534
	1.30575
	1.30586
	1.30673
	1.30734
	1.30756
	1.30785
	1.30849
	1.30928
	1.30951
	1.30975
	1.30993
	1.3109
	1.31219
	1.31242
	1.3133
	1.3143
	1.31503
	1.31534
	1.31562
	1.31598
	1.31601
	1.31671
	1.31685
	1.31796
	1.31901
	1.31913
	1.31933
	1.31945
	1.32044
	1.321
	1.32108
	1.32192
	1.32281
	1.32301
	1.32359
	1.32381
	1.32408
	1.32422
	1.3245
	1.32459
	1.32509
	1.3263
	1.3287
	1.32935
	1.33013
	1.33033
	1.33144
	1.33212
	1.33233
	1.33234
	1.33394
	1.33436
	1.33484
	1.33527
	1.33565
	1.33691
	1.33741
	1.33862
	1.3392
	1.33924
	1.33967
	1.3399
	1.34269
	1.34336
	1.34658
	1.34671
	1.349
	1.34945
	1.34959
	1.3496
	1.35123
	1.35165
	1.35248
	1.35257
	1.3536
	1.35363
	1.35385
	1.35439
	1.35473
	1.35576
	1.35576
	1.35603
	1.35619
	1.35676
	1.35776
	1.35837
	1.3589
	1.36197
	1.36322
	1.36327
	1.36391
	1.36445
	1.36515
	1.36568
	1.36621
	1.36698
	1.36823
	1.36831
	1.3691
	1.36929
	1.37054
	1.37192
	1.3757
	1.37602
	1.37679
	1.37718
	1.37735
	1.37783
	1.37923
	1.37966
	1.38069
	1.38104
	1.38106
	1.38185
	1.38212
	1.3835
	1.38358
	1.384
	1.38507
	1.38629
	1.38795
	1.38944
	1.38997
	1.39121
	1.39359
	1.39441
	1.39541
	1.39591
	1.396
	1.39631
	1.39635
	1.39693
	1.39729
	1.39797
	1.39811
	1.39838
	1.39923
	1.4034
	1.40364
	1.40404
	1.40412
	1.40491
	1.40545
	1.40652
	1.40706
	1.40736
	1.40835
	1.40839
	1.41011
	1.41066
	1.41073
	1.41145
	1.41296
	1.41353
	1.41359
	1.41379
	1.41411
	1.41504
	1.41565
	1.41849
	1.41885
	1.41896
	1.41949
	1.42149
	1.422
	1.4222
	1.42277
	1.42313
	1.42408
	1.4245
	1.4249
	1.42541
	1.42785
	1.42941
	1.4299
	1.42993
	1.43095
	1.43148
	1.43312
	1.43425
	1.4362
	1.43828
	1.43947
	1.43948
	1.43994
	1.4426
	1.44323
	1.44328
	1.44342
	1.44394
	1.44474
	1.44479
	1.44565
	1.44688
	1.44707
	1.44718
	1.44841
	1.44906
	1.44918
	1.44978
	1.45089
	1.45209
	1.4537
	1.45376
	1.45412
	1.45424
	1.45537
	1.45693
	1.45905
	1.46027
	1.46111
	1.46215
	1.46379
	1.46531
	1.4655
	1.46564
	1.46633
	1.46675
	1.46696
	1.46785
	1.47042
	1.47105
	1.47125
	1.47168
	1.47368
	1.4773
	1.47852
	1.47943
	1.47995
	1.48067
	1.48416
	1.48614
	1.48866
	1.49025
	1.49116
	1.49197
	1.49442
	1.49507
	1.49578
	1.49589
	1.49676
	1.49685
	1.49735
	1.50218
	1.50358
	1.50659
	1.50719
	1.50763
	1.50845
	1.50941
	1.51088
	1.51236
	1.51314
	1.51364
	1.5207
	1.52168
	1.52276
	1.52457
	1.52482
	1.52683
	1.52763
	1.52821
	1.53413
	1.53471
	1.53504
	1.5356
	1.53689
	1.5372
	1.5388
	1.53893
	1.54032
	1.54095
	1.54198
	1.54273
	1.54388
	1.54394
	1.54779
	1.5504
	1.55496
	1.55521
	1.55692
	1.55821
	1.55916
	1.5657
	1.56683
	1.56734
	1.57567
	1.57709
	1.57833
	1.58009
	1.58335
	1.58577
	1.58843
	1.5892
	1.59205
	1.5985
	1.59873
	1.59964
	1.60258
	1.60338
	1.60426
	1.60584
	1.60619
	1.61422
	1.61756
	1.62235
	1.62253
	1.62481
	1.62675
	1.62985
	1.62987
	1.63108
	1.63203
	1.63624
	1.63758
	1.63775
	1.63794
	1.638
	1.63926
	1.63991
	1.64155
	1.64196
	1.6422
	1.64451
	1.64937
	1.64959
	1.65045
	1.65095
	1.65102
	1.66597
	1.66651
	1.67233
	1.67538
	1.67564
	1.6765
	1.67832
	1.68022
	1.6819
	1.68677
	1.68684
	1.68759
	1.68954
	1.69538
	1.69675
	1.6968
	1.7009
	1.7044
	1.71247
	1.71312
	1.71779
	1.72124
	1.72984
	1.73574
	1.73873
	1.73938
	1.74565
	1.75612
	1.76605
	1.77605
	1.78321
	1.78366
	1.78461
	1.78477
	1.7873
	1.79392
	1.79747
	1.79752
	1.79806
	1.79975
	1.80647
	1.80723
	1.81091
	1.81748
	1.82353
	1.82367
	1.82617
	1.82895
	1.83561
	1.83871
	1.84012
	1.85157
	1.85249
	1.85492
	1.86014
	1.86246
	1.86589
	1.86687
	1.87304
	1.87792
	1.87944
	1.87984
	1.88105
	1.88244
	1.88349
	1.88415
	1.88621
	1.88937
	1.89413
	1.89825
	1.90137
	1.90189
	1.91115
	1.91485
	1.91873
	1.92078
	1.92136
	1.92179
	1.92333
	1.92376
	1.92511
	1.92909
	1.94065
	1.95715
	1.96181
	1.96936
	1.97165
	1.9742
	1.97716
	1.98763
	1.99209
	1.99612
	2.02884
	2.03747
	2.04461
	2.0453
	2.04599
	2.04924
	2.05306
	2.06368
	2.07635
	2.08831
	2.08925
	2.10179
	2.10322
	2.10826
	2.12865
	2.13617
	2.13634
	2.15479
	2.17019
	2.17612
	2.22514
	2.2351
	2.23547
	2.23839
	2.25267
	2.25597
	2.29202
	2.2939
	2.29452
	2.29636
	2.30539
	2.31279
	2.32315
	2.3268
	2.34132
	2.34528
	2.36919
	2.37048
	2.3745
	2.40874
	2.40903
	2.41013
	2.41081
	2.42821
	2.43184
	2.43745
	2.46772
	2.50063
	2.50961
	2.52298
	2.52765
	2.54997
	2.57127
	2.59274
	2.63035
	2.66718
	2.68349
	2.70121
	2.75183
	2.75434
	2.75434
	2.79623
	2.80467
	2.82932
	3.00857
	3.51296
	3.65614

## Sheet: Fig 7F
	Data used for the graph in Figure 7F showing FRAP data for N0P droplets. The whole droplet is photobleached. Fluorescence values (FRAP data) are normalized to 1. Photobleaching was performed at t=0.
	Exp. 1		Exp. 2		Exp. 3		Exp. 4		Exp. 5		Exp. 6			Data used for figure panel
	Time (s)	FRAP data	Time (s)	FRAP data	Time (s)	FRAP data	Time (s)	FRAP data	Time (s)	FRAP data	Time (s)	FRAP data		Mean time	Mean FRAP	SD FRAP
	-10.65	1.02	-10.71	0.98	-10.84	1.01	-10.69	0.98	-10.93	1.05	-10.78	1		-10.7667	1.00667	0.0265832
	-9.67	1.01	-9.7	1.03	-9.84	0.95	-9.6	0.98	-9.93	1.02	-9.77	0.98		-9.75167	0.995	0.0301662
	-8.63	1.01	-8.63	1.01	-8.71	0.93	-8.61	1	-8.84	0.98	-8.85	1		-8.71167	0.988333	0.030605
	-7.62	1.01	-7.65	0.99	-7.67	0.98	-7.64	0.99	-7.75	1	-7.75	0.99		-7.68	0.993333	0.010328
	-6.6	0.98	-6.6	0.99	-6.61	1.04	-6.55	1.03	-6.72	1.01	-6.72	1.05		-6.63333	1.01667	0.0280476
	-5.58	1.01	-5.59	1.04	-5.6	0.97	-5.57	0.97	-5.67	0.97	-5.68	1		-5.615	0.993333	0.0287518
	-4.57	0.99	-4.58	1.02	-4.6	1.03	-4.58	0.97	-4.59	1	-4.58	1		-4.58333	1.00167	0.0213698
	-3.56	1	-3.57	0.98	-3.62	1.06	-3.57	1	-3.59	1	-3.6	1.02		-3.585	1.01	0.0275681
	-2.55	1.03	-2.55	1	-2.56	1.01	-2.51	1	-2.62	0.99	-2.62	0.96		-2.56833	0.998333	0.0231661
	-1.53	0.98	-1.53	0.98	-1.54	1.03	-1.55	1.03	-1.56	1	-1.24	1.01		-1.49167	1.005	0.0225832
	-0.52	0.97	-0.55	0.98	-0.56	1	-0.55	1.06	-0.54	0.97	-0.55	0.98		-0.545	0.993333	0.034448
	0	0.23	0	0.06	0	0.07	0	0.11	0	0.19	0	0.23		0	0.148333	0.0780812
	2.03	0.29	2.07	0.09	2.03	0.11	2.37	0.13	2	0.2	2.08	0.26		2.09667	0.18	0.0829458
	4.05	0.29	4.06	0.11	4.02	0.11	4.04	0.16	4.44	0.23	4.15	0.29		4.12667	0.198333	0.0835264
	6.07	0.29	6.12	0.11	6.09	0.11	6.12	0.16	6.09	0.24	6.22	0.29		6.11833	0.2	0.0843801
	8.11	0.3	8.16	0.13	8.07	0.13	8.08	0.16	8.19	0.22	8.3	0.28		8.15167	0.203333	0.0750111
	10.14	0.29	10.19	0.13	10.14	0.14	10.08	0.16	10.17	0.23	10.37	0.3		10.1817	0.208333	0.0757408
	12.17	0.31	12.22	0.13	12.16	0.11	12.12	0.17	12.24	0.23	12.45	0.29		12.2267	0.206667	0.0833467
	14.19	0.35	14.24	0.12	14.18	0.14	14.2	0.18	14.2	0.24	14.52	0.29		14.255	0.22	0.089666
	16.22	0.34	16.26	0.13	16.22	0.14	16.66	0.16	16.27	0.22	16.6	0.3		16.3717	0.215	0.0880341
	18.25	0.34	18.25	0.13	18.23	0.14	18.4	0.17	18.63	0.22	18.63	0.29		18.3983	0.215	0.0850294
	20.27	0.34	20.29	0.13	20.27	0.14	20.31	0.18	20.29	0.22	20.75	0.28		20.3633	0.215	0.0824015
	22.31	0.34	22.36	0.14	22.27	0.14	22.35	0.19	22.39	0.23	22.71	0.29		22.3983	0.221667	0.0813429
	24.33	0.35	24.39	0.14	24.33	0.14	24.28	0.18	24.35	0.24	24.79	0.29		24.4117	0.223333	0.085479
	26.36	0.33	26.41	0.15	26.37	0.15	26.32	0.16	26.44	0.24	27.15	0.3		26.5083	0.221667	0.0803534
	28.39	0.37	28.45	0.15	28.38	0.12	28.39	0.17	28.39	0.24	28.82	0.3		28.47	0.225	0.0964883
	30.42	0.36	30.45	0.15	30.42	0.15	30.87	0.18	30.47	0.24	30.91	0.3		30.59	0.23	0.0862554
	32.44	0.36	32.45	0.16	32.41	0.16	32.44	0.19	32.83	0.22	32.87	0.31		32.5733	0.233333	0.0833467
	34.46	0.36	34.5	0.15	34.46	0.12	34.85	0.17	34.48	0.22	34.95	0.29		34.6167	0.218333	0.0915241
	36.5	0.35	36.55	0.15	36.46	0.14	36.47	0.17	36.58	0.22	36.91	0.32		36.5783	0.225	0.0900555
	38.53	0.36	38.58	0.16	38.53	0.15	39.38	0.19	38.55	0.22	38.99	0.32		38.76	0.233333	0.0871015
	40.56	0.37	40.62	0.15	40.56	0.15	40.52	0.2	40.63	0.23	41.34	0.28		40.705	0.23	0.0846168
	42.59	0.36	42.65	0.16	42.56	0.14	42.59	0.2	42.59	0.23	43.01	0.32		42.665	0.235	0.0880341
	44.61	0.37	44.65	0.17	44.61	0.14	45.06	0.18	44.67	0.22	45.1	0.32		44.7833	0.233333	0.0915787
	46.64	0.36	46.64	0.17	46.61	0.16	46.83	0.19	47.02	0.23	47.07	0.32		46.8017	0.238333	0.0832867
	48.66	0.4	48.69	0.17	48.67	0.13	48.71	0.19	48.69	0.22	49.15	0.31		48.7617	0.236667	0.100333
	50.7	0.38	50.75	0.17	50.7	0.13	50.68	0.19	50.78	0.22	51.11	0.31		50.7867	0.233333	0.0939503
	52.73	0.42	52.78	0.18	52.73	0.15	52.67	0.19	52.75	0.23	53.19	0.31		52.8083	0.246667	0.101325
	54.76	0.38	54.8	0.17	54.76	0.16	54.72	0.2	54.83	0.23	55.53	0.32		54.9	0.243333	0.0882421
	56.79	0.39	56.83	0.19	56.77	0.13	56.78	0.19	56.79	0.24	57.21	0.32		56.8617	0.243333	0.0958471
	58.81	0.39	58.84	0.18	58.81	0.12	59.25	0.21	58.87	0.21	59.3	0.31		58.98	0.236667	0.097091
	60.84	0.38	60.84	0.17	60.81	0.15	60.83	0.21	61.23	0.23	61.26	0.32		60.9683	0.243333	0.0893682
	62.86	0.37	62.9	0.16	62.87	0.14	62.99	0.2	62.87	0.22	63.34	0.3		62.9717	0.231667	0.0877306
	64.89	0.36	64.95	0.17	64.85	0.14	64.87	0.2	64.98	0.22	65.3	0.31		64.9733	0.233333	0.0847742
	66.92	0.34	66.97	0.16	66.92	0.16	66.86	0.2	66.94	0.22	67.37	0.31		66.9967	0.231667	0.0765289
	68.95	0.4	69	0.17	68.95	0.14	68.93	0.19	69.02	0.25	69.73	0.3		69.0967	0.241667	0.0966264
	70.98	0.37	71.03	0.16	70.96	0.15	70.98	0.21	70.98	0.24	71.41	0.32		71.0567	0.241667	0.0879583
	73.01	0.4	73.04	0.17	73	0.13	73.45	0.18	73.06	0.24	73.49	0.29		73.175	0.235	0.0985393
	75.04	0.38	75.05	0.17	75.01	0.15	75.03	0.19	75.42	0.22	75.46	0.31		75.1683	0.236667	0.0898146
	77.05	0.37	77.09	0.17	77.05	0.13	77.39	0.19	77.08	0.23	77.54	0.32		77.2	0.235	0.0924662
	79.09	0.4	79.15	0.18	79.04	0.14	79.06	0.21	79.17	0.21	79.5	0.31		79.1683	0.241667	0.0957949
	81.12	0.38	81.18	0.17	81.11	0.14	81.06	0.21	81.14	0.23	81.57	0.3		81.1967	0.238333	0.0884119
	83.15	0.41	83.2	0.18	83.14	0.18	83.1	0.2	83.22	0.23	83.93	0.3		83.29	0.25	0.0903327
	85.18	0.37	85.23	0.18	85.16	0.16	85.18	0.21	85.18	0.24	85.6	0.31		85.255	0.245	0.0806846
	87.21	0.41	87.24	0.18	87.2	0.14	87.85	0.22	87.25	0.22	87.69	0.31		87.4067	0.246667	0.0979115
	89.23	0.38	89.23	0.18	89.2	0.15	89.22	0.22	89.33	0.24	89.65	0.3		89.31	0.245	0.0838451
	91.25	0.4	91.28	0.18	91.25	0.17	91.29	0.22	91.32	0.23	91.73	0.3		91.3533	0.25	0.0867179
	93.29	0.4	93.34	0.19	93.24	0.16	93.35	0.24	93.34	0.24	93.69	0.32		93.375	0.258333	0.0881854
	95.32	0.43	95.37	0.18	95.31	0.17	95.36	0.22	95.36	0.23	95.77	0.29		95.415	0.253333	0.0964711
	97.36	0.47	97.4	0.18	97.34	0.16	97.3	0.22	97.42	0.25	98.13	0.29		97.4917	0.261667	0.112324
	99.37	0.43	99.42	0.18	99.35	0.17	99.38	0.22	99.38	0.25	99.78	0.31		99.4467	0.26	0.0975705
	101.4	0.44	101.46	0.19	101.4	0.17	101.86	0.23	101.45	0.25	101.89	0.32		101.577	0.266667	0.099733
	103.44	0.43	103.43	0.19	103.39	0.15	103.41	0.23	103.81	0.24	103.85	0.31		103.555	0.258333	0.0996828
	105.44	0.43	105.5	0.19	105.39	0.15	105.49	0.23	105.48	0.24	105.93	0.32		105.538	0.26	0.100797
	107.48	0.42	107.54	0.19	107.44	0.14	107.45	0.24	107.57	0.25	107.89	0.32		107.562	0.26	0.0989949
	109.51	0.48	109.56	0.19	109.51	0.16	109.47	0.24	109.53	0.25	109.97	0.31		109.592	0.271667	0.114441
	111.54	0.4	111.6	0.2	111.54	0.18	111.5	0.25	111.62	0.26	112.33	0.31		111.688	0.266667	0.0799166
	113.57	0.42	113.62	0.2	113.55	0.17	113.57	0.23	113.57	0.25	113.99	0.31		113.645	0.263333	0.0902589
	115.6	0.47	115.63	0.19	115.58	0.16	116.04	0.24	115.65	0.25	116.08	0.32		115.763	0.271667	0.111609
	117.63	0.42	117.64	0.2	117.59	0.16	117.61	0.23	118	0.24	118.04	0.31		117.752	0.26	0.0927362
	119.64	0.4	119.68	0.2	119.65	0.16	119.68	0.25	119.66	0.23	120.13	0.3		119.74	0.256667	0.084538
	121.68	0.44	121.73	0.2	121.63	0.18	121.66	0.24	121.77	0.24	122.09	0.32		121.76	0.27	0.0961249
	123.71	0.47	123.76	0.19	123.7	0.16	123.65	0.25	123.73	0.24	124.17	0.32		123.787	0.271667	0.111609
	125.74	0.43	125.79	0.2	125.73	0.16	125.7	0.26	125.81	0.23	126.52	0.32		125.882	0.266667	0.0966782
	127.76	0.47	127.81	0.2	127.75	0.16	127.77	0.23	127.77	0.24	128.19	0.31		127.842	0.268333	0.110529
	129.8	0.4	129.82	0.22	129.79	0.18	130.03	0.24	129.84	0.24	130.28	0.31		129.927	0.265	0.0784219
	131.83	0.46	131.83	0.2	131.79	0.18	131.81	0.25	132.2	0.22	132.26	0.33		131.953	0.273333	0.105388
	133.83	0.44	133.87	0.2	133.84	0.16	133.89	0.26	133.87	0.24	134.32	0.32		133.937	0.27	0.0993982
	135.87	0.48	135.93	0.21	135.83	0.19	135.93	0.26	135.96	0.24	137.28	0.33		136.133	0.285	0.107098
	137.9	0.43	137.96	0.22	137.9	0.16	137.85	0.25	137.93	0.25	138.35	0.32		137.982	0.271667	0.0932559
	139.94	0.49	139.97	0.2	139.94	0.18	139.89	0.27	140	0.23	140.72	0.3		140.077	0.278333	0.112679
	141.96	0.42	142.02	0.22	141.94	0.18	141.97	0.28	141.96	0.26	142.39	0.32		142.04	0.28	0.0839047
	143.99	0.43	144.03	0.2	143.98	0.18	144.38	0.28	144.04	0.24	144.47	0.32		144.148	0.275	0.0915969
	146.02	0.46	146.02	0.21	145.99	0.18	146.01	0.26	146.4	0.24	146.44	0.32		146.147	0.278333	0.100879
	148.03	0.43	148.06	0.21	148.04	0.18	148.08	0.26	148.06	0.25	148.52	0.32		148.132	0.275	0.0896103
	150.07	0.47	150.12	0.21	150.03	0.2	150.04	0.27	150.16	0.24	150.48	0.3		150.15	0.281667	0.099482
	152.1	0.47	152.15	0.22	152.09	0.19	152.04	0.28	152.12	0.24	152.56	0.33		152.177	0.288333	0.101472
	154.13	0.46	154.18	0.22	154.12	0.2	154.09	0.27	154.2	0.23	154.91	0.31		154.272	0.281667	0.0957949
	156.16	0.45	156.2	0.22	156.14	0.19	156.16	0.27	156.16	0.25	156.59	0.33		156.235	0.285	0.093755
	158.18	0.52	158.22	0.22	158.18	0.19	158.63	0.28	158.25	0.26	158.67	0.31		158.355	0.296667	0.117417
	160.22	0.5	160.21	0.23	160.19	0.18	160.2	0.3	160.59	0.24	160.63	0.3		160.34	0.291667	0.111788
	162.23	0.52	162.26	0.22	162.23	0.2	162.27	0.29	162.25	0.25	162.71	0.33		162.325	0.301667	0.116862
	164.27	0.46	164.32	0.22	164.22	0.16	164.24	0.29	164.34	0.25	164.67	0.34		164.343	0.286667	0.104626
	166.32	0.47	166.34	0.22	166.29	0.17	166.24	0.29	166.32	0.23	166.75	0.33		166.377	0.285	0.106536
	168.35	0.44	168.37	0.23	168.32	0.2	168.28	0.29	168.4	0.24	169.11	0.31		168.472	0.285	0.0859651
	170.35	0.47	170.4	0.22	170.34	0.17	170.38	0.28	170.36	0.24	170.78	0.33		170.435	0.285	0.105594
	172.38	0.47	172.41	0.21	172.38	0.18	172.38	0.27	172.44	0.23	172.87	0.34		172.477	0.283333	0.106896
	174.41	0.52	174.41	0.22	174.38	0.19	174.41	0.3	174.79	0.22	174.83	0.34		174.538	0.298333	0.122379
	176.42	0.49	176.46	0.23	176.44	0.19	176.46	0.3	176.45	0.23	176.91	0.32		176.523	0.293333	0.107827
	178.46	0.47	178.51	0.22	178.42	0.18	178.44	0.27	178.55	0.24	178.87	0.34		178.542	0.286667	0.104626
	180.5	0.51	180.54	0.23	180.5	0.17	180.43	0.3	180.51	0.22	181.28	0.31		180.627	0.29	0.119833
	182.52	0.5	182.57	0.23	182.52	0.19	182.46	0.28	182.59	0.24	183.23	0.33		182.648	0.295	0.111131
	184.55	0.5	184.6	0.21	184.53	0.18	184.47	0.28	184.55	0.23	184.99	0.31		184.615	0.285	0.115369
	186.59	0.47	186.61	0.22	186.57	0.18	187.02	0.3	186.63	0.23	186.96	0.32		186.73	0.286667	0.103859
	188.6	0.54	188.61	0.22	188.57	0.2	188.6	0.3	188.98	0.25	189	0.32		188.727	0.305	0.123895
	190.63	0.49	190.65	0.24	190.63	0.2	190.67	0.29	190.65	0.25	190.98	0.32		190.702	0.298333	0.102648
	192.67	0.54	192.71	0.23	192.61	0.19	192.63	0.28	192.74	0.24	193.04	0.33		192.733	0.301667	0.126082
	194.69	0.54	194.74	0.22	194.69	0.19	194.63	0.27	194.71	0.24	195.12	0.3		194.763	0.293333	0.126754
	196.72	0.5	196.77	0.23	196.71	0.19	196.68	0.32	196.78	0.23	197.08	0.32		196.79	0.298333	0.111967
	198.74	0.53	198.8	0.23	198.72	0.18	198.68	0.31	198.75	0.24	199.16	0.3		198.808	0.298333	0.123194
	200.78	0.51	200.81	0.22	200.77	0.21	200.69	0.29	200.82	0.25	201.25	0.31		200.853	0.298333	0.11071
	202.8	0.52	202.8	0.23	202.78	0.2	202.71	0.31	202.82	0.23	203.2	0.34		202.852	0.305	0.11811
	204.82	0.52	204.85	0.23	204.83	0.21	204.74	0.31	204.87	0.24	205.18	0.32		204.882	0.305	0.114324
	206.86	0.53	206.91	0.24	206.81	0.19	206.77	0.31	206.93	0.24	207.24	0.33		206.92	0.306667	0.120775
	208.88	0.51	208.93	0.22	208.88	0.21	208.78	0.3	208.9	0.24	209.31	0.33		208.947	0.301667	0.112324
	210.91	0.53	210.97	0.24	210.91	0.19	210.85	0.31	210.98	0.24	211.67	0.32		211.048	0.305	0.120457
	212.94	0.57	212.99	0.23	212.93	0.18	212.85	0.31	212.94	0.22	213.35	0.33		213	0.306667	0.140949
	214.97	0.57	215	0.23	214.97	0.18	214.88	0.29	215.02	0.25	215.43	0.33		215.045	0.308333	0.138046
	217	0.52	217	0.24	216.97	0.21	216.91	0.33	217.37	0.24	217.39	0.32		217.107	0.31	0.11349
	219	0.57	219.05	0.23	219.02	0.21	218.94	0.33	219.05	0.24	219.37	0.3		219.072	0.313333	0.133666
	221.05	0.54	221.11	0.23	221.01	0.2	220.96	0.33	221.13	0.24	221.43	0.31		221.115	0.308333	0.123841
	223.08	0.57	223.14	0.23	223.08	0.18	223	0.32	223.1	0.24	223.51	0.31		223.152	0.308333	0.13848
	225.11	0.55	225.16	0.23	225.1	0.18	225.02	0.33	225.18	0.25	225.47	0.32		225.173	0.31	0.130384
	227.14	0.6	227.19	0.23	227.12	0.21	227.11	0.32	227.14	0.23	227.55	0.31		227.208	0.316667	0.146105
	229.17	0.54	229.2	0.24	229.17	0.2	229.58	0.32	229.21	0.23	229.62	0.32		229.325	0.308333	0.12368
	231.19	0.56	231.2	0.24	231.17	0.2	231.15	0.35	231.58	0.22	231.59	0.32		231.313	0.315	0.133529
	233.21	0.62	233.24	0.24	233.22	0.21	233.13	0.34	233.25	0.24	233.57	0.31		233.27	0.326667	0.151745
	235.25	0.55	235.3	0.25	235.25	0.19	235.16	0.35	235.33	0.23	235.63	0.31		235.32	0.313333	0.129254
	237.28	0.59	237.33	0.25	237.28	0.2	237.18	0.35	237.29	0.25	237.71	0.29		237.345	0.321667	0.14063
	239.32	0.56	239.36	0.25	239.3	0.21	239.22	0.37	239.37	0.25	239.67	0.31		239.373	0.325	0.128023
	241.34	0.62	241.39	0.24	241.32	0.2	241.25	0.33	241.34	0.25	241.75	0.34		241.398	0.33	0.152053
	243.36	0.63	243.4	0.24	243.36	0.19	243.38	0.35	243.41	0.24	243.82	0.32		243.455	0.328333	0.158923
	245.4	0.59	245.39	0.24	245.36	0.2	245.3	0.38	245.77	0.23	245.79	0.32		245.502	0.326667	0.145006
	247.4	0.63	247.45	0.23	247.41	0.2	247.33	0.36	247.43	0.24	247.77	0.32		247.465	0.33	0.158745
	249.44	0.58	249.5	0.25	249.44	0.22	249.36	0.36	249.53	0.23	249.83	0.31		249.517	0.325	0.135757
	251.47	0.62	251.52	0.25	251.47	0.23	251.39	0.36	251.49	0.22	251.9	0.32		251.54	0.333333	0.150687
	253.5	0.58	253.55	0.25	253.5	0.22	253.44	0.38	253.57	0.24	253.87	0.31		253.572	0.33	0.135647
	255.53	0.63	255.59	0.25	255.52	0.22	255.43	0.38	255.53	0.24	255.94	0.32		255.59	0.34	0.154013
	257.56	0.61	257.6	0.26	257.56	0.22	257.47	0.36	257.61	0.25	258.02	0.31		257.637	0.335	0.143492
	259.58	0.62	259.58	0.25	259.56	0.2	259.5	0.38	259.96	0.22	259.99	0.31		259.695	0.33	0.156461
	261.6	0.61	261.63	0.26	261.61	0.23	261.53	0.35	261.63	0.24	261.96	0.3		261.66	0.331667	0.143306
	263.64	0.62	263.69	0.26	263.6	0.21	263.73	0.37	263.73	0.24	264.02	0.31		263.735	0.335	0.150566
	265.67	0.66	265.72	0.25	265.67	0.22	265.8	0.39	265.69	0.24	266.1	0.32		265.775	0.346667	0.165851
	267.7	0.67	267.75	0.25	267.7	0.2	267.72	0.39	267.77	0.25	268.07	0.31		267.785	0.345	0.172017
	269.72	0.67	269.77	0.25	269.72	0.19	269.76	0.39	269.73	0.25	270.14	0.33		269.807	0.346667	0.173167
	271.75	0.65	271.79	0.26	271.75	0.22	271.76	0.37	271.81	0.24	272.22	0.3		271.847	0.34	0.160873
	273.78	0.65	273.78	0.25	273.75	0.25	273.77	0.38	274.17	0.23	274.18	0.33		273.905	0.348333	0.158545
	275.79	0.69	275.83	0.27	275.8	0.25	275.88	0.41	275.82	0.24	276.16	0.3		275.88	0.36	0.172974
	277.84	0.67	277.89	0.28	277.79	0.24	278.03	0.41	277.92	0.24	278.22	0.3		277.948	0.356667	0.165731
	279.86	0.67	279.92	0.26	279.86	0.2	279.99	0.4	279.89	0.24	280.3	0.33		279.97	0.35	0.172047
	281.89	0.7	281.94	0.27	281.89	0.22	281.99	0.4	281.97	0.22	282.26	0.33		281.99	0.356667	0.181842
	283.97	0.69	283.97	0.25	283.91	0.27	284.12	0.43	283.92	0.25	284.34	0.32		284.038	0.368333	0.171629
	286.02	0.72	285.99	0.27	285.94	0.25	286.07	0.4	286	0.23	286.33	0.32		286.058	0.365	0.184255
	288.01	0.68	287.98	0.27	287.94	0.25	288.15	0.4	288.32	0.24	288.34	0.3		288.123	0.356667	0.168602
	290.08	0.71	290.02	0.27	290	0.29	290.26	0.44	290.04	0.22	290.35	0.36		290.125	0.381667	0.178148
	292.05	0.7	292.08	0.26	291.99	0.26	292.33	0.44	292.12	0.24	292.41	0.33		292.163	0.371667	0.176909
	294.12	0.73	294.11	0.27	294.06	0.23	294.41	0.4	294.09	0.23	294.44	0.3		294.205	0.36	0.191833
	296.16	0.73	296.14	0.27	296.08	0.24	296.48	0.42	296.16	0.22	296.87	0.34		296.315	0.37	0.190997
	298.16	0.76	298.17	0.27	298.1	0.26	298.56	0.44	298.08	0.24	298.52	0.32		298.265	0.381667	0.198838
	300.22	0.73	300.19	0.28	300.14	0.26	300.58	0.43	300.12	0.24	300.63	0.31		300.313	0.375	0.186414
	302.21	0.74	302.18	0.27	302.14	0.25	302.71	0.44	302.35	0.24	302.6	0.32		302.365	0.376667	0.192527
	304.3	0.74	304.22	0.28	304.2	0.23	304.68	0.43	304.23	0.24	304.68	0.33		304.385	0.375	0.193158

## Sheet: Fig 7K
	Data used for panel 7K (box plot representation of N0P droplets aspect ratios 20, 40 and 60 min. after LLPS induction when incubated, ot not, with RNA 10 min. after LLPS induction). Extreme outlier points have been removed for the box plot representations.
	N0P alone				N0P plus RNA added 10 min. after LLPS induction
	Droplet aspect ratio 20 min. after LLPS induction	Droplet aspect ratio 40 min. after LLPS induction	Droplet aspect ratio 60 min. after LLPS induction		Droplet aspect ratio 20 min. after LLPS induction	Droplet aspect ratio 40 min. after LLPS induction	Droplet aspect ratio 60 min. after LLPS induction
	1.0022	1.0059	1.0023		1.0098	1.0015	1.0145
	1.0059	1.0066	1.0058		1.0117	1.0077	1.0175
	1.0152	1.0091	1.0075		1.0143	1.0099	1.0178
	1.0209	1.0112	1.008		1.0171	1.0099	1.0202
	1.023	1.012	1.009		1.0173	1.0111	1.0225
	1.0296	1.0139	1.0114		1.0187	1.0118	1.0246
	1.0298	1.0147	1.0134		1.0196	1.0151	1.025
	1.0303	1.0157	1.0136		1.02	1.0176	1.0268
	1.0304	1.0172	1.0158		1.0234	1.019	1.0279
	1.0309	1.0174	1.0177		1.024	1.0216	1.0283
	1.0327	1.0174	1.0179		1.024	1.0238	1.0286
	1.0331	1.0184	1.0201		1.0247	1.0264	1.0326
	1.0334	1.0184	1.0202		1.025	1.0279	1.0328
	1.0336	1.0197	1.0204		1.0256	1.0282	1.0331
	1.0339	1.02	1.0205		1.026	1.0301	1.0368
	1.0375	1.0215	1.0218		1.0263	1.0307	1.0374
	1.0383	1.0216	1.022		1.0285	1.032	1.0378
	1.0386	1.0223	1.0232		1.0293	1.0341	1.0388
	1.0387	1.0233	1.0232		1.0301	1.0364	1.0397
	1.0392	1.0247	1.0248		1.0315	1.0367	1.0439
	1.0396	1.025	1.0255		1.033	1.0373	1.0441
	1.0414	1.0251	1.0257		1.0336	1.0377	1.0449
	1.0416	1.0253	1.0267		1.0342	1.038	1.0452
	1.0417	1.0253	1.027		1.0354	1.0381	1.0456
	1.0429	1.029	1.0272		1.0362	1.0396	1.0473
	1.0442	1.029	1.0278		1.0396	1.0407	1.0477
	1.0463	1.0293	1.0284		1.0428	1.0432	1.0489
	1.0477	1.0297	1.0294		1.0436	1.0434	1.0502
	1.0491	1.0303	1.0294		1.0436	1.0435	1.0534
	1.0498	1.0304	1.0295		1.0454	1.0451	1.0535
	1.0508	1.0304	1.0297		1.0466	1.0454	1.0548
	1.0518	1.0313	1.0297		1.0473	1.0471	1.0555
	1.0518	1.032	1.0306		1.0495	1.0475	1.0575
	1.0525	1.0321	1.0314		1.0518	1.0477	1.0586
	1.0531	1.0329	1.0314		1.0522	1.0487	1.0598
	1.054	1.0331	1.0314		1.0523	1.0488	1.0598
	1.0543	1.0355	1.0324		1.0529	1.049	1.0613
	1.0543	1.036	1.0329		1.0529	1.0491	1.0616
	1.0559	1.0363	1.033		1.0529	1.0501	1.0639
	1.0568	1.0369	1.0349		1.0538	1.0503	1.0651
	1.058	1.0371	1.0351		1.0538	1.0506	1.0654
	1.0601	1.0377	1.0355		1.0553	1.0512	1.0662
	1.0616	1.038	1.0361		1.0556	1.0515	1.0667
	1.0631	1.038	1.0366		1.0557	1.052	1.0668
	1.0641	1.0394	1.0373		1.0563	1.0534	1.0669
	1.0646	1.0394	1.0391		1.0571	1.0535	1.0689
	1.065	1.04	1.0394		1.0596	1.0539	1.0703
	1.0652	1.0403	1.0395		1.0636	1.0546	1.072
	1.0655	1.0405	1.0398		1.0684	1.0556	1.072
	1.067	1.0406	1.0403		1.0685	1.0578	1.0721
	1.0687	1.0415	1.0407		1.0692	1.0585	1.0726
	1.0687	1.0423	1.0415		1.0695	1.0605	1.0738
	1.0688	1.0424	1.0418		1.0701	1.061	1.0744
	1.0701	1.0425	1.0421		1.0702	1.0612	1.0746
	1.0719	1.0429	1.043		1.0711	1.0636	1.0753
	1.0725	1.0429	1.0437		1.0718	1.0637	1.0755
	1.0727	1.0434	1.0437		1.0728	1.0648	1.0757
	1.0729	1.0437	1.0449		1.0731	1.0649	1.0768
	1.0731	1.0444	1.0449		1.0737	1.0653	1.0779
	1.0738	1.0446	1.0454		1.0744	1.0653	1.0784
	1.0746	1.0447	1.0454		1.0745	1.0655	1.081
	1.0751	1.0448	1.0458		1.0753	1.0662	1.0831
	1.0762	1.045	1.046		1.0761	1.0669	1.0832
	1.0765	1.0452	1.0461		1.0763	1.0682	1.0847
	1.0772	1.0461	1.0463		1.0766	1.0686	1.0852
	1.0778	1.0462	1.0468		1.0768	1.069	1.0854
	1.0782	1.0463	1.0468		1.0773	1.069	1.0873
	1.0788	1.0476	1.0469		1.0786	1.0694	1.0896
	1.079	1.0484	1.0472		1.079	1.07	1.0901
	1.0795	1.0484	1.0482		1.079	1.0701	1.0907
	1.0801	1.0489	1.0485		1.08	1.0717	1.0911
	1.0804	1.0492	1.0486		1.0812	1.0735	1.092
	1.0806	1.0495	1.0486		1.0826	1.0745	1.093
	1.0818	1.0495	1.0489		1.0832	1.0746	1.0935
	1.082	1.0496	1.0491		1.0832	1.0751	1.0946
	1.0823	1.0496	1.0494		1.0842	1.0753	1.0948
	1.0841	1.0507	1.0501		1.0847	1.0754	1.0948
	1.0855	1.0512	1.0501		1.0851	1.0756	1.0956
	1.0858	1.0513	1.0507		1.0857	1.0759	1.0992
	1.0859	1.0513	1.0508		1.0864	1.0764	1.0994
	1.086	1.052	1.0513		1.0867	1.0764	1.0994
	1.0865	1.0529	1.052		1.0869	1.0774	1.1009
	1.0869	1.0532	1.0523		1.0877	1.0797	1.1012
	1.0869	1.0533	1.0524		1.0878	1.0828	1.1018
	1.0871	1.0534	1.0528		1.0888	1.0843	1.1025
	1.0873	1.0535	1.0531		1.0897	1.0846	1.1028
	1.0874	1.0541	1.0532		1.0903	1.085	1.1046
	1.0878	1.0541	1.0534		1.0909	1.0852	1.1048
	1.089	1.0555	1.0535		1.0912	1.0857	1.105
	1.0902	1.0556	1.0538		1.0917	1.0864	1.105
	1.0904	1.0565	1.0539		1.0918	1.0867	1.105
	1.0911	1.0578	1.0542		1.0929	1.0872	1.107
	1.0913	1.0584	1.0543		1.0945	1.0886	1.107
	1.0913	1.0585	1.0548		1.0946	1.0887	1.1073
	1.0921	1.0589	1.0548		1.0953	1.0891	1.1077
	1.0926	1.0595	1.0555		1.0968	1.0895	1.1091
	1.093	1.0599	1.0558		1.0975	1.0896	1.1099
	1.0931	1.0605	1.0558		1.0991	1.0904	1.1101
	1.0946	1.0608	1.0559		1.0994	1.0908	1.1103
	1.0954	1.0609	1.0564		1.101	1.0909	1.112
	1.0962	1.061	1.0576		1.1011	1.0911	1.1133
	1.0963	1.0611	1.0578		1.1021	1.0915	1.114
	1.0963	1.0613	1.058		1.1024	1.0918	1.1141
	1.0966	1.0614	1.0584		1.1029	1.0919	1.115
	1.0966	1.0616	1.0589		1.1034	1.0919	1.1168
	1.0967	1.0617	1.0596		1.1039	1.092	1.1171
	1.0973	1.0621	1.0599		1.1044	1.0925	1.1182
	1.0974	1.0628	1.0601		1.1049	1.0929	1.1184
	1.0975	1.0631	1.0605		1.1057	1.0934	1.1191
	1.0985	1.0632	1.0608		1.1058	1.0937	1.1194
	1.0986	1.0633	1.0608		1.1059	1.0949	1.1198
	1.0989	1.0646	1.0609		1.1059	1.0954	1.1218
	1.0999	1.0647	1.0611		1.1061	1.0959	1.1218
	1.1	1.0652	1.0615		1.1062	1.0961	1.1219
	1.1005	1.0661	1.0622		1.1071	1.0965	1.1237
	1.1006	1.0661	1.0622		1.1071	1.0966	1.1255
	1.1014	1.0662	1.0629		1.1075	1.0969	1.1276
	1.1028	1.0664	1.0629		1.1083	1.0977	1.1292
	1.1035	1.0673	1.0633		1.1084	1.0981	1.1296
	1.1042	1.0675	1.0633		1.1094	1.0987	1.1303
	1.1055	1.0677	1.0637		1.1098	1.0992	1.1303
	1.1067	1.0681	1.0638		1.1098	1.0997	1.1312
	1.1072	1.0682	1.0638		1.11	1.1	1.1316
	1.1076	1.0683	1.0638		1.1105	1.1009	1.134
	1.1079	1.069	1.064		1.1106	1.1011	1.1356
	1.108	1.0699	1.0648		1.1144	1.1015	1.1356
	1.108	1.0701	1.0649		1.1149	1.1019	1.1359
	1.1084	1.0701	1.0649		1.1152	1.1021	1.1373
	1.109	1.0705	1.065		1.1155	1.1026	1.138
	1.1092	1.0712	1.0651		1.1163	1.104	1.1385
	1.1093	1.0716	1.0653		1.1169	1.1042	1.1387
	1.1093	1.0716	1.0658		1.1172	1.1043	1.14
	1.1094	1.072	1.0659		1.1182	1.1045	1.1401
	1.1094	1.0728	1.066		1.1186	1.105	1.1415
	1.1095	1.0731	1.0661		1.1188	1.1063	1.1417
	1.1106	1.0731	1.0665		1.1189	1.1065	1.1425
	1.1114	1.0735	1.0666		1.1189	1.1083	1.1428
	1.1115	1.0742	1.0669		1.1189	1.109	1.1432
	1.1121	1.0743	1.068		1.119	1.109	1.1435
	1.113	1.0746	1.0688		1.1196	1.109	1.144
	1.114	1.0746	1.0689		1.1209	1.1098	1.1448
	1.1154	1.0746	1.0692		1.121	1.1119	1.1457
	1.1154	1.0748	1.0693		1.1223	1.1121	1.1463
	1.1163	1.0749	1.0693		1.1227	1.1125	1.1472
	1.1163	1.0751	1.0701		1.1229	1.113	1.1473
	1.1165	1.0751	1.0706		1.1242	1.1136	1.1477
	1.1177	1.0751	1.0706		1.1243	1.1136	1.1502
	1.1187	1.0755	1.0708		1.1245	1.1138	1.1504
	1.1195	1.076	1.0708		1.126	1.1139	1.1505
	1.1203	1.076	1.071		1.1263	1.1154	1.1508
	1.1204	1.0761	1.071		1.1267	1.1158	1.151
	1.122	1.0762	1.071		1.1272	1.1163	1.1513
	1.1222	1.0766	1.0714		1.1272	1.1173	1.1514
	1.124	1.0771	1.0717		1.128	1.1183	1.1521
	1.1242	1.0775	1.0719		1.1286	1.1193	1.1542
	1.1248	1.0777	1.0721		1.1293	1.1203	1.1545
	1.1256	1.078	1.0724		1.1295	1.1204	1.1546
	1.1259	1.0782	1.0728		1.1296	1.1207	1.1549
	1.126	1.0786	1.0738		1.1298	1.1211	1.1558
	1.1264	1.0788	1.0738		1.1302	1.1213	1.156
	1.1268	1.079	1.0744		1.1305	1.1215	1.156
	1.1269	1.0791	1.0752		1.1321	1.1221	1.1567
	1.1272	1.0792	1.0753		1.133	1.1227	1.1569
	1.1273	1.0794	1.0755		1.1344	1.1229	1.1581
	1.1281	1.0796	1.0758		1.1358	1.1236	1.1596
	1.1281	1.0801	1.0761		1.1387	1.1237	1.1622
	1.1281	1.081	1.0769		1.1395	1.1239	1.1624
	1.1288	1.0811	1.0769		1.1398	1.1246	1.163
	1.1289	1.0812	1.0773		1.1403	1.1253	1.1639
	1.1299	1.0812	1.0774		1.1425	1.1254	1.1643
	1.1317	1.0813	1.0788		1.1432	1.1255	1.1645
	1.1325	1.0818	1.0792		1.1433	1.1257	1.1657
	1.1327	1.0823	1.0793		1.1442	1.1258	1.167
	1.1335	1.0823	1.0794		1.1453	1.1259	1.1704
	1.1336	1.0827	1.0799		1.1457	1.1261	1.1706
	1.1344	1.0833	1.08		1.1457	1.1264	1.1739
	1.1346	1.0837	1.0804		1.1468	1.127	1.1763
	1.1355	1.0841	1.0804		1.1474	1.1277	1.1776
	1.1364	1.0841	1.0804		1.1481	1.1277	1.178
	1.1367	1.0843	1.0805		1.1481	1.1293	1.1783
	1.137	1.0847	1.0812		1.1488	1.1302	1.1784
	1.1371	1.085	1.0812		1.149	1.1307	1.1786
	1.1403	1.0853	1.0813		1.149	1.1309	1.179
	1.1404	1.0853	1.0814		1.1506	1.1317	1.1799
	1.1408	1.0858	1.0818		1.1513	1.1318	1.1804
	1.1412	1.0864	1.0822		1.1519	1.1328	1.1806
	1.1412	1.0867	1.0827		1.1524	1.1334	1.1823
	1.1418	1.087	1.083		1.1529	1.1336	1.1827
	1.1431	1.087	1.083		1.153	1.1352	1.1834
	1.1433	1.0871	1.0832		1.1535	1.1355	1.184
	1.1439	1.0873	1.0834		1.1536	1.1363	1.1847
	1.1442	1.0873	1.0838		1.1543	1.1369	1.1858
	1.1443	1.0877	1.0845		1.1549	1.1375	1.1875
	1.1445	1.0877	1.0849		1.1555	1.1377	1.1876
	1.1446	1.0878	1.0849		1.1562	1.1378	1.1881
	1.1453	1.088	1.0849		1.1578	1.1379	1.1883
	1.146	1.0883	1.085		1.1581	1.138	1.1898
	1.1472	1.0889	1.0851		1.1587	1.138	1.1901
	1.1475	1.0891	1.0859		1.159	1.1381	1.191
	1.1476	1.0892	1.0864		1.1592	1.1381	1.1912
	1.1478	1.0895	1.0878		1.1595	1.1383	1.1913
	1.1479	1.0896	1.0883		1.16	1.1384	1.1917
	1.148	1.0899	1.0884		1.1603	1.1389	1.1924
	1.1493	1.09	1.0886		1.161	1.139	1.1926
	1.1505	1.0907	1.0887		1.1612	1.1396	1.1929
	1.1513	1.0909	1.0887		1.1614	1.1396	1.1938
	1.1514	1.091	1.0889		1.162	1.1404	1.1946
	1.1516	1.0911	1.0893		1.1632	1.1405	1.195
	1.1518	1.0912	1.0897		1.1644	1.1406	1.1951
	1.1522	1.0914	1.0899		1.1647	1.1408	1.1954
	1.153	1.0914	1.09		1.165	1.1409	1.1956
	1.1546	1.0915	1.0901		1.1653	1.1415	1.1962
	1.1549	1.0916	1.0902		1.1662	1.1422	1.1967
	1.155	1.0919	1.0902		1.1665	1.1426	1.1986
	1.1557	1.0925	1.0905		1.1668	1.1426	1.1987
	1.1563	1.0931	1.0905		1.1669	1.1428	1.1989
	1.1572	1.0932	1.0905		1.1677	1.1428	1.1989
	1.1574	1.0934	1.0907		1.1685	1.1429	1.2003
	1.1578	1.0942	1.0909		1.1694	1.1429	1.2013
	1.1579	1.0944	1.0916		1.1697	1.1436	1.2022
	1.1584	1.0951	1.0917		1.17	1.1441	1.203
	1.1586	1.0952	1.0918		1.1702	1.1444	1.203
	1.1594	1.0954	1.0924		1.1708	1.1451	1.2033
	1.1608	1.0959	1.0929		1.172	1.1451	1.2047
	1.161	1.097	1.093		1.1739	1.1453	1.2054
	1.1612	1.097	1.0935		1.1754	1.1454	1.2054
	1.1615	1.0971	1.0937		1.1763	1.1465	1.2061
	1.1638	1.0972	1.0941		1.1773	1.1468	1.2066
	1.1641	1.0975	1.0942		1.1778	1.1479	1.2086
	1.1642	1.0978	1.095		1.1778	1.1479	1.2095
	1.1651	1.0979	1.0951		1.1784	1.1493	1.2114
	1.1653	1.098	1.0951		1.1789	1.1501	1.2118
	1.1656	1.0982	1.0956		1.1795	1.1503	1.2128
	1.1659	1.0985	1.096		1.1806	1.1505	1.2131
	1.167	1.0986	1.096		1.181	1.1505	1.2143
	1.1675	1.0986	1.0962		1.183	1.1507	1.215
	1.1676	1.0987	1.0962		1.1852	1.1509	1.2161
	1.1677	1.0989	1.0964		1.1853	1.1537	1.2182
	1.1678	1.1003	1.0966		1.1855	1.1538	1.219
	1.1682	1.1006	1.0973		1.1866	1.1549	1.2192
	1.1683	1.1008	1.0974		1.1873	1.1549	1.2198
	1.1685	1.101	1.0976		1.1873	1.1564	1.2206
	1.1687	1.1011	1.0981		1.1875	1.1604	1.2217
	1.169	1.1013	1.0985		1.1875	1.1612	1.222
	1.1693	1.1013	1.0989		1.1884	1.1619	1.2227
	1.1711	1.1015	1.0994		1.1884	1.163	1.223
	1.1714	1.1018	1.0995		1.1892	1.1632	1.2231
	1.1719	1.102	1.0998		1.1903	1.1638	1.225
	1.1731	1.1021	1.0999		1.191	1.1638	1.2271
	1.1732	1.1029	1.1002		1.1914	1.1639	1.2288
	1.1733	1.1031	1.1003		1.1923	1.1644	1.23
	1.1735	1.1031	1.1005		1.1929	1.1654	1.2301
	1.1747	1.1033	1.1007		1.193	1.1662	1.2303
	1.175	1.1035	1.1008		1.1932	1.1663	1.2309
	1.1769	1.1038	1.1008		1.1934	1.1665	1.2309
	1.1773	1.1042	1.101		1.1936	1.1673	1.2312
	1.1774	1.1043	1.101		1.1954	1.1687	1.2327
	1.1786	1.1045	1.1013		1.1956	1.1689	1.2332
	1.1789	1.1046	1.1013		1.1961	1.1695	1.2334
	1.1801	1.1053	1.1013		1.1962	1.1701	1.2367
	1.1812	1.1053	1.1014		1.1964	1.1704	1.2376
	1.1817	1.1054	1.1017		1.1972	1.1707	1.2413
	1.182	1.1058	1.1021		1.1984	1.1708	1.2426
	1.1824	1.1059	1.1021		1.1985	1.1717	1.2437
	1.1833	1.1061	1.1023		1.2	1.172	1.2445
	1.1842	1.107	1.1025		1.2019	1.173	1.2447
	1.1842	1.1071	1.1032		1.2019	1.1737	1.2447
	1.1877	1.1072	1.1035		1.202	1.1741	1.2448
	1.1878	1.1082	1.1037		1.2041	1.1743	1.2449
	1.1879	1.1083	1.1039		1.2043	1.1747	1.246
	1.1883	1.1085	1.1042		1.2057	1.1749	1.249
	1.1885	1.1088	1.1043		1.2064	1.1756	1.249
	1.1899	1.109	1.1044		1.2069	1.1756	1.2501
	1.191	1.1093	1.1045		1.2073	1.1758	1.2504
	1.1918	1.1095	1.105		1.2074	1.1766	1.2514
	1.1918	1.1096	1.1051		1.2081	1.1766	1.2515
	1.1941	1.1099	1.1053		1.2082	1.1791	1.2523
	1.1951	1.11	1.1068		1.2092	1.1796	1.2528
	1.1951	1.1102	1.1068		1.2108	1.1798	1.2539
	1.1961	1.1106	1.107		1.2122	1.18	1.2541
	1.1971	1.1107	1.1073		1.2127	1.1801	1.2541
	1.1971	1.1109	1.1075		1.2131	1.1803	1.2547
	1.1977	1.111	1.1081		1.2132	1.1806	1.2569
	1.198	1.1112	1.1082		1.2133	1.1814	1.2614
	1.1981	1.1114	1.1085		1.2141	1.1818	1.2614
	1.1988	1.1127	1.1091		1.2149	1.1841	1.2618
	1.1996	1.1128	1.1093		1.2156	1.1852	1.2632
	1.1999	1.1136	1.1093		1.2161	1.1852	1.2637
	1.2018	1.1141	1.1094		1.2164	1.1856	1.2648
	1.2024	1.1146	1.1096		1.2167	1.1874	1.2654
	1.2025	1.1146	1.1102		1.2201	1.1876	1.2668
	1.2032	1.1151	1.1107		1.2208	1.1878	1.2671
	1.2032	1.1154	1.1108		1.2212	1.1879	1.2674
	1.2034	1.1155	1.1113		1.2221	1.1891	1.2677
	1.2037	1.1164	1.1119		1.2229	1.1913	1.2679
	1.2058	1.1167	1.1119		1.223	1.1921	1.269
	1.2064	1.1168	1.1121		1.2233	1.1922	1.2697
	1.2066	1.1174	1.1128		1.224	1.1943	1.2704
	1.2092	1.1176	1.1132		1.2244	1.1946	1.2726
	1.2096	1.1177	1.1133		1.2256	1.1952	1.2727
	1.2099	1.118	1.1139		1.227	1.1976	1.2732
	1.2106	1.1183	1.1141		1.2284	1.1977	1.2735
	1.2107	1.1184	1.1141		1.229	1.1979	1.2746
	1.2107	1.1187	1.1141		1.2293	1.1988	1.2749
	1.211	1.1189	1.1143		1.2302	1.1993	1.2768
	1.2111	1.1196	1.1151		1.2313	1.1994	1.2776
	1.2112	1.1197	1.1152		1.2322	1.2001	1.278
	1.2112	1.12	1.1153		1.2337	1.2003	1.2803
	1.2119	1.1201	1.1153		1.2354	1.201	1.2806
	1.212	1.1204	1.1158		1.2356	1.2012	1.2823
	1.2121	1.1204	1.116		1.2357	1.2015	1.2825
	1.2124	1.1212	1.1162		1.2366	1.2016	1.2831
	1.2136	1.1215	1.1165		1.2368	1.2017	1.2846
	1.2156	1.1216	1.1166		1.2381	1.2019	1.2863
	1.2159	1.1219	1.1169		1.2388	1.2023	1.2895
	1.2166	1.122	1.117		1.2396	1.2029	1.2896
	1.217	1.1221	1.1173		1.24	1.2032	1.2915
	1.2194	1.1222	1.1174		1.2402	1.2034	1.2918
	1.2201	1.1222	1.118		1.2404	1.2037	1.2919
	1.2201	1.1226	1.1181		1.2404	1.2048	1.2921
	1.2212	1.1226	1.1182		1.2409	1.2057	1.2942
	1.2216	1.1226	1.1182		1.2416	1.2061	1.2948
	1.2232	1.1233	1.1184		1.2427	1.2068	1.2952
	1.2241	1.1233	1.1193		1.2428	1.208	1.2969
	1.2246	1.1238	1.1194		1.2443	1.2081	1.2972
	1.2249	1.124	1.1196		1.2453	1.2082	1.298
	1.2266	1.1242	1.1198		1.2455	1.2097	1.298
	1.2268	1.1244	1.1198		1.2459	1.211	1.299
	1.2272	1.1245	1.12		1.247	1.2115	1.2991
	1.2289	1.1247	1.1201		1.2489	1.2117	1.301
	1.2307	1.1251	1.1205		1.2495	1.2134	1.3016
	1.2311	1.1254	1.1209		1.2504	1.2138	1.3016
	1.2314	1.1255	1.121		1.2514	1.2141	1.3045
	1.2315	1.126	1.1212		1.2518	1.2144	1.3076
	1.2342	1.1261	1.1213		1.252	1.2147	1.312
	1.235	1.127	1.1214		1.2521	1.2156	1.3128
	1.2353	1.127	1.1215		1.2523	1.2164	1.3135
	1.2364	1.1271	1.1216		1.2527	1.2168	1.3137
	1.2365	1.1271	1.1217		1.2532	1.2173	1.3138
	1.2387	1.1272	1.1221		1.2545	1.2177	1.3138
	1.2388	1.1272	1.1223		1.2556	1.2189	1.3149
	1.2408	1.1272	1.1228		1.2565	1.2204	1.3161
	1.2414	1.1273	1.123		1.2566	1.2206	1.3179
	1.2421	1.1275	1.1237		1.2591	1.2209	1.318
	1.2427	1.1275	1.124		1.2601	1.2224	1.3187
	1.2429	1.1277	1.1242		1.2601	1.2231	1.3196
	1.244	1.1279	1.1243		1.2602	1.2232	1.3209
	1.2443	1.1285	1.1244		1.261	1.2233	1.3228
	1.2456	1.1287	1.1248		1.2624	1.2234	1.3232
	1.2456	1.1288	1.1248		1.2636	1.2234	1.3236
	1.246	1.1289	1.1248		1.2651	1.2244	1.324
	1.2467	1.1296	1.125		1.2667	1.2251	1.3259
	1.2485	1.1298	1.1251		1.2674	1.2252	1.3273
	1.2486	1.1308	1.1253		1.2678	1.2257	1.3274
	1.2487	1.1311	1.1254		1.2681	1.2259	1.3281
	1.2497	1.1312	1.1254		1.2687	1.2266	1.3285
	1.2506	1.1314	1.1254		1.2701	1.2268	1.3286
	1.2513	1.1319	1.1256		1.2706	1.2277	1.3292
	1.2522	1.1321	1.1257		1.2707	1.2286	1.3314
	1.2525	1.1321	1.1258		1.2707	1.2294	1.3327
	1.2547	1.1325	1.1259		1.2715	1.2294	1.3334
	1.255	1.1333	1.126		1.2731	1.2297	1.3341
	1.2556	1.1342	1.126		1.274	1.2298	1.3348
	1.256	1.1345	1.1266		1.275	1.2301	1.3352
	1.2572	1.1346	1.1268		1.2754	1.2306	1.3361
	1.258	1.1347	1.127		1.2764	1.2315	1.3387
	1.2587	1.1349	1.1273		1.2768	1.2327	1.3393
	1.2592	1.135	1.1275		1.2787	1.2331	1.34
	1.2611	1.1352	1.1277		1.2796	1.2338	1.3413
	1.2647	1.1353	1.1277		1.2808	1.2349	1.346
	1.2664	1.1356	1.1277		1.2809	1.235	1.3462
	1.2667	1.1363	1.128		1.2809	1.2352	1.3467
	1.2669	1.1366	1.1291		1.2836	1.2356	1.3474
	1.2674	1.1367	1.1291		1.286	1.2357	1.3476
	1.2678	1.1368	1.1296		1.2862	1.2358	1.3481
	1.2701	1.1374	1.1297		1.2876	1.2365	1.3481
	1.2725	1.1377	1.1299		1.2882	1.237	1.3482
	1.2733	1.1377	1.1302		1.2886	1.237	1.3488
	1.2738	1.1379	1.1303		1.2901	1.2376	1.3491
	1.2754	1.138	1.1304		1.2907	1.2381	1.3513
	1.2776	1.1384	1.1305		1.2914	1.2381	1.3527
	1.2776	1.1385	1.1306		1.2916	1.2385	1.3534
	1.2789	1.1386	1.131		1.2936	1.2392	1.3563
	1.2789	1.1386	1.1315		1.2952	1.2395	1.3574
	1.2792	1.139	1.1315		1.2955	1.2402	1.3576
	1.2827	1.1394	1.1316		1.2961	1.2403	1.3577
	1.2844	1.1399	1.1319		1.2963	1.2406	1.3584
	1.2858	1.1401	1.132		1.2975	1.2409	1.3586
	1.2865	1.1406	1.1324		1.2976	1.2416	1.3597
	1.2892	1.1407	1.1324		1.2982	1.2417	1.3622
	1.2905	1.1423	1.1325		1.3009	1.2426	1.3645
	1.2919	1.1423	1.1329		1.3011	1.2431	1.3646
	1.2925	1.1427	1.133		1.302	1.2433	1.3699
	1.2929	1.1431	1.134		1.3024	1.2441	1.3706
	1.2946	1.1437	1.1341		1.3046	1.2442	1.3739
	1.2975	1.1438	1.1341		1.3076	1.2443	1.3744
	1.2984	1.1439	1.1341		1.3081	1.2447	1.3749
	1.2988	1.1443	1.1343		1.3085	1.2466	1.3756
	1.3007	1.1449	1.1347		1.3105	1.2468	1.3763
	1.3041	1.145	1.1348		1.3108	1.2477	1.3767
	1.305	1.1452	1.1353		1.3109	1.2481	1.377
	1.3053	1.1457	1.1357		1.3109	1.2502	1.3775
	1.3057	1.1461	1.1358		1.3113	1.2532	1.3781
	1.3073	1.1464	1.1358		1.3116	1.2536	1.3782
	1.3083	1.1467	1.1358		1.3124	1.2539	1.3787
	1.3091	1.1469	1.1365		1.313	1.2539	1.3794
	1.3107	1.1473	1.1369		1.3133	1.254	1.3797
	1.3113	1.1473	1.1372		1.3146	1.2548	1.3801
	1.3113	1.148	1.1373		1.3149	1.2553	1.3839
	1.3114	1.1484	1.1381		1.3159	1.2556	1.384
	1.3124	1.1486	1.1382		1.3159	1.2561	1.3869
	1.3125	1.1489	1.1385		1.3166	1.2575	1.3945
	1.3137	1.1493	1.1386		1.3176	1.2584	1.3994
	1.314	1.1493	1.1392		1.3223	1.2597	1.4
	1.3141	1.1498	1.1396		1.3235	1.2612	1.4002
	1.3165	1.1501	1.1401		1.3264	1.2613	1.4002
	1.3174	1.1503	1.1402		1.3279	1.2616	1.4014
	1.318	1.1504	1.1403		1.3279	1.2617	1.4016
	1.3194	1.1511	1.1405		1.3284	1.2618	1.4046
	1.3199	1.1516	1.1407		1.3314	1.2636	1.4049
	1.3201	1.1519	1.1411		1.3316	1.2637	1.4052
	1.3223	1.1519	1.1415		1.3326	1.2641	1.4066
	1.3228	1.1526	1.1415		1.3331	1.2644	1.4092
	1.3237	1.1528	1.1416		1.3359	1.2645	1.4099
	1.3264	1.1534	1.1417		1.3361	1.2645	1.41
	1.3273	1.1535	1.1421		1.3366	1.2646	1.4116
	1.3285	1.1536	1.1423		1.3389	1.2646	1.4125
	1.3311	1.1541	1.1425		1.34	1.2649	1.4128
	1.3317	1.1544	1.1427		1.3402	1.2654	1.4159
	1.335	1.1549	1.1432		1.3422	1.2656	1.4235
	1.3359	1.1549	1.1435		1.3429	1.266	1.4244
	1.3383	1.1553	1.1437		1.3431	1.2672	1.4251
	1.3397	1.1553	1.1443		1.3437	1.2674	1.4254
	1.3427	1.1554	1.1451		1.3443	1.2688	1.4261
	1.3438	1.1557	1.1456		1.3444	1.2693	1.427
	1.346	1.1558	1.1459		1.3448	1.2694	1.4276
	1.3539	1.1561	1.1461		1.3461	1.2703	1.428
	1.3586	1.1567	1.1463		1.3496	1.2709	1.4322
	1.361	1.1572	1.1467		1.3504	1.2713	1.433
	1.3622	1.1575	1.1469		1.3506	1.2716	1.4334
	1.3623	1.1575	1.1469		1.3519	1.2745	1.4335
	1.3637	1.1579	1.1474		1.3527	1.2748	1.4352
	1.364	1.158	1.1476		1.3553	1.2751	1.4378
	1.365	1.158	1.1476		1.3556	1.2756	1.4391
	1.3709	1.1582	1.1477		1.356	1.276	1.4393
	1.3745	1.1582	1.1478		1.3567	1.2777	1.4407
	1.3791	1.1585	1.1492		1.3569	1.2793	1.4408
	1.3837	1.1587	1.1495		1.357	1.2795	1.441
	1.3851	1.1589	1.15		1.3575	1.2804	1.4438
	1.3868	1.1591	1.1502		1.359	1.2811	1.4438
	1.3908	1.1595	1.1505		1.3594	1.2811	1.445
	1.3937	1.1604	1.1505		1.3599	1.2818	1.4461
	1.3944	1.1612	1.1508		1.36	1.2819	1.4466
	1.395	1.1617	1.1509		1.3601	1.2823	1.4468
	1.3952	1.162	1.1509		1.3611	1.2826	1.4481
	1.3964	1.1622	1.151		1.3618	1.283	1.4487
	1.397	1.1629	1.1519		1.3623	1.2844	1.4494
	1.3978	1.1632	1.1526		1.3624	1.2856	1.4495
	1.3985	1.1634	1.1527		1.3628	1.286	1.4498
	1.4024	1.1639	1.1529		1.363	1.2865	1.4499
	1.4025	1.1639	1.153		1.3643	1.2885	1.4515
	1.4042	1.1645	1.1534		1.3651	1.2941	1.4518
	1.4064	1.1646	1.1535		1.3658	1.2965	1.453
	1.4099	1.1648	1.1536		1.3659	1.2973	1.4543
	1.4167	1.1651	1.1537		1.3659	1.2986	1.4548
	1.4167	1.1659	1.1538		1.3673	1.2995	1.4553
	1.4179	1.1666	1.1542		1.3679	1.2995	1.458
	1.421	1.1667	1.1543		1.3684	1.2997	1.4592
	1.4217	1.1668	1.1544		1.3704	1.3019	1.4604
	1.4263	1.167	1.1545		1.3708	1.3021	1.461
	1.4275	1.1675	1.1554		1.3737	1.3025	1.4615
	1.4297	1.1677	1.1558		1.3743	1.3034	1.4616
	1.4385	1.1683	1.1558		1.376	1.3048	1.4616
	1.4391	1.1685	1.156		1.376	1.3057	1.4616
	1.4411	1.1685	1.1563		1.3772	1.3059	1.4618
	1.4412	1.1687	1.1564		1.3774	1.3063	1.4623
	1.4419	1.1689	1.1569		1.3781	1.3067	1.4635
	1.4445	1.169	1.157		1.3785	1.3075	1.4642
	1.4465	1.169	1.1573		1.3817	1.308	1.4664
	1.4516	1.169	1.1574		1.3831	1.3082	1.4677
	1.4581	1.1693	1.1576		1.3841	1.3089	1.4688
	1.4587	1.17	1.1576		1.3841	1.3097	1.4695
	1.4659	1.1701	1.1579		1.3843	1.3113	1.472
	1.4797	1.1707	1.158		1.3852	1.3113	1.4734
	1.4805	1.1711	1.1582		1.3858	1.3115	1.4753
	1.4895	1.1718	1.1584		1.3909	1.3123	1.4756
	1.4896	1.1719	1.1584		1.3928	1.3127	1.4799
	1.4961	1.172	1.159		1.3977	1.3133	1.4823
	1.4976	1.1723	1.1592		1.3981	1.3167	1.4833
	1.4978	1.173	1.1599		1.3993	1.3175	1.486
	1.5097	1.174	1.16		1.4016	1.3185	1.4865
	1.5186	1.1745	1.1607		1.405	1.3185	1.4896
	1.5295	1.1748	1.1609		1.4065	1.3187	1.4912
	1.5446	1.1756	1.1612		1.408	1.3191	1.4926
	1.5481	1.1756	1.1616		1.4086	1.3195	1.4942
	1.551	1.1763	1.1616		1.4089	1.32	1.4969
	1.5547	1.1767	1.1622		1.4109	1.3201	1.4983
	1.5764	1.1769	1.1624		1.4114	1.3219	1.4994
	1.5821	1.1769	1.1634		1.4114	1.3225	1.5001
	1.5874	1.1771	1.1647		1.412	1.3226	1.5009
	1.5883	1.1773	1.165		1.4134	1.3229	1.5012
	1.5899	1.1773	1.1656		1.4184	1.3229	1.502
	1.5965	1.1776	1.166		1.4189	1.323	1.505
	1.6125	1.1776	1.1668		1.4209	1.3232	1.5056
	1.6239	1.1777	1.167		1.4236	1.3233	1.5068
	1.6278	1.1779	1.1671		1.4277	1.3234	1.5077
	1.6355	1.1779	1.1683		1.4288	1.3252	1.5082
	1.6412	1.1781	1.1686		1.4291	1.3266	1.5086
	1.6527	1.1781	1.1692		1.4298	1.3272	1.5113
	1.6602	1.1782	1.1692		1.4304	1.3274	1.5114
	1.6633	1.1788	1.1697		1.4319	1.3278	1.5141
	1.6684	1.179	1.1698		1.4383	1.3279	1.5163
	1.6757	1.1801	1.1699		1.4383	1.3279	1.5172
	1.6884	1.1807	1.1707		1.4395	1.3281	1.519
	1.6934	1.181	1.1708		1.4433	1.3282	1.5191
	1.702	1.1814	1.1709		1.4441	1.3282	1.5203
	1.7402	1.1814	1.171		1.4484	1.3292	1.5223
	1.7405	1.182	1.1711		1.4496	1.332	1.5223
	1.7487	1.1821	1.1713		1.4514	1.3333	1.5237
	1.9206	1.1823	1.1714		1.4514	1.3351	1.5239
	1.9352	1.183	1.1717		1.4519	1.3351	1.5246
	2.0455	1.1832	1.1718		1.4539	1.3362	1.5261
	2.1394	1.1832	1.1724		1.4571	1.3365	1.5272
	2.1587	1.1836	1.1728		1.4589	1.3366	1.5296
	2.2059	1.184	1.1728		1.4613	1.3368	1.5323
	2.25	1.1842	1.1729		1.4623	1.3368	1.5364
	2.2503	1.1849	1.1732		1.4625	1.337	1.5377
	2.2947	1.1849	1.1732		1.4628	1.3391	1.5395
	2.2999	1.1867	1.1732		1.4646	1.3395	1.5404
	2.3152	1.1867	1.1733		1.4682	1.3404	1.545
	2.3155	1.1868	1.1735		1.4697	1.3409	1.5454
	2.3862	1.1871	1.1736		1.4713	1.3433	1.546
	2.633	1.1873	1.1739		1.4748	1.3435	1.5468
	2.9684	1.1873	1.1748		1.477	1.3436	1.5475
	2.9732	1.1875	1.1753		1.4789	1.3438	1.5476
	3.0139	1.1877	1.1754		1.4797	1.3444	1.5486
		1.188	1.1765		1.4807	1.3515	1.549
		1.1881	1.1768		1.4809	1.3517	1.5501
		1.1882	1.177		1.4971	1.353	1.5508
		1.1884	1.1773		1.5051	1.3532	1.5545
		1.1885	1.1777		1.5061	1.3541	1.5547
		1.1887	1.1778		1.5073	1.3543	1.5554
		1.1901	1.1781		1.5079	1.3559	1.556
		1.1908	1.1782		1.5089	1.3561	1.5585
		1.1914	1.1784		1.5116	1.3567	1.563
		1.1915	1.1789		1.5117	1.358	1.564
		1.1916	1.1792		1.5135	1.3603	1.5643
		1.1919	1.1799		1.5162	1.3607	1.565
		1.1921	1.18		1.5171	1.3615	1.5664
		1.1929	1.1809		1.5172	1.3632	1.5669
		1.1929	1.1811		1.5209	1.3647	1.568
		1.193	1.1814		1.5217	1.3679	1.5704
		1.1932	1.1816		1.5284	1.3686	1.5709
		1.1933	1.1827		1.5321	1.369	1.5718
		1.1938	1.1831		1.5343	1.3702	1.5721
		1.1939	1.1833		1.5389	1.3713	1.5747
		1.1943	1.1841		1.5414	1.3715	1.5753
		1.1953	1.1842		1.5477	1.3718	1.5811
		1.1953	1.1855		1.5507	1.3721	1.5845
		1.1953	1.1861		1.5544	1.3728	1.587
		1.1954	1.1874		1.5551	1.3733	1.5883
		1.1958	1.1879		1.5552	1.3735	1.5899
		1.1977	1.1886		1.5577	1.3796	1.591
		1.1981	1.1887		1.5587	1.3798	1.5934
		1.1982	1.1892		1.5607	1.3808	1.5934
		1.1985	1.1896		1.5611	1.3847	1.5945
		1.1993	1.1897		1.5628	1.3857	1.5945
		1.1993	1.1897		1.5634	1.3861	1.6006
		1.1997	1.1898		1.5664	1.3871	1.6014
		1.2001	1.1898		1.568	1.3876	1.6081
		1.2004	1.1899		1.5721	1.3878	1.6094
		1.2005	1.1899		1.5735	1.3892	1.6116
		1.2005	1.1903		1.5752	1.3904	1.6116
		1.2008	1.1904		1.577	1.3927	1.6146
		1.201	1.1907		1.5803	1.3931	1.6148
		1.2012	1.1907		1.5813	1.3945	1.6173
		1.2012	1.1908		1.5844	1.3947	1.6174
		1.2013	1.1912		1.5853	1.3948	1.6236
		1.2016	1.1914		1.5866	1.3977	1.6241
		1.2017	1.192		1.5908	1.398	1.6303
		1.2022	1.192		1.5932	1.3997	1.6307
		1.2029	1.1921		1.5932	1.3999	1.6332
		1.2029	1.1921		1.5966	1.3999	1.6341
		1.2034	1.1925		1.5981	1.4017	1.636
		1.2034	1.1927		1.5982	1.4028	1.6371
		1.2042	1.1948		1.6085	1.4034	1.6374
		1.2043	1.1954		1.6128	1.4036	1.6378
		1.2046	1.1962		1.6143	1.4064	1.6382
		1.2049	1.1967		1.6259	1.4081	1.6397
		1.2051	1.197		1.6284	1.4085	1.6443
		1.2055	1.1977		1.6333	1.4101	1.6479
		1.2056	1.1996		1.6337	1.4111	1.649
		1.2064	1.2001		1.6395	1.4126	1.6514
		1.207	1.2007		1.6404	1.4127	1.654
		1.208	1.2007		1.6412	1.4139	1.6546
		1.2081	1.201		1.6429	1.414	1.6547
		1.2083	1.2012		1.646	1.415	1.6573
		1.2087	1.202		1.6508	1.4163	1.6576
		1.209	1.2023		1.6561	1.4179	1.6578
		1.2092	1.2031		1.6634	1.419	1.6585
		1.2094	1.2038		1.6645	1.4191	1.6613
		1.2106	1.2039		1.667	1.422	1.6643
		1.2107	1.2041		1.6696	1.4235	1.6656
		1.2108	1.2044		1.6723	1.424	1.6673
		1.2123	1.2044		1.6762	1.4245	1.6676
		1.2131	1.2045		1.6793	1.4251	1.6691
		1.2134	1.205		1.6794	1.4272	1.6693
		1.2134	1.206		1.681	1.4275	1.6695
		1.2139	1.2062		1.6865	1.431	1.6731
		1.2156	1.2063		1.6912	1.432	1.6761
		1.2163	1.2065		1.6969	1.432	1.6801
		1.2165	1.2072		1.6974	1.4327	1.6836
		1.2168	1.2078		1.7045	1.4347	1.6853
		1.2173	1.208		1.7135	1.4358	1.6855
		1.2174	1.2083		1.7204	1.4374	1.6858
		1.2177	1.2086		1.7246	1.4375	1.698
		1.2182	1.2087		1.7267	1.4382	1.699
		1.2184	1.2089		1.7321	1.4383	1.7025
		1.2189	1.2095		1.7333	1.4442	1.7145
		1.2194	1.2096		1.7416	1.445	1.715
		1.2212	1.2099		1.7418	1.446	1.7173
		1.222	1.2105		1.7469	1.4461	1.7175
		1.2221	1.2108		1.7516	1.4482	1.7177
		1.223	1.2113		1.7552	1.4482	1.7192
		1.2231	1.2116		1.7555	1.4489	1.7235
		1.2235	1.212		1.7584	1.4505	1.7303
		1.2237	1.2121		1.7599	1.4537	1.7303
		1.2253	1.2124		1.7602	1.4559	1.7314
		1.2263	1.2126		1.7667	1.4559	1.7324
		1.2266	1.2129		1.7767	1.4579	1.7328
		1.2271	1.2135		1.7799	1.4605	1.7384
		1.2272	1.2136		1.7983	1.4611	1.7385
		1.2275	1.2141		1.8008	1.4621	1.7422
		1.2277	1.2144		1.8012	1.464	1.7432
		1.2277	1.2156		1.8042	1.4644	1.7457
		1.2284	1.2161		1.8129	1.4687	1.7476
		1.2284	1.2172		1.814	1.4712	1.7498
		1.2286	1.2177		1.8162	1.4712	1.7518
		1.2288	1.2179		1.8213	1.4732	1.7526
		1.2289	1.2182		1.8218	1.4773	1.7547
		1.2292	1.2195		1.8338	1.4821	1.7548
		1.2293	1.2196		1.8393	1.4833	1.7593
		1.2297	1.2197		1.8394	1.4842	1.7599
		1.2297	1.2198		1.8476	1.4854	1.7713
		1.2301	1.2198		1.8489	1.4865	1.7717
		1.2307	1.2202		1.8502	1.4887	1.7724
		1.2318	1.2205		1.8543	1.4915	1.7727
		1.2319	1.2218		1.8546	1.4924	1.7737
		1.2319	1.2221		1.8645	1.4932	1.7784
		1.2329	1.2225		1.8653	1.4965	1.7791
		1.2332	1.2232		1.8659	1.4989	1.7802
		1.234	1.2249		1.8688	1.5014	1.7807
		1.2341	1.2251		1.8848	1.5024	1.7809
		1.2349	1.2254		1.8873	1.5035	1.7853
		1.2356	1.2258		1.8897	1.506	1.7884
		1.2356	1.2258		1.8928	1.506	1.7887
		1.2363	1.2259		1.908	1.5063	1.79
		1.2365	1.2259		1.9081	1.5068	1.7907
		1.2375	1.2262		1.9123	1.5071	1.7912
		1.2379	1.2267		1.9133	1.5088	1.7941
		1.2383	1.2275		1.9344	1.51	1.7958
		1.2387	1.2286		1.9462	1.5105	1.7984
		1.2395	1.2295		1.97	1.5144	1.8
		1.2395	1.2298		1.9754	1.5164	1.8017
		1.2396	1.23		1.9791	1.5166	1.8075
		1.2405	1.2309		2.0086	1.5166	1.8091
		1.2405	1.2312		2.0267	1.517	1.8103
		1.2415	1.2319		2.0318	1.5204	1.8118
		1.2416	1.232		2.0444	1.5214	1.8122
		1.244	1.2329		2.0476	1.5217	1.8129
		1.2441	1.2332		2.0839	1.5223	1.8148
		1.2444	1.2335		2.0873	1.5254	1.8161
		1.2446	1.2345		2.0936	1.5264	1.8188
		1.2446	1.2347		2.0973	1.5267	1.8202
		1.2447	1.2348		2.1112	1.527	1.8212
		1.2449	1.2366		2.1257	1.5316	1.8243
		1.2449	1.2366		2.1392	1.5341	1.8254
		1.2449	1.2368		2.1625	1.5352	1.8257
		1.245	1.2376		2.2106	1.5361	1.827
		1.2451	1.2381		2.218	1.5367	1.8306
		1.2452	1.2387		2.2188	1.5368	1.8317
		1.246	1.2389		2.2228	1.5374	1.8359
		1.2461	1.2389		2.2537	1.5439	1.8359
		1.2473	1.239		2.2666	1.5466	1.8371
		1.2479	1.2391		2.2807	1.5477	1.8394
		1.2483	1.2393		2.2936	1.5557	1.8401
		1.2486	1.2396		2.3228	1.5567	1.8409
		1.2488	1.2398		2.3908	1.5572	1.8422
		1.2498	1.2401		2.6397	1.5583	1.8437
		1.2502	1.2406		2.6998	1.5583	1.8457
		1.2511	1.2414		2.7909	1.5585	1.8481
		1.2513	1.242		3.0756	1.5589	1.8483
		1.2514	1.243		3.7751	1.5593	1.8585
		1.2523	1.2434		3.8382	1.5669	1.8627
		1.2526	1.2435			1.5669	1.8643
		1.2531	1.2436			1.5676	1.8735
		1.2532	1.2441			1.5691	1.8763
		1.2532	1.2444			1.5697	1.8835
		1.2536	1.2445			1.5699	1.8861
		1.2551	1.2448			1.5714	1.8865
		1.2559	1.2456			1.5717	1.8881
		1.2561	1.2456			1.5724	1.8939
		1.2566	1.2464			1.5725	1.894
		1.2568	1.2468			1.5779	1.9039
		1.2576	1.2471			1.5783	1.9081
		1.2586	1.2476			1.5786	1.9129
		1.2589	1.2479			1.5797	1.9179
		1.2594	1.2485			1.5801	1.9186
		1.2596	1.2486			1.5807	1.9205
		1.2597	1.2487			1.5826	1.9308
		1.2602	1.2488			1.5838	1.9331
		1.2604	1.2491			1.5862	1.934
		1.2613	1.2496			1.5868	1.936
		1.2613	1.2502			1.587	1.9518
		1.2617	1.2503			1.5896	1.9552
		1.2624	1.2505			1.5908	1.9555
		1.2624	1.2505			1.5928	1.9575
		1.2629	1.2508			1.5936	1.9619
		1.2632	1.2512			1.5938	1.9634
		1.2645	1.2527			1.5972	1.9666
		1.2648	1.2534			1.598	1.9692
		1.2653	1.2534			1.5993	1.9762
		1.2662	1.254			1.6028	1.9825
		1.2665	1.2563			1.604	1.983
		1.267	1.257			1.6053	1.9847
		1.2674	1.257			1.6054	1.9925
		1.2675	1.2571			1.6081	1.9999
		1.2681	1.2575			1.6087	2.0012
		1.2689	1.2583			1.61	2.0023
		1.2693	1.2592			1.6101	2.0024
		1.2696	1.2593			1.6123	2.0027
		1.2697	1.2595			1.6124	2.0055
		1.2705	1.2602			1.6127	2.0127
		1.2705	1.2604			1.6141	2.0168
		1.2712	1.2616			1.6151	2.0191
		1.2716	1.2629			1.6152	2.0207
		1.2727	1.2631			1.6172	2.0211
		1.2737	1.264			1.6184	2.0258
		1.2743	1.2649			1.6201	2.0262
		1.2748	1.2658			1.6203	2.0282
		1.2749	1.2661			1.6211	2.0362
		1.275	1.2664			1.6211	2.0411
		1.2755	1.267			1.6253	2.0417
		1.2774	1.2674			1.626	2.0447
		1.2775	1.2682			1.6266	2.0653
		1.2788	1.2684			1.6269	2.067
		1.28	1.2684			1.6274	2.0723
		1.2806	1.2687			1.6309	2.0733
		1.2807	1.2691			1.6317	2.0736
		1.2814	1.2694			1.6321	2.0744
		1.2814	1.27			1.6339	2.0755
		1.282	1.2703			1.6349	2.0767
		1.2821	1.2705			1.6386	2.0778
		1.283	1.2705			1.6398	2.0787
		1.2831	1.273			1.6409	2.079
		1.2835	1.2734			1.6433	2.0814
		1.2835	1.2735			1.6448	2.0917
		1.2848	1.2737			1.6468	2.0959
		1.2849	1.2741			1.6468	2.101
		1.2859	1.2742			1.6474	2.1038
		1.2859	1.2762			1.6577	2.1087
		1.287	1.2763			1.66	2.1103
		1.287	1.278			1.6609	2.1116
		1.2875	1.2785			1.6617	2.1163
		1.2876	1.2795			1.6629	2.1313
		1.2881	1.2795			1.6644	2.1361
		1.2885	1.28			1.6647	2.1364
		1.2885	1.2806			1.6659	2.1528
		1.2918	1.2813			1.6676	2.1565
		1.2922	1.2831			1.6679	2.1671
		1.2929	1.2832			1.6689	2.1747
		1.293	1.2832			1.67	2.1779
		1.2936	1.2835			1.6719	2.1823
		1.2953	1.285			1.6775	2.1826
		1.2963	1.2851			1.6777	2.1885
		1.2967	1.2857			1.6784	2.2097
		1.2967	1.2877			1.6877	2.2128
		1.2974	1.2878			1.6932	2.2147
		1.2981	1.2884			1.6946	2.2172
		1.2985	1.2909			1.6964	2.2274
		1.2987	1.2911			1.6974	2.2316
		1.2998	1.2914			1.6989	2.238
		1.3011	1.2933			1.699	2.2414
		1.3013	1.2938			1.705	2.2497
		1.302	1.2938			1.7056	2.2541
		1.3026	1.2952			1.7068	2.2571
		1.3028	1.2956			1.7079	2.2624
		1.3035	1.2957			1.7089	2.2686
		1.3039	1.2965			1.7134	2.2746
		1.3041	1.2978			1.7154	2.2751
		1.3053	1.2982			1.7204	2.2823
		1.3054	1.2985			1.7243	2.2891
		1.3055	1.2985			1.7252	2.2903
		1.306	1.2994			1.7257	2.2942
		1.307	1.2995			1.7266	2.2961
		1.3078	1.3024			1.7283	2.3004
		1.3078	1.3033			1.7314	2.3117
		1.3081	1.3038			1.735	2.3155
		1.3083	1.304			1.737	2.3201
		1.3089	1.3044			1.7438	2.3235
		1.309	1.3052			1.7498	2.3278
		1.3092	1.3062			1.7541	2.3278
		1.3095	1.3075			1.7548	2.3382
		1.3101	1.3088			1.7552	2.3469
		1.3104	1.3098			1.7599	2.3617
		1.3121	1.3106			1.7608	2.3634
		1.3121	1.3115			1.7739	2.3657
		1.3123	1.315			1.7748	2.3717
		1.3134	1.3155			1.777	2.3751
		1.3147	1.3173			1.7844	2.378
		1.3151	1.3176			1.7851	2.3789
		1.3159	1.3182			1.7884	2.3986
		1.3161	1.3183			1.7902	2.4001
		1.3161	1.3192			1.7911	2.4139
		1.3169	1.32			1.7913	2.4234
		1.3184	1.32			1.7928	2.4257
		1.3192	1.3206			1.7976	2.4343
		1.3192	1.3216			1.7981	2.448
		1.321	1.3217			1.7984	2.4501
		1.323	1.3217			1.8029	2.4593
		1.3248	1.3239			1.8049	2.4711
		1.3264	1.3247			1.8063	2.4715
		1.3266	1.3254			1.8065	2.4747
		1.3268	1.3258			1.8179	2.4823
		1.3275	1.3266			1.8239	2.5188
		1.3275	1.3278			1.829	2.5202
		1.3276	1.328			1.8365	2.5345
		1.3284	1.3283			1.8463	2.5604
		1.3284	1.3311			1.8475	2.5633
		1.3285	1.3325			1.8507	2.5713
		1.3288	1.333			1.8573	2.577
		1.3288	1.335			1.8617	2.5859
		1.3316	1.3355			1.8636	2.587
		1.3319	1.3356			1.8676	2.5934
		1.3319	1.3362			1.8683	2.594
		1.3327	1.3371			1.8683	2.6026
		1.3328	1.3387			1.8701	2.6267
		1.3331	1.339			1.8726	2.6332
		1.3334	1.3401			1.8741	2.6467
		1.3336	1.3426			1.8758	2.6509
		1.3376	1.343			1.8775	2.6529
		1.3397	1.3459			1.8781	2.6533
		1.3404	1.3467			1.8841	2.6618
		1.3407	1.3469			1.8885	2.6679
		1.3414	1.3509			1.897	2.6718
		1.3421	1.352			1.898	2.6816
		1.3428	1.3522			1.8999	2.7005
		1.3439	1.3523			1.9005	2.7333
		1.3445	1.3531			1.9008	2.7355
		1.3451	1.3537			1.9035	2.7409
		1.3462	1.3544			1.9066	2.7443
		1.3466	1.3546			1.9073	2.7465
		1.3471	1.3548			1.9104	2.7747
		1.3489	1.3555			1.9112	2.7808
		1.3512	1.3577			1.9138	2.8095
		1.3535	1.3578			1.9179	2.8117
		1.3548	1.3587			1.9206	2.8152
		1.3552	1.3587			1.9319	2.8181
		1.3554	1.3591			1.9345	2.8222
		1.358	1.3596			1.935	2.8958
		1.3589	1.3598			1.9363	2.9087
		1.3599	1.3604			1.9373	2.942
		1.3629	1.3609			1.9385	2.9591
		1.3632	1.361			1.9441	2.9696
		1.3632	1.3625			1.9609	2.9784
		1.3633	1.3626			1.9618	2.9954
		1.3637	1.3631			1.9632	3.0014
		1.3653	1.3639			1.9703	3.008
		1.3669	1.364			1.9749	3.0365
		1.3696	1.3644			1.9796	3.0507
		1.3703	1.3648			1.9829	3.1194
		1.3727	1.3676			1.9839	3.1532
		1.3729	1.3679			1.986	3.1663
		1.3738	1.3681			1.9881	3.2157
		1.374	1.3684			1.9982	3.2728
		1.3744	1.3695			1.9985	3.4545
		1.3749	1.3696			2.0012	3.5176
		1.3758	1.37			2.0079	3.5204
		1.3766	1.3705			2.0081	3.5672
		1.3773	1.371			2.0163	3.7411
		1.3778	1.3712			2.0183	3.7983
		1.3796	1.3718			2.0268	8.8475
		1.381	1.3722			2.0406
		1.3817	1.3723			2.0425
		1.3832	1.3728			2.0445
		1.3833	1.3741			2.0768
		1.3836	1.3741			2.077
		1.3843	1.3753			2.0788
		1.3844	1.3761			2.0816
		1.3848	1.3802			2.0917
		1.3861	1.3844			2.0982
		1.3893	1.3845			2.0987
		1.393	1.3864			2.1116
		1.3937	1.3869			2.1167
		1.3959	1.3883			2.1197
		1.3963	1.391			2.125
		1.3978	1.392			2.1355
		1.3978	1.3926			2.1362
		1.4012	1.3933			2.1372
		1.4038	1.3952			2.1482
		1.404	1.3954			2.1484
		1.405	1.3956			2.1603
		1.4052	1.3958			2.1709
		1.4054	1.3982			2.1843
		1.4077	1.3985			2.1952
		1.4086	1.3985			2.1988
		1.4097	1.3989			2.2021
		1.4111	1.3997			2.2072
		1.4112	1.4023			2.2127
		1.4137	1.4023			2.2212
		1.4153	1.4026			2.2472
		1.4181	1.4029			2.2479
		1.4182	1.405			2.2831
		1.4195	1.4062			2.3044
		1.421	1.4089			2.3089
		1.4219	1.4096			2.3101
		1.4236	1.4099			2.3214
		1.4238	1.4102			2.3539
		1.4245	1.413			2.3677
		1.4254	1.4172			2.377
		1.4273	1.4201			2.3822
		1.4279	1.4204			2.3866
		1.4291	1.4217			2.3887
		1.4301	1.4238			2.3912
		1.4308	1.4271			2.3968
		1.4312	1.4289			2.4165
		1.432	1.4295			2.4357
		1.4323	1.4305			2.4416
		1.4323	1.431			2.4521
		1.433	1.434			2.4638
		1.4343	1.4345			2.4815
		1.4374	1.4351			2.4978
		1.4391	1.4383			2.4983
		1.4403	1.4396			2.4999
		1.4479	1.44			2.53
		1.4482	1.4412			2.5328
		1.4496	1.4435			2.5396
		1.4506	1.4459			2.5756
		1.4507	1.4479			2.5775
		1.4517	1.4513			2.5874
		1.4523	1.4514			2.6079
		1.4565	1.4526			2.6102
		1.4595	1.4547			2.6245
		1.4639	1.4558			2.7449
		1.4651	1.456			2.7455
		1.4652	1.458			2.7487
		1.4665	1.4592			2.7518
		1.4685	1.4666			2.7719
		1.4705	1.4667			2.8081
		1.4706	1.4674			2.8294
		1.4716	1.4679			2.8842
		1.4718	1.4687			2.9413
		1.4767	1.4694			2.9785
		1.477	1.4697			3.005
		1.4778	1.4703			3.024
		1.4798	1.4707			3.0656
		1.4802	1.4711			3.1491
		1.4816	1.4743			3.2038
		1.4834	1.4781			3.3377
		1.4933	1.4781			3.3527
		1.4969	1.4792			3.4135
		1.5009	1.4812			3.8905
		1.5014	1.4813
		1.505	1.4821
		1.5082	1.4833
		1.5091	1.4913
		1.5103	1.4939
		1.5107	1.4994
		1.5117	1.5008
		1.5163	1.503
		1.5193	1.5038
		1.5207	1.5069
		1.5217	1.5109
		1.5234	1.5125
		1.5266	1.5127
		1.5293	1.5171
		1.5323	1.5213
		1.5333	1.5218
		1.534	1.5237
		1.5376	1.5265
		1.542	1.5293
		1.5421	1.5295
		1.5442	1.5301
		1.5454	1.5303
		1.5462	1.532
		1.5594	1.5323
		1.5595	1.5342
		1.5723	1.5366
		1.5737	1.538
		1.5791	1.5388
		1.5802	1.5393
		1.5807	1.5411
		1.5836	1.5499
		1.5884	1.5514
		1.5915	1.5528
		1.597	1.5541
		1.598	1.5558
		1.6009	1.5569
		1.6092	1.5596
		1.6121	1.5655
		1.6143	1.5655
		1.6168	1.5678
		1.6179	1.5697
		1.6267	1.5726
		1.627	1.5742
		1.631	1.5751
		1.6315	1.5765
		1.6328	1.5777
		1.6343	1.5777
		1.6537	1.5779
		1.6723	1.5923
		1.6734	1.5945
		1.6761	1.5947
		1.686	1.6053
		1.6906	1.614
		1.6916	1.619
		1.6955	1.6243
		1.6965	1.6305
		1.7177	1.6327
		1.7192	1.6332
		1.7449	1.6356
		1.7484	1.6369
		1.7538	1.6456
		1.7602	1.6458
		1.7724	1.6518
		1.7797	1.6687
		1.7812	1.6725
		1.7818	1.6741
		1.7872	1.6836
		1.7919	1.6859
		1.8415	1.6918
		1.8495	1.6992
		1.873	1.7124
		1.8918	1.7189
		1.915	1.7204
		1.9229	1.7448
		1.9268	1.7578
		1.9574	1.7671
		1.9578	1.7686
		1.9812	1.7689
		1.9868	1.7799
		1.993	1.7862
		2.0221	1.7879
		2.0344	1.7896
		2.0471	1.7967
		2.0768	1.8028
		2.0884	1.806
		2.1722	1.8068
		2.1851	1.828
		2.2731	1.8302
		2.2882	1.8322
		2.3916	1.8415
		2.4431	1.859
		2.4871	1.8738
		2.4926	1.8755
		2.5106	1.8854
		2.5145	1.9218
		2.524	1.9261
		2.6044	1.9262
		2.611	1.9413
		2.6403	1.9454
		2.6536	1.9831
		2.6946	1.9864
		2.7996	2.0041
		2.9101	2.0332
			2.0461
			2.0503
			2.1116
			2.1536
			2.1915
			2.2011
			2.2015
			2.2078
			2.2256
			2.2461
			2.2492
			2.2519
			2.2923
			2.321
			2.3803
			2.3913
			2.4227
			2.6507
			2.7626
			2.775
			2.8477
			3.6572
